# Supplementary material for: The Plasmodium NOT1-G paralogue is an essential regulator of sexual stage maturation and parasite transmission
Source: PLoS Biol. 2021 Oct 21;19(10):e3001434. doi: 10.1371/journal.pbio.3001434 (PMC8562791; doi:10.1371/journal.pbio.3001434)
Supplement: S1 Table — (XLSX) [file pbio.3001434.s005.xlsx]

## Sheet: README
General Notes
	This experiment was conducted with three biological replicates of Py17XNL wild-type or pynot1-g null transgenic parasites, using sulfadiazine treated blood stage parasites to leave only male and female gametocytes.
	DEseq2 with an added Transcript Integrity Number (TIN) metric was used to determine differentially expressed transcripts and to remove those attributable to run-in transcription from neighboring genes.
Tab Listing
	original	Data exported from DEseq2, Transcript Integrity Number (TIN) values applied to all samples
	sexual_deseq2_TIN	Transcript Integrity Number (TIN) metrics applied to DEseq2 data (run-in transcription filter)
	1 - Pass	Transcripts that are differentially expressed and that have passed TIN
	2 - Minus Vars	Variable genes are omitted (fam-a,b,c,d, PIR)
	3 - Down in KO < log2 -2.5	Genes that are down at least log2 -2.5 in pynot1-g null as compared to WT
	4 - Up in KO > log2 -2.5	Genes that are up at least log2 2.5 in pynot1-g null as compared to WT
	5 - GO Terms Down in KO	GO Terms (Cellular Component, Molecular Function, Biological Process) for genes listed in "3 - Down in KO < log2 -2.5", from PlasmoDB v51
	6 - GO Terms Up in KO	GO Terms (Cellular Component, Molecular Function, Biological Process) for genes listed in "4 - Up in KO > log2 2.5", from PlasmoDB v51
	PY17X VLOOKUP Table	Listing of Plasmodium yoelii 17X Gene IDs, Product Descriptions, and Gene Names
Column Headers
	baseMean	Average of baseMean A and baseMean B
	baseMean A	Py17XNL wild-type parasites
	baseMean B	pynot1-g null transgenic parasites
	foldChange	Fold Change between baseMean A and baseMean B
	log2FoldChange	Log2 Fold Change between baseMean A and baseMean B
	lfcSE	Log fold change standard error
	stat	The Wald Statistic: the shrunken fold change (log base 2) divided by its standard error, compared to a standard normal distribution, and corrected for false discovery rate
	PValue	P-value
	PAdj	P-value adjusted
	FDR	False Discovery Rate
	falsePos	False Positive

## Sheet: original
name	baseMean	baseMeanA (WT)	baseMeanB (pynot1-g null)	foldChange	log2FoldChange	lfcSE	stat	PValue	PAdj	FDR	falsePos	WT1_sexual	WT2_sexual	WT3_sexual	KO1_sexual	KO2_sexual	KO3_sexual	WT1_sexual_tin	WT2_sexual_tin	WT3_sexual_tin	KO1_sexual_tin	KO2_sexual_tin	KO3_sexual_tin	remark_tin
PY17X_1136400	54935	109584	285.5	0.00261	-8.6	0.22	-38.38	0	0	0	0	90344.5	134740	103669	297.5	250.3	308.8	92.5	89	82.1	81	74.8	91
PY17X_1321000	31543.9	62922.9	164.9	0.00262	-8.6	0.24	-36.49	1.41461e-291	8.39857e-288	4.2e-288	0	46238.5	76300	66230.3	158.1	171.5	165	87.7	84.2	76.8	72.9	74.4	79.4
PY17X_0909300	32038.9	63956.7	121.1	0.00191	-9	0.25	-35.63	4.15617e-278	2.4671e-274	8.226e-275	0	47975.1	78959.8	64935.1	134	90.2	139	80.7	69.9	60.9	45.1	34.7	65.2
PY17X_1323300	92871.4	184987	755.8	0.00409	-7.9	0.24	-33.72	2.71853e-249	1.61345e-245	4.036e-246	0	133383	229387	192192	836	697.6	733.8	89.9	84	77.1	78.3	78.9	88.2
PY17X_1463900	24719.8	49284.3	155.4	0.00317	-8.3	0.25	-33.35	7.27592e-244	4.31753e-240	8.641e-241	0	43965.1	59359.6	44528.1	142.9	116.9	206.4	88.9	86.8	80.6	73.5	75.2	86.3
PY17X_0929600	17045.5	33966.1	124.8	0.00366	-8.1	0.24	-33.24	3.21873e-242	1.90967e-238	3.185e-239	0	24344.2	40607.1	36947.1	112.9	134.7	126.8	53.8	61	60.2	40.5	51.4	45.5
PY17X_0830700	10498.1	20923.5	72.7	0.00349	-8.2	0.25	-32.89	3.20085e-237	1.89874e-233	2.715e-234	0	15673.5	25091	22006	72.9	62.3	82.9	57.4	59.7	54.6	37.2	32	48.3
PY17X_1327600	8195.6	16333.2	57.9	0.00355	-8.1	0.26	-31.82	3.66717e-222	2.175e-218	2.722e-219	0	16441.8	20096.8	12461.1	51.7	52.1	69.9	71.5	75.3	82.9	55	53.2	55.3
PY17X_1360600	37896.4	75526.3	266.5	0.00353	-8.1	0.26	-31.24	3.28864e-214	1.95017e-210	2.17e-211	0	46883.1	91606.2	88089.5	281.6	264.3	253.5	93.9	92.4	87	89.8	79.6	88.8
PY17X_0611100	18658.1	37214.7	101.5	0.00276	-8.5	0.27	-31.16	3.39797e-213	2.01466e-209	2.018e-210	0	26650.5	46025.8	38967.7	130.5	69.9	104	71	67.1	63.3	54.1	34.1	69.2
PY17X_1133800	13123.5	26060	187	0.00719	-7.1	0.23	-30.49	3.16823e-204	1.87813e-200	1.71e-201	0	19535	31030.5	27614.4	184	169	208	58.4	55.5	52.9	51.5	42.8	54.9
PY17X_1140000	13875.4	27645.3	105.6	0.00384	-8	0.27	-29.61	1.26103e-192	7.47412e-189	6.24e-190	0	17313.9	33046.1	32575.8	108.8	90.2	117.8	74.4	69.5	64.8	57.9	66.6	68.4
PY17X_1359200	67139.4	133306	972.4	0.0073	-7.1	0.25	-28.77	5.62138e-182	3.33123e-178	2.568e-179	0	93174.5	158645	148100	1007.7	790.4	1119	95.5	94.3	90.7	86.5	76	92.2
PY17X_0903300	27551.7	54479.2	624.2	0.0115	-6.4	0.23	-28.52	7.00521e-179	4.15059e-175	2.971e-176	0	44560.3	66249.2	52628.1	716.1	631.5	525	79.6	74.5	66.4	64.5	59.4	66.2
PY17X_1424900	39651.2	78742.5	560	0.00711	-7.1	0.25	-28.37	5.19587e-177	3.07803e-173	2.057e-174	0	50792.7	93171.6	92263.1	522.6	552.7	604.6	91.8	89.8	87.5	83.3	85	88.1
PY17X_1339500	28517.7	56676.8	358.5	0.00633	-7.3	0.26	-28.26	1.04011e-175	6.1606e-172	3.86e-173	0	35802.3	65526.6	68701.6	396.8	331.6	347	81	71.7	63.2	64.2	59.8	76.8
PY17X_1339600	15092.8	29942	243.6	0.00816	-6.9	0.25	-28.23	2.76101e-175	1.63507e-171	9.644e-173	0	26862.9	36854.6	26108.4	244	180.4	306.4	88.8	86.2	81.4	77.1	66.8	82.2
PY17X_1451800	4268.5	8432.1	105	0.0124	-6.3	0.23	-28.08	1.97013e-173	1.16652e-169	6.499e-171	0	7008.3	9945.1	8342.8	95.2	109.3	110.5	80.4	67.1	58.5	64.6	41.9	80.9
PY17X_1222300	6176.4	12255.4	97.3	0.00796	-7	0.25	-28.06	3.21765e-173	1.90485e-169	1.006e-170	0	10746.1	14759.8	11260.3	82.3	81.3	128.4	79.5	73.8	64.3	58	51.7	77.2
PY17X_1116200	24128.8	47829.6	427.9	0.00897	-6.8	0.24	-27.97	4.04058e-172	2.39162e-168	1.2e-169	0	36284.7	57576.3	49627.7	442.7	331.6	509.5	91.3	89.7	81.7	85.3	78	89.4
PY17X_0940400	13971.4	27631.3	311.5	0.0113	-6.5	0.23	-27.97	4.31456e-172	2.55336e-168	1.22e-169	0	23975.9	35215.5	23702.5	341	266.8	326.7	64.1	67.3	66.4	62	55.5	59.6
PY17X_1145100	4435	8812.4	57.5	0.00665	-7.2	0.26	-27.96	4.52901e-172	2.67981e-168	1.222e-169	0	7936.7	10749.4	7751.1	67	38.1	67.4	87.9	85.8	82.5	73.3	62.9	79.2
PY17X_0824500	4708.8	9347.8	69.8	0.00755	-7	0.25	-27.9	2.32689e-171	1.37659e-167	6.007e-169	0	8157.3	11504	8382	71.7	50.8	87	85.1	80.3	73.1	76.2	71.3	84.8
PY17X_1234700	21964.4	43628.5	300.3	0.0069	-7.2	0.26	-27.46	4.817e-166	2.84926e-162	1.192e-163	0	31342.9	54937.4	44605.2	309.2	221.1	370.6	84.1	81.9	72.7	75	69.3	81
PY17X_1011500	9334.4	18434.4	234.5	0.0127	-6.3	0.23	-27.13	4.43902e-162	2.62524e-158	1.054e-159	0	13757.5	22114.1	19431.5	242.2	210.9	250.3	90	89.4	84.8	82.9	84.7	85.7
PY17X_0608700	37851.8	75095.7	607.9	0.0081	-6.9	0.26	-27.06	2.92371e-161	1.72879e-157	6.677e-159	0	46966.2	88222.3	90098.5	631.4	561.6	630.6	96.7	95.4	93.8	94.3	90.8	95
PY17X_1319100	43392	86004.7	779.4	0.00907	-6.8	0.25	-27.05	4.04497e-161	2.39139e-157	8.896e-159	0	69542.9	107202	81268.8	755.5	583.2	999.5	89.5	82.5	71.5	80	71	87.1
PY17X_1432500	10109.6	20085.2	133.9	0.00671	-7.2	0.27	-26.99	1.9952e-160	1.17936e-156	4.231e-158	0	14418.6	23543.2	22293.9	142.9	91.5	167.4	80.6	77.7	72.9	74	74.8	75.5
PY17X_0703800	21167.7	41828.4	506.9	0.0121	-6.4	0.24	-26.83	1.4128e-158	8.34963e-155	2.893e-156	0	29599.4	49174.2	46711.6	488.5	465.1	567.2	70.8	65.4	59.6	59.3	62.7	70.1
PY17X_1228700	18061.9	35962.5	161.3	0.00451	-7.8	0.29	-26.63	3.08058e-156	1.82031e-152	6.097e-154	0	31959.3	44079.1	31849	147	94	243	90	87.2	75.6	80.3	67.4	88.2
PY17X_0420000	27283.9	53862.2	705.5	0.0131	-6.3	0.24	-26.44	4.47004e-154	2.6409e-150	8.562e-152	0	37585.6	62871.7	61129.3	704.9	651.9	759.8	89.5	85.1	80	84	78.9	87
PY17X_0302200	30960.8	61358.3	563.3	0.00918	-6.8	0.26	-26.39	1.6189e-153	9.56286e-150	3.004e-151	0	38329.2	73585.9	72159.9	550.9	545.1	594	76.8	75	70.5	71.3	65.7	73.6
PY17X_1144700	4819.9	9470.4	169.4	0.0179	-5.8	0.22	-26.02	2.75015e-149	1.62424e-145	4.949e-147	0	8659.7	11699.5	8052	160.5	175.4	172.3	77.2	77.9	79.6	74.6	76.4	75.9
PY17X_1416200	10868.5	21521.1	215.8	0.01	-6.6	0.26	-25.95	2.00736e-148	1.18535e-144	3.506e-146	0	14692.8	26438.5	23432.1	185.2	204.6	257.6	95.8	94.3	90.2	90.2	82	92.4
PY17X_0918300	15309.7	30325	294.4	0.00971	-6.7	0.26	-25.69	1.49107e-145	8.80328e-142	2.53e-143	0	18840.9	37524.4	34609.6	292.2	284.6	306.4	94.5	94.1	92.5	90.4	92.2	94.1
PY17X_1409700	16472.1	32253.4	690.8	0.0214	-5.5	0.22	-25.68	2.12045e-145	1.2517e-141	3.498e-143	0	26026.5	39230.7	31503	718.4	703.9	650.1	88.6	82.8	70.7	78.4	75	84.5
PY17X_0705100	12701	25211.1	190.9	0.00759	-7	0.28	-25.55	5.11805e-144	3.02067e-140	8.214e-142	0	22628.9	29727.9	23276.6	152.9	134.7	285.2	75.6	72.3	69.5	70.1	73.7	75.4
PY17X_1423500	8686.8	17062.1	311.5	0.0183	-5.8	0.23	-25.52	1.05886e-143	6.24833e-140	1.655e-141	0	15898.9	19856.5	15431	284	263	387.6	78.4	74.4	71.1	67.2	64.4	75.2
PY17X_0603200	7532.8	14886.5	179.1	0.012	-6.4	0.25	-25.5	2.22369e-143	1.31198e-139	3.386e-141	0	13185.1	14871.9	16602.6	120.5	189.3	227.5	60.6	71.4	75	64.2	81.5	60.1
PY17X_1411400	3476.3	6871.6	81.1	0.0118	-6.4	0.25	-25.49	2.64126e-143	1.55808e-139	3.921e-141	0	6111.5	6300	8203.2	64.7	71.2	107.3	88.3	83.6	77.9	70.5	57.4	88.5
PY17X_1232400	11869.8	23578.5	161.1	0.00684	-7.2	0.28	-25.38	4.18568e-142	2.46871e-138	6.062e-140	0	13211.9	28515	29008.5	172.8	151.2	159.3	91.4	91	89	88.7	87.5	89.9
PY17X_0834100	4345.2	8579.9	110.4	0.0128	-6.3	0.25	-25.19	5.20208e-140	3.06766e-136	7.355e-138	0	6030.4	10493	9216.4	101.1	115.6	114.6	61.4	60.4	55.2	53.3	46.8	58.6
PY17X_0941500	8836.4	17240.2	432.6	0.0251	-5.3	0.21	-25.17	9.04287e-140	5.33168e-136	1.249e-137	0	14608.3	20034.4	17078	448.6	383.7	465.6	75.1	71.9	62.4	63.4	59.8	72.5
PY17X_1140300	6357.5	12591.5	123.5	0.00991	-6.7	0.27	-25.09	6.93476e-139	4.08804e-135	9.359e-137	0	9986	15003.3	12785.2	145.2	77.5	147.9	66.1	64.4	58.7	51.5	36.8	62.8
PY17X_1447300	30616.6	60270.8	962.3	0.016	-6	0.24	-24.77	2.12068e-135	1.24993e-131	2.798e-133	0	43924.6	73831	63056.9	914.8	827.2	1145	76.2	71.8	65.7	69	67.4	74.9
PY17X_1110400	12274.9	24280.8	269	0.0111	-6.5	0.26	-24.73	5.26551e-135	3.10297e-131	6.797e-133	0	18581.8	30152.5	24108.1	247.5	199.5	360	87.7	84.9	77.9	85.6	74.6	87.8
PY17X_1439000	50555.2	100031	1079.5	0.0108	-6.5	0.26	-24.66	2.54105e-134	1.49719e-130	3.21e-132	0	60639.9	118166	121286	1104.7	944.1	1189.7	94.4	92.5	89.4	88.8	88.1	93.3
PY17X_1228500	4244.3	8344	144.6	0.0173	-5.8	0.24	-24.29	2.37191e-130	1.39729e-126	2.934e-128	0	7151.3	9788.1	8092.7	119.9	127.1	186.9	74.2	67.3	56.9	48.2	58.5	66.7
PY17X_0714500	12230.8	24222.8	238.9	0.00986	-6.7	0.28	-24.13	1.29001e-128	7.59813e-125	1.563e-126	0	13815.3	29482.7	29370.4	242.2	236.3	238.1	89.2	87.8	86.9	86.1	81.9	84
PY17X_0914000	6354.6	12452.4	256.8	0.0207	-5.6	0.23	-24	2.985e-127	1.75787e-123	3.545e-125	0	9325.6	14237.5	13794.1	249.9	226.2	294.2	62.6	63.8	58.4	58.3	59.9	60.8
PY17X_1324600	37577.5	73829	1326	0.018	-5.8	0.24	-23.97	5.71145e-127	3.3629e-123	6.65e-125	0	54535.3	91939.5	75012.1	1311	1097.9	1569.2	92.2	91.1	84.8	87.6	81.3	91.8
PY17X_0612000	36701.6	72304.6	1098.7	0.0152	-6	0.25	-23.91	2.42279e-126	1.42629e-122	2.767e-124	0	49500.7	88324.8	79088.2	1069.4	908.5	1318.1	88	84.6	78.7	80.9	74.2	81.6
PY17X_1111800	1605.2	3185.3	25	0.00812	-6.9	0.29	-23.77	7.33678e-125	4.31843e-121	8.22e-123	0	2615.6	3955.9	2984.4	27	14	34.1	85.9	86.7	84.2	83.2	58.2	80.6
PY17X_0505500	18442	36190.4	693.7	0.0192	-5.7	0.24	-23.76	8.18642e-125	4.81771e-121	9.002e-123	0	25728.3	43430.2	39412.6	720.2	589.6	771.2	68	63.7	57.1	60.1	56.8	64.9
PY17X_0820100	3403.7	6690.4	116.9	0.0174	-5.8	0.25	-23.73	1.74328e-124	1.02574e-120	1.882e-122	0	4932.2	8408.5	6730.6	109.9	129.6	111.3	84.7	80.3	71.1	73	76.9	82.9
PY17X_0829200	6063.1	11909.3	217	0.0182	-5.8	0.25	-23.43	2.31028e-121	1.35914e-117	2.45e-119	0	8733.9	14852.7	12141.3	177	232.5	241.4	70.3	68.4	64.4	61.2	67.1	67.4
PY17X_0625100	29919.1	58607.7	1230.5	0.021	-5.6	0.24	-23.36	1.14287e-120	6.72237e-117	1.191e-118	0	44911.4	71243.4	59668.3	1267.5	975.9	1448.1	86.6	83.1	73.6	76.4	71.2	84
PY17X_0928500	2366.5	4647.7	85.3	0.0184	-5.8	0.25	-23.18	6.80595e-119	4.00258e-115	6.968e-117	0	4569.4	5599.8	3773.8	74.1	73.7	108.1	70.2	74	74.9	54.8	38.5	57.9
PY17X_1207700	4686.7	9228.5	145	0.0158	-6	0.26	-23.17	9.28858e-119	5.46168e-115	9.348e-117	0	6094.3	11315	10276.2	155.2	127.1	152.8	80.3	78.7	75.9	77.9	77.9	75.7
PY17X_1138800	4582.4	8982.9	181.9	0.0203	-5.6	0.24	-23.15	1.37401e-118	8.07782e-115	1.36e-116	0	7407.6	11140.3	8400.9	179.3	143.6	222.7	90.1	84.2	79.2	80.2	78.4	83.5
PY17X_1453600	2580.5	5108.6	52.4	0.0103	-6.6	0.29	-23.06	1.07757e-117	6.33398e-114	1.049e-115	0	5704.6	6058.1	3563	43.5	40.7	73.1	77.5	84.8	89.4	85	88.7	81.7
PY17X_0927400	1021	1997	45	0.0226	-5.5	0.24	-22.96	1.2149e-116	7.13998e-113	1.164e-114	0	1847.9	1850.6	2292.5	47	45.7	42.3	51	38.4	38.6	13.3	11.5	14.5
PY17X_0814000	48650.1	96159	1141.1	0.0119	-6.4	0.28	-22.92	2.77674e-116	1.63161e-112	2.617e-114	0	53659.1	110795	124023	1259.3	1109.3	1054.8	93.4	91.3	90.4	87.6	87	90.6
PY17X_0315300	3951.2	7829.8	72.6	0.00934	-6.7	0.3	-22.8	5.10218e-115	2.99753e-111	4.734e-113	0	5553.5	9740	8195.9	62.3	48.3	107.3	47.9	49.7	48.4	39.2	37	45.1
PY17X_1438700	4998.6	9845.8	151.3	0.0154	-6	0.27	-22.69	5.5287e-114	3.24756e-110	5.051e-112	0	6226.2	11209.2	12102	169.9	141	143	80.3	80.6	78	76.7	61.5	79.4
PY17X_1121700	38832.3	76217.5	1447.1	0.019	-5.7	0.25	-22.68	7.05169e-114	4.14146e-110	6.344e-112	0	54397.2	93136.3	81119.1	1753.7	1123.3	1464.4	91.6	92.2	88.8	87.7	87.9	90.1
PY17X_1423400	1373	2711.5	34.6	0.0129	-6.3	0.28	-22.6	4.3801e-113	2.572e-109	3.882e-111	0	1936.6	3034.6	3163.2	32.3	29.2	42.3	87.4	90.6	90.6	79.4	81.9	84.9
PY17X_1125400	2430.7	4790.7	70.7	0.0149	-6.1	0.27	-22.57	9.31422e-113	5.46838e-109	8.134e-111	0	4001	6042	4329.1	69.4	48.3	94.3	69.2	69.4	69.8	65.3	51.1	66.9
PY17X_1011200	13632.5	26572.3	692.6	0.0261	-5.3	0.23	-22.47	7.81757e-112	4.58891e-108	6.728e-110	0	18580.5	31407	29729.5	677.8	696.3	703.7	89.2	83.6	73.9	77	78.6	87.3
PY17X_0404900	44192.3	86929.2	1455.4	0.0167	-5.9	0.26	-22.45	1.23746e-111	7.26265e-108	1.05e-109	0	54582.1	105767	100439	1719.6	1381.2	1265.3	90.4	89.1	86.9	86.1	87.8	90
PY17X_1357700	17722	34798.9	645.1	0.0186	-5.8	0.26	-22.42	2.53775e-111	1.48915e-107	2.122e-109	0	22256.4	44256.9	37883.3	680.8	576.9	677.7	92	88.5	82.7	84.4	82.8	89.7
PY17X_0420400	8228.7	16050.3	407.1	0.0254	-5.3	0.24	-22.34	1.42852e-110	8.38113e-107	1.178e-108	0	13714.9	18983.3	15452.8	420.3	303.7	497.3	81.3	73	61.7	62.3	52.3	76.5
PY17X_1447500	12593.5	24705.4	481.7	0.0195	-5.7	0.26	-22.2	3.80442e-109	2.23168e-105	3.095e-107	0	15762.9	29907.3	28445.9	528.5	437.1	479.5	90.8	87.5	82.5	87.8	80.9	90.6
PY17X_1115400	3648.6	7164.9	132.4	0.0185	-5.8	0.26	-22.19	4.42767e-109	2.59683e-105	3.553e-107	0	4754.9	8692.1	8047.7	150.5	120.7	126	89.9	90.5	90.1	84.9	88.5	87.1
PY17X_0418900	1001.6	1946.3	56.8	0.0295	-5.1	0.23	-22.17	6.65417e-109	3.90201e-105	5.268e-107	0	1913.2	1937.1	1988.7	58.8	45.7	65.8	47.9	40.1	43.6	14.9	10.7	19.8
PY17X_1333800	6068.8	11916	221.6	0.0186	-5.7	0.26	-22.15	9.42108e-109	5.52358e-105	7.361e-107	0	7681.8	14232.7	13833.4	217.5	197	250.3	93.8	89.5	82	81.2	86	86.3
PY17X_1465900	10418.5	20395.6	441.4	0.0216	-5.5	0.25	-22.15	1.12162e-108	6.57493e-105	8.65e-107	0	13418	25171.1	22597.7	413.3	439.7	471.3	40.5	64.8	75.2	25.1	37.6	19.2
PY17X_0819000	13002.7	24978.6	1026.7	0.0411	-4.6	0.21	-21.92	1.6757e-106	9.82126e-103	1.276e-104	0	21106.7	29889.7	23939.4	1038.2	946.6	1095.4	77	69.4	61.3	60.6	69	77.8
PY17X_1028400	4332	8481.7	182.4	0.0215	-5.5	0.25	-21.87	5.29614e-106	3.10354e-102	3.981e-104	0	5568.6	10255.9	9620.5	179.3	181.7	186.1	83.3	89	86.4	78	75.6	86.2
PY17X_1237000	20169.6	39737.7	601.5	0.0152	-6	0.28	-21.8	2.14175e-105	1.25485e-101	1.59e-103	0	23278.3	46003.4	49931.5	677.3	491.7	635.5	92.6	93.1	92.7	91.4	90.6	92
PY17X_0103100	1253.7	2474.4	33	0.0135	-6.2	0.29	-21.73	1.157e-104	6.77771e-101	8.482e-103	0	2273.3	2957.7	2192.2	26.5	22.9	49.6	65.6	64.7	65.5	36.1	35.2	59.5
PY17X_0515900	196389	386791	5986.4	0.0155	-6	0.28	-21.68	2.94378e-104	1.72417e-100	2.132e-102	0	217862	489441	453070	6154.7	5244	6560.4	98.3	97.9	97.5	90	88.6	91.7
PY17X_1305400	868.6	1688.3	48.9	0.0293	-5.1	0.24	-21.61	1.4075e-103	8.24229e-100	1.007e-101	0	1636.3	1669.5	1759	48.8	39.4	58.5	72.1	61.9	61	29.8	19.7	39.1
PY17X_0312500	2686.4	5202.3	170.4	0.0329	-4.9	0.23	-21.45	4.80252e-102	2.81188e-98	3.395e-100	0	4473.1	6021.2	5112.6	178.7	133.4	199.1	88.3	82.8	78.8	77.8	63.2	88.2
PY17X_1339400	13971.1	27294.8	647.4	0.0237	-5.4	0.25	-21.34	5.35743e-101	3.13624e-97	3.743e-99	0	18993.5	32893.9	29997	596.7	545.1	800.4	86.8	79.8	71.1	77.6	75.7	85.4
PY17X_0908500	15699.4	30777.2	621.7	0.0202	-5.6	0.27	-21.12	5.48474e-99	3.21022e-95	3.787e-97	0	25667.8	39391	27272.8	677.3	409.2	778.5	93.2	93	85.7	91.8	86.1	91.5
PY17X_1422500	12666	24208.5	1123.4	0.0464	-4.4	0.21	-21.05	2.11433e-98	1.23731e-94	1.443e-96	0	21724.5	29258.4	21642.6	1107	1039.4	1223.8	87.2	82.9	75.3	80.5	77.4	83.2
PY17X_0810000	1146.7	2248	45.4	0.0207	-5.6	0.27	-20.96	1.43312e-97	8.3852e-94	9.67e-96	0	1911.9	2195.1	2637	52.9	28	55.3	88.8	88.2	81.7	44.5	45.7	35.4
PY17X_1016300	5487.5	10734.6	240.4	0.0223	-5.5	0.26	-20.96	1.64489e-97	9.62262e-94	1.097e-95	0	7471.5	13053.4	11679	234	301.1	186.1	69.6	62.1	52.5	59.7	46.2	57.2
PY17X_0929700	883.6	1738	29.3	0.0169	-5.9	0.28	-20.95	1.69282e-97	9.90132e-94	1.117e-95	0	1378.6	1559	2276.5	28.2	28	31.7	76.8	70.5	66.1	16.5	14.2	24.2
PY17X_1209200	1669.1	3235.8	102.5	0.0319	-5	0.24	-20.93	2.7877e-97	1.63024e-93	1.819e-95	0	2772.3	3946.3	2988.8	102.9	85.1	119.5	51.8	58.8	63.1	49	48.6	51
PY17X_0503000	4228.2	8283	173.4	0.021	-5.6	0.27	-20.79	5.01788e-96	2.93396e-92	3.239e-94	0	7525.1	9786.5	7537.4	157.6	115.6	247	84.2	79.7	73.4	71.1	67.2	85.3
PY17X_0833700	14021.5	27209.3	833.9	0.0306	-5	0.24	-20.59	3.14842e-94	1.84056e-90	2.01e-92	0	18059.6	32656.8	30911.4	841.3	861.5	798.8	89.8	91.1	91.1	90.8	91.5	86.7
PY17X_0513100	9156.3	17926.2	386.4	0.0215	-5.5	0.27	-20.58	3.83629e-94	2.24231e-90	2.423e-92	0	10605.2	22094.8	21078.6	382.7	414.2	362.4	85.3	82.3	76.1	75.2	75.8	86.4
PY17X_0705200	11768.1	23168	368.1	0.0159	-6	0.29	-20.46	4.81922e-93	2.81635e-89	3.012e-91	0	24152.5	26962.4	18389.2	322.2	226.2	555.8	78.6	80	80.4	72.9	78.8	80.3
PY17X_0623000	17602.1	34364	840.2	0.0245	-5.4	0.27	-20.15	2.74133e-90	1.60176e-86	1.696e-88	0	22828.9	42057.1	38206	857.7	636.6	1026.4	81.4	77.1	72	71.7	70.5	80
PY17X_1345100	800.1	1578.6	21.5	0.014	-6.2	0.31	-20.06	1.60429e-89	9.37226e-86	9.821e-88	0	1267.9	1357.1	2110.8	22.9	14	27.6	91.4	91.3	89.1	51.8	53.8	67.6
PY17X_0112400	4219.9	8127.4	312.3	0.0385	-4.7	0.23	-20	5.71449e-89	3.33783e-85	3.463e-87	0	6458.5	9765.6	8158.1	312.2	254.1	370.6	76.4	73.9	78.1	65.5	80.1	80
PY17X_0712400	23906.8	46015.9	1797.7	0.0391	-4.7	0.23	-19.97	9.50238e-89	5.54939e-85	5.7e-87	0	31993.7	55597.6	50456.3	1783.1	1822.1	1787.8	89.9	88	84.6	85.3	79.2	87.8
PY17X_0106000	8811.7	17178.8	444.5	0.0259	-5.3	0.26	-19.94	1.97152e-88	1.15117e-84	1.171e-86	0	15227.5	21420.3	14888.7	425.1	306.2	602.2	90	87.7	85	82.2	79.4	92.3
PY17X_1025000	1875.6	3610.5	140.6	0.0389	-4.7	0.24	-19.91	3.33159e-88	1.94498e-84	1.959e-86	0	2770.9	4249.1	3811.6	127	137.2	157.7	86.4	79.9	73.3	55.9	51.9	74
PY17X_1308300	570.2	1099.6	40.8	0.0375	-4.7	0.24	-19.66	5.01978e-86	2.93004e-82	2.922e-84	0	1158.7	1023.8	1116.4	45.3	35.6	41.4	83.8	78.9	65.8	52.4	43.4	59.5
PY17X_1334100	11686.8	22851.5	522.2	0.0229	-5.4	0.28	-19.63	9.4511e-86	5.51566e-82	5.449e-84	0	15738.8	28303.5	24512.2	543.8	350.7	672	88.2	87	83.1	85.1	80.4	86
PY17X_0907300	25318.2	48420.9	2215.4	0.0458	-4.4	0.23	-19.51	8.89173e-85	5.18832e-81	5.077e-83	0	35361.8	56985.1	52915.9	2442.1	2075	2129.1	67.9	62.4	53	57.8	55	68.5
PY17X_0714200	37186.3	72688.5	1684.2	0.0232	-5.4	0.28	-19.37	1.36151e-83	7.94306e-80	7.7e-82	0	39673.4	89805.3	88586.7	1744.3	1555.3	1752.9	95.4	95.4	95.4	94.3	94.5	95.4
PY17X_1246900	5826.1	11290.7	361.5	0.032	-5	0.26	-19.32	3.43846e-83	2.00565e-79	1.926e-81	0	7201.4	13026.2	13644.4	359.2	330.4	394.9	83.5	81.1	74.1	80.3	80.7	83.5
PY17X_1240900	22374.2	42947.6	1800.8	0.042	-4.6	0.24	-19.29	6.51894e-83	3.80185e-79	3.618e-81	0	34766	52711.9	41364.9	1948.3	1381.2	2073	90.1	85.8	79.3	82	75.3	88.4
PY17X_1454600	7382.2	13912.9	851.4	0.0612	-4	0.21	-19.28	7.95027e-83	4.6358e-79	4.371e-81	0	11876.6	16123.3	13738.9	926.5	872.9	754.9	77.7	71.6	64.6	67.5	63.7	75.7
PY17X_0205000	4981.9	9738.6	225.2	0.0232	-5.4	0.28	-19.23	2.1196e-82	1.23572e-78	1.155e-80	0	8848.7	11832.5	8534.6	180.5	156.3	338.9	85.9	82.2	78.6	81.4	74.4	86
PY17X_1207400	23060	44619.3	1500.6	0.0336	-4.9	0.26	-19.17	6.9058e-82	4.02539e-78	3.728e-80	0	27715.7	52253.7	53888.5	1452.7	1531.2	1518	84.9	84.8	81.7	82.3	83	83.4
PY17X_0916100	2692.9	5103.1	282.6	0.0553	-4.2	0.22	-19.13	1.4232e-81	8.29441e-78	7.613e-80	0	4183.1	6016.4	5109.7	282.8	307.5	257.6	73.6	64.1	60.3	56.4	53.3	76.6
PY17X_0509400	20570.8	39926.4	1215.2	0.0304	-5	0.27	-18.89	1.38588e-79	8.07551e-76	7.348e-78	0	26137.2	47676.1	45965.8	961.2	1155	1529.4	79.1	75	69.8	69.6	68.6	77.1
PY17X_0905200	14906.8	28675.9	1137.8	0.0397	-4.7	0.25	-18.88	1.64812e-79	9.60192e-76	8.661e-78	0	25036.2	34404.8	26586.6	1460.9	1128.4	824	76	72.5	67	67.4	72.3	73.3
PY17X_1241000	11851.8	22248.3	1455.3	0.0654	-3.9	0.21	-18.87	2.20681e-79	1.28547e-75	1.149e-77	0	18449.9	26518.6	21776.3	1483.3	1501.9	1380.7	82.6	75.9	67.9	73.1	71.4	79.8
PY17X_0103400	3947.7	7668.9	226.5	0.0295	-5.1	0.27	-18.84	3.34243e-79	1.94663e-75	1.726e-77	0	7128.6	9903.4	5974.7	168.1	205.8	305.6	67.8	69	72.3	67.3	59.3	67.6
PY17X_1416900	5682.4	10913.5	451.3	0.0414	-4.6	0.24	-18.83	3.94242e-79	2.29567e-75	2.018e-77	0	8213	13131.9	11395.5	423.3	372.3	558.3	65.4	63.7	55.1	54.9	60.6	66.2
PY17X_0707400	81663.5	158232	5095.5	0.0322	-5	0.26	-18.71	4.12279e-78	2.40029e-74	2.092e-76	0	113891	199842	160962	5131.2	3669.7	6485.6	96.8	96.4	92.1	90	88.4	91.9
PY17X_1462100	56901.8	109868	3935.4	0.0358	-4.8	0.26	-18.65	1.19236e-77	6.94076e-74	6e-76	0	70505.7	129927	129172	4595.6	3823.4	3387.1	94.8	94.8	94.3	90.8	91.7	89.7
PY17X_0918200	490	973.4	6.6	0.00646	-7.3	0.39	-18.6	3.03194e-77	1.76459e-73	1.513e-75	0	728.5	1094.3	1097.5	5.3	8.9	5.7	94.2	91.3	90.4	66.5	79.6	48.2
PY17X_1041400	419.4	821.8	17	0.0211	-5.6	0.3	-18.56	6.44229e-77	3.74877e-73	3.188e-75	0	751.8	703.4	1010.3	17.6	14	19.5	83.7	83.5	64.6	51.7	14.3	52.2
PY17X_0705900	6867.1	13086.9	647.3	0.0495	-4.3	0.23	-18.55	8.19667e-77	4.76882e-73	4.022e-75	0	10753.7	15883	12623.9	737.2	700.1	504.6	73.3	67.8	63.3	62.5	63	70.2
PY17X_0608800	4331.3	8368.2	294.3	0.0352	-4.8	0.26	-18.49	2.60385e-76	1.51466e-72	1.267e-74	0	5597.4	7919.8	11587.4	289.2	289.7	303.9	81.1	78.7	75	74.2	66.2	79.7
PY17X_1009500	3669.3	7185.5	153.2	0.0214	-5.5	0.3	-18.48	2.7512e-76	1.6001e-72	1.328e-74	0	7649.5	8807.5	5099.6	154	87.7	217.8	93.1	90.9	92.6	91.6	82.8	93.5
PY17X_0111500	6066.8	11583.7	549.8	0.0475	-4.4	0.24	-18.48	2.80476e-76	1.63097e-72	1.343e-74	0	11610	14500.2	8640.8	639	499.4	511.1	70	71.9	76	72.2	79.7	65.6
PY17X_1329200	3096	5990.9	201.2	0.0337	-4.9	0.27	-18.45	5.14439e-76	2.99095e-72	2.429e-74	0	4186.6	7126.7	6659.4	199.3	149.9	254.4	87.7	88.1	86.9	89.1	75.3	87.8
PY17X_0838800	2030.9	3915.5	146.2	0.0374	-4.7	0.26	-18.45	5.15514e-76	2.99668e-72	2.429e-74	0	2602.5	4896.4	4247.7	154.6	138.5	145.5	70.4	68.7	64.9	68.5	59.4	66.2
PY17X_0614900	48351	92332.8	4369.2	0.0473	-4.4	0.24	-18.45	5.48638e-76	3.18869e-72	2.565e-74	0	71744.1	114105	91149.5	4223.5	3571.8	5312.2	80.8	75.1	69.6	73.9	70.8	79.1
PY17X_1433800	375.3	743.2	7.3	0.0109	-6.5	0.35	-18.44	6.71401e-76	3.90151e-72	3.115e-74	0	707.2	725.8	796.6	10.6	2.5	8.9	76.4	71.7	62.1	39.8	17.1	42.6
PY17X_1351200	4072	7999	145	0.0182	-5.8	0.31	-18.43	7.18394e-76	4.17387e-72	3.307e-74	0	8013	9900.2	6083.7	135.2	76.2	223.5	81	75.7	77.3	68	71.6	79.4
PY17X_0935700	592.3	1129.7	54.9	0.0483	-4.4	0.24	-18.34	4.11827e-75	2.3923e-71	1.881e-73	0	1090.6	1115.2	1183.3	44.7	55.9	64.2	78.3	77.8	74.2	59.4	48.9	72
PY17X_1419100	13818.1	26622.9	1013.3	0.0381	-4.7	0.26	-18.3	7.90044e-75	4.58858e-71	3.581e-73	0	21167.2	33288	25413.5	932.4	761.1	1346.5	91.4	87.2	76.9	82.9	77	90.8
PY17X_1317000	3591.1	6864	318.3	0.0463	-4.4	0.24	-18.29	9.75696e-75	5.66587e-71	4.389e-73	0	4840.8	7907	7844.1	288.7	364.7	301.5	76.5	61.4	55.6	61.6	50.3	73.9
PY17X_1022200	2774.8	5249.5	300.1	0.0573	-4.1	0.23	-18.29	1.0307e-74	5.98427e-71	4.602e-73	0	5211.9	6336.8	4199.7	313.4	261.8	325.1	81.4	77.8	75.4	71.7	77.4	81.2
PY17X_0615600	3582.7	6910	255.4	0.037	-4.8	0.26	-18.2	5.2275e-74	3.03456e-70	2.316e-72	0	4679.3	8283.6	7767.1	244.6	207.1	314.5	86.1	84.6	82.3	83.3	82.7	83.8
PY17X_0804200	553.7	1071.8	35.6	0.0336	-4.9	0.27	-18.17	8.33156e-74	4.83564e-70	3.665e-72	0	902.3	991.8	1321.4	36.4	28	42.3	58.6	52	44.2	36.7	25.9	51.8
PY17X_0306600	560.3	1080.4	40.2	0.0379	-4.7	0.26	-18.15	1.23332e-73	7.15697e-70	5.385e-72	0	1166.2	898.9	1176	45.9	29.2	45.5	33	22.4	23.2	28.4	17.9	31
PY17X_0720000	580.1	1120.7	39.6	0.0362	-4.8	0.26	-18.11	2.67159e-73	1.55006e-69	1.158e-71	0	1068.6	982.2	1311.2	50.6	29.2	39	62.5	53.7	40.9	50.3	33.8	45
PY17X_1369300	3245	6334.9	155	0.0246	-5.3	0.3	-18.02	1.4579e-72	8.4573e-69	6.273e-71	0	6846.8	7299.8	4858.2	134.6	94	236.5	66.8	78.8	85.8	77.8	83.2	68.6
PY17X_1018800	3975.7	7463	488.4	0.0655	-3.9	0.22	-18	2.0217e-72	1.17259e-68	8.637e-71	0	7301.1	8876.4	6211.6	539.7	500.6	425	59.6	59.6	63.5	57.1	66.1	55.8
PY17X_1124600	8157.3	15774.1	540.6	0.0343	-4.9	0.27	-17.99	2.39467e-72	1.38867e-68	1.016e-70	0	9507.7	18295.9	19518.8	536.2	463.8	621.7	94.2	94.4	91.9	91.7	89.8	94.4
PY17X_0106600	2177.8	4144	211.5	0.0511	-4.3	0.24	-17.96	3.81828e-72	2.21384e-68	1.608e-70	0	3015.5	4886.8	4529.7	206.9	191.9	235.7	81.9	86.9	87.2	82.4	86.1	79.6
PY17X_1322400	61349	118814	3884.2	0.0327	-4.9	0.28	-17.92	8.71749e-72	5.05353e-68	3.645e-70	0	68347.2	140851	147243	4064.2	3293.6	4294.8	97	96.5	96.3	89.7	88.2	92.3
PY17X_1146500	4144	8107.9	180	0.0223	-5.5	0.31	-17.91	9.13021e-72	5.29187e-68	3.791e-70	0	7794.5	10106.9	6422.4	153.4	105.5	281.2	87.3	83.2	75.4	73.6	73.9	87.1
PY17X_1453700	3696.3	7011.2	381.4	0.0544	-4.2	0.23	-17.91	9.66343e-72	5.59996e-68	3.985e-70	0	4975.5	7782.1	8275.9	388	382.5	373.8	88.1	84.5	79.9	82.2	90	86.2
PY17X_1347200	31115.6	58987.5	3243.7	0.055	-4.2	0.23	-17.9	1.23457e-71	7.1531e-68	5.056e-70	0	41605.2	67936.4	67420.9	3588	3105.5	3037.6	89.2	84.6	75.7	81.1	79.2	87.7
PY17X_0824700	1815.9	3480.9	150.9	0.0434	-4.5	0.25	-17.89	1.43173e-71	8.29402e-68	5.823e-70	0	2403.2	4223.5	3815.9	136.4	144.9	171.5	89.9	89.3	88	86.8	78.7	85.4
PY17X_1406700	456.1	873.9	38.4	0.0442	-4.5	0.25	-17.79	8.73811e-71	5.06111e-67	3.53e-69	0	969.7	757.9	894	38.2	33	43.9	77.1	59.8	59.5	47.2	26.1	50.8
PY17X_0933600	2490.9	4626.7	355.1	0.0767	-3.7	0.21	-17.74	2.18557e-70	1.26566e-66	8.769e-69	0	4015.4	5439.6	4425	357.4	369.8	338.1	81.4	68.1	58.8	66	59.3	79.9
PY17X_0608300	6438.3	12361.5	515.1	0.0417	-4.6	0.26	-17.61	1.93632e-69	1.12113e-65	7.717e-68	0	7633	14594.8	14856.8	505.6	485.4	554.2	78.6	81.7	79.8	80.7	82.8	75.9
PY17X_1418900	7989.8	14881.3	1098.4	0.0739	-3.8	0.21	-17.54	6.92408e-69	4.00835e-65	2.741e-67	0	13108.8	17171.2	14364	1168.2	904.7	1222.2	79.2	69.6	56.3	68.7	65.4	77
PY17X_0414100	1105.4	2097.6	113.1	0.0538	-4.2	0.24	-17.47	2.3123e-68	1.33836e-64	9.093e-67	0	1713.2	1901.9	2677.7	106.4	123.3	109.7	83.8	79.8	73.1	76	67.8	75.9
PY17X_1342800	18371.8	35540.6	1203	0.0339	-4.9	0.28	-17.44	3.83758e-68	2.22081e-64	1.499e-66	0	19539.1	43125.8	43956.8	1185.2	1119.5	1304.3	93.4	94.5	94.1	94.3	92.4	93.2
PY17X_1208400	5281.6	9936.2	627.1	0.0632	-4	0.23	-17.42	5.73547e-68	3.31854e-64	2.226e-66	0	8026.8	11959.1	9822.6	751.3	557.8	572.1	70.2	69.7	59.6	69.5	66.4	70.2
PY17X_1139800	12697.1	23921.5	1472.6	0.0616	-4	0.23	-17.38	1.07973e-67	6.24623e-64	4.163e-66	0	18189.4	28263.4	25311.7	1691.4	1496.8	1229.5	79.2	72.6	64.1	68	65.4	77.1
PY17X_1423700	5031.1	9759.2	303.1	0.0311	-5	0.29	-17.35	1.95487e-67	1.1307e-63	7.489e-66	0	9608.1	11315	8354.4	240.5	200.8	468.1	76.8	83	84.6	82.2	81.7	82.4
PY17X_0516000	263873	508073	19674	0.0387	-4.7	0.27	-17.31	4.28084e-67	2.47561e-63	1.629e-65	0	300574	613006	610639	19443.6	16857.9	22720.4	96.3	96.7	96.1	74.3	68.2	69.3
PY17X_1205100	48589.3	92248.3	4930.4	0.0535	-4.2	0.24	-17.25	1.08555e-66	6.27667e-63	4.106e-65	0	62610.2	111453	102682	5668	4584.6	4538.6	92.7	93.6	93.3	92.3	92.3	90
PY17X_1111500	796.2	1521	71.4	0.0474	-4.4	0.26	-17.25	1.18253e-66	6.83622e-63	4.444e-65	0	1209.5	1488.5	1865.1	74.7	55.9	83.7	90.6	87.8	82	66.2	58.2	80.2
PY17X_0945900	25217.7	48450.6	1984.8	0.041	-4.6	0.27	-16.94	2.22672e-64	1.28704e-60	8.316e-63	0	28084.8	57989.7	59277.3	2167.6	1744.6	2042.1	92.7	91.7	88.7	89.8	88.3	91.9
PY17X_0933500	4967.7	9380.8	554.7	0.0592	-4.1	0.24	-16.94	2.33405e-64	1.34885e-60	8.662e-63	0	8793.7	12026.4	7322.3	630.2	453.6	580.2	86.7	86.3	88.6	80	87.1	88.4
PY17X_0311900	8672.8	16205.2	1140.5	0.0704	-3.8	0.23	-16.89	4.93139e-64	2.84936e-60	1.819e-62	0	13161.7	18843.9	16609.9	1379.2	1073.7	968.7	78.8	72.9	64.8	67.9	64.5	77.3
PY17X_1319900	2129	3920.6	337.3	0.086	-3.5	0.21	-16.88	6.11559e-64	3.53298e-60	2.242e-62	0	3746.7	4619.2	3395.8	346.3	343.1	322.6	81.1	77.1	71	67.5	72.2	76.8
PY17X_0404700	6274.9	12021.9	528	0.044	-4.5	0.27	-16.71	1.0959e-62	6.3299e-59	3.992e-61	0	7187	14436.1	14442.5	568.5	454.9	560.7	82.7	78.5	74.4	74.6	80.6	82.4
PY17X_1128600	317.8	622.5	13.1	0.0195	-5.7	0.34	-16.62	5.31608e-62	3.07003e-58	1.925e-60	0	598.6	751.4	517.5	7.1	19.1	13	75.2	81.7	75.9	27.9	38	55
PY17X_0623100	7105.3	13544.1	666.5	0.0492	-4.3	0.26	-16.61	6.41199e-62	3.70228e-58	2.308e-60	0	8237.1	16035.2	16359.9	657.9	637.9	703.7	92.5	94	92.8	92.3	90.8	92.8
PY17X_0832200	394.1	779	9.2	0.013	-6.3	0.38	-16.48	5.41798e-61	3.1278e-57	1.938e-59	0	593.1	698.6	1045.2	14.1	1.3	12.2	90.1	89.9	83	45.4	21.6	60.3
PY17X_0519600	3151.9	5963.9	339.9	0.057	-4.1	0.25	-16.39	2.40255e-60	1.38675e-56	8.543e-59	0	4285.5	7037	6569.2	369.2	391.4	259.2	91.2	88.2	84.2	87.5	84	89.6
PY17X_0504900	2703.2	5110.7	295.8	0.0581	-4.1	0.25	-16.39	2.42556e-60	1.39979e-56	8.573e-59	0	4588.6	6450.6	4292.8	297.5	221.1	368.9	70.1	69.5	69.6	59.8	69	68
PY17X_1105200	7018.3	13307.6	729.1	0.0548	-4.2	0.26	-16.34	4.82536e-60	2.78423e-56	1.695e-58	0	10108.4	16813.9	13000.4	673.7	569.3	944.3	94.6	91	82.5	91.5	84.3	95
PY17X_0412200	17483	33302.1	1663.8	0.05	-4.3	0.26	-16.34	5.09478e-60	2.93918e-56	1.78e-58	0	19759.7	39405.4	40741.2	1649.7	1752.2	1589.5	77.4	77.3	74.6	52	47.9	58.2
PY17X_0720900	8623.2	16272.4	974.1	0.0599	-4.1	0.25	-16.34	5.49374e-60	3.16879e-56	1.908e-58	0	10824.5	20293.9	17698.7	943	898.4	1080.8	88	84.5	75.7	74.4	68.2	83.4
PY17X_0810400	2124.4	4085.2	163.6	0.0403	-4.6	0.29	-16.23	3.34436e-59	1.92869e-55	1.155e-57	0	3688.3	4867.6	3699.7	151.7	97.8	241.4	82.9	76	71.6	62.4	64.6	80.4
PY17X_1010800	5596.8	10402.1	791.6	0.0761	-3.7	0.23	-16.18	7.15185e-59	4.12376e-55	2.455e-57	0	8439.8	12028	10738.4	918.3	832.3	624.1	76.1	69.1	59.7	63.8	59.7	73.8
PY17X_1329900	279.7	548.2	11.3	0.0219	-5.5	0.34	-16.17	8.58853e-59	4.95129e-55	2.931e-57	0	518.9	477.5	648.3	12.9	3.8	17.1	78.4	71.1	63.3	22.9	10.6	46.1
PY17X_1248700	16547.4	31929.6	1165.2	0.0365	-4.8	0.3	-16.14	1.31232e-58	7.56423e-55	4.453e-57	0	16109.9	38484.1	41194.8	1222.8	1217.3	1055.6	92.1	92.5	91.6	85.3	88.1	87.1
PY17X_1221500	4286.7	8260.3	313.1	0.038	-4.7	0.29	-16.11	2.24737e-58	1.29516e-54	7.582e-57	0	8219.2	10329.6	6232	294	191.9	453.4	88.8	88.1	87.2	83.8	84	86.6
PY17X_0927700	238.2	460.1	16.2	0.0355	-4.8	0.3	-16.06	5.14285e-58	2.96331e-54	1.725e-56	0	408.9	490.3	481.2	18.2	16.5	13.8	63.9	56.4	50.5	20.3	10.8	17.1
PY17X_1461400	721.7	1332.9	110.5	0.0833	-3.6	0.22	-16.01	1.02055e-57	5.87939e-54	3.405e-56	0	1231.5	1232.1	1535.1	114.1	97.8	119.5	62.9	60.2	59.3	44.7	50.4	63.3
PY17X_1322300	11396.2	21772.9	1019.5	0.0469	-4.4	0.28	-16.01	1.13715e-57	6.54996e-54	3.772e-56	0	20080	26560.3	18678.5	950	659.5	1448.9	82.5	78.2	76	73.3	81.6	79.1
PY17X_1236000	1796.6	3422.4	170.9	0.0502	-4.3	0.27	-15.97	2.24013e-57	1.29009e-53	7.39e-56	0	2537.2	4225.1	3504.9	168.1	119.4	225.1	78.2	74.7	71.1	70.1	61.4	80.7
PY17X_0815900	5666.7	10838.6	494.7	0.0457	-4.5	0.28	-15.96	2.3069e-57	1.32832e-53	7.568e-56	0	9431.5	12681.7	10402.6	446.2	313.9	724.1	80.3	68.4	53.1	60.9	57.3	78.2
PY17X_1233400	5482.7	10227.7	737.7	0.0722	-3.8	0.24	-15.95	2.74774e-57	1.58187e-53	8.965e-56	0	7927.8	12377.3	10377.9	651.4	653.1	908.5	85.8	81	73.2	75.3	78	86
PY17X_1335600	1078.4	2049.6	107.2	0.0523	-4.3	0.27	-15.9	6.20447e-57	3.57129e-53	2.013e-55	0	1676.8	2010.8	2461.1	77.6	97.8	146.3	56.5	49.7	43.6	44.5	44.5	49.3
PY17X_1440200	7646.2	14588.5	703.9	0.0483	-4.4	0.27	-15.9	6.66644e-57	3.83654e-53	2.151e-55	0	12207.8	18292.7	13265	680.8	457.4	973.5	93.4	92.2	86.5	86.5	87.4	93
PY17X_1307700	5923.4	11025.7	821.1	0.0745	-3.7	0.24	-15.84	1.60616e-56	9.24183e-53	5.155e-55	0	9190.9	12800.3	11085.9	1018.8	817	627.4	75.8	71.7	66.6	68.2	67.1	71.6
PY17X_1126700	852.3	1614.3	90.4	0.0556	-4.2	0.26	-15.83	1.97084e-56	1.13382e-52	6.292e-55	0	1610.9	1448.4	1783.7	58.8	95.3	117	72.7	66.7	63.6	46.9	45.1	61.7
PY17X_1429200	8272.8	15481.4	1064.2	0.0688	-3.9	0.24	-15.8	3.27197e-56	1.88203e-52	1.039e-54	0	12395.5	18396.9	15651.9	1002.4	823.4	1366.8	68.6	65.6	61.3	62.2	67.5	69.6
PY17X_0618000	5090.9	9220.2	961.6	0.104	-3.3	0.21	-15.78	4.18311e-56	2.40571e-52	1.321e-54	0	8272.1	11045.8	8342.8	1005.3	914.9	964.6	76.3	74.6	71.6	67	74.7	74.7
PY17X_0719800	946.3	1842	50.6	0.0279	-5.2	0.33	-15.72	1.05738e-55	6.07992e-52	3.322e-54	0	1955.2	2169.4	1401.4	45.9	22.9	82.9	62.6	77.6	81.8	42.4	58.7	48.4
PY17X_1431400	10658	20073.4	1242.6	0.0619	-4	0.26	-15.63	4.87481e-55	2.80253e-51	1.524e-53	0	13448.3	23432.7	23339.1	1311	978.4	1438.4	93.5	94.1	90	91	86.4	92.9
PY17X_1038100	307	580.8	33.2	0.0559	-4.2	0.27	-15.62	5.18538e-55	2.98055e-51	1.612e-53	0	605.4	519.1	617.8	30	41.9	27.6	55	49.9	45.2	33.8	25.3	28
PY17X_1016900	9188.9	17559.2	818.7	0.0466	-4.4	0.28	-15.54	1.80356e-54	1.03651e-50	5.578e-53	0	9469.3	21280.9	21927.5	832.5	745.9	877.6	91.7	92.9	91	81.8	81.2	84.2
PY17X_1318700	4504.7	8089.7	919.6	0.114	-3.1	0.2	-15.46	6.22914e-54	3.57926e-50	1.917e-52	0	6989.8	9368.3	7911	925.9	871.7	961.3	77.9	66.7	61.5	64.3	64.8	75
PY17X_0711400	23141.5	43842.3	2440.7	0.0557	-4.2	0.27	-15.45	7.42201e-54	4.26395e-50	2.272e-52	0	26594.9	50363.1	54568.8	2634.4	2697.6	1990.1	80.8	80.1	77.1	77.8	79.3	79.1
PY17X_1451500	6643.1	12156.1	1130.1	0.093	-3.4	0.22	-15.43	1.02905e-53	5.91088e-50	3.134e-52	0	9595	11984.7	14888.7	1245.8	1036.9	1107.6	76.6	70.4	63.7	65.9	67.7	73.5
PY17X_0504400	15765.7	29831.1	1700.3	0.057	-4.1	0.27	-15.42	1.20987e-53	6.94828e-50	3.665e-52	0	21767.8	34898.3	32827.3	2147.6	1817.1	1136.1	81.8	74.7	66.8	70.9	69.8	80.7
PY17X_1125200	635.9	1187.3	84.6	0.0714	-3.8	0.25	-15.42	1.28048e-53	7.35249e-50	3.86e-52	0	1205.4	1003	1353.4	74.1	72.4	107.3	69.8	62.2	45.8	43	43.7	61
PY17X_1242200	7448.6	13794.6	1102.6	0.0799	-3.6	0.24	-15.41	1.39513e-53	8.00943e-50	4.184e-52	0	10500.8	17099.1	13783.9	960	1036.9	1310.8	65.6	69.7	77.3	57.9	81.3	70.7
PY17X_1337800	464.6	865.4	63.8	0.0734	-3.8	0.25	-15.36	3.17562e-53	1.8228e-49	9.476e-52	0	977.9	693.8	924.5	58.8	66.1	66.6	85.3	76.4	66.6	61.8	52.9	76.9
PY17X_1111400	6101.9	11724.5	479.2	0.0409	-4.6	0.3	-15.34	4.12799e-53	2.36906e-49	1.226e-51	0	10600.4	14221.4	10351.8	422.7	277	737.9	90.3	84.9	77.8	81.4	80.5	90.1
PY17X_0804500	5429.9	9947.2	912.6	0.0918	-3.4	0.23	-15.28	1.09376e-52	6.27602e-49	3.231e-51	0	9264.5	11556.9	9020.2	1065.3	967	705.4	67	64.7	61.1	55.6	65.2	60.9
PY17X_1030600	7233.6	13787.7	679.4	0.0493	-4.3	0.29	-15.22	2.54333e-52	1.45911e-48	7.476e-51	0	9335.2	16466.2	15561.8	783.1	828.5	426.6	51.9	49.8	46	42.9	51.5	46.5
PY17X_1452900	795.2	1451.7	138.8	0.0953	-3.4	0.22	-15.18	5.06475e-52	2.90514e-48	1.482e-50	0	1407.4	1249.7	1697.9	126.4	146.1	143.8	55	49.1	44.6	31.3	25	37.4
PY17X_1367300	886.4	1624.5	148.4	0.0914	-3.5	0.23	-15.15	7.7369e-52	4.43711e-48	2.252e-50	0	1404.7	1475.7	1993	142.3	146.1	156.8	42.2	43	43.5	33.1	41.7	45.1
PY17X_0308200	848.4	1600.9	95.8	0.0604	-4	0.27	-15.14	8.47383e-52	4.85889e-48	2.455e-50	0	1305	2150.2	1347.6	114.1	75	98.3	62.9	72.7	89.8	61.3	83.2	53.6
PY17X_0827500	984.3	1827.3	141.3	0.0771	-3.7	0.24	-15.12	1.22668e-51	7.03256e-48	3.536e-50	0	1412.9	2166.2	1902.9	139.9	167.7	116.2	89.3	84.7	75.6	73.4	69.3	74.6
PY17X_0934500	29953.2	55876.8	4029.6	0.0721	-3.8	0.25	-15.1	1.53914e-51	8.82236e-48	4.415e-50	0	37384.3	68046.9	62199.2	4657.9	4020.4	3410.6	87.4	84.4	78.9	82	80.1	86.6
PY17X_1349000	545.6	1031.5	59.7	0.0581	-4.1	0.27	-15.09	2.01471e-51	1.15463e-47	5.752e-50	0	891.3	1012.6	1190.6	47.6	47	84.5	92.3	89.6	89.2	86	75.7	90.1
PY17X_0703600	855.5	1648.4	62.6	0.0374	-4.7	0.31	-15.06	3.15991e-51	1.81063e-47	8.978e-50	0	1054.2	2158.2	1732.8	38.2	83.9	65.8	60.4	64.1	62.2	53.9	56.1	63
PY17X_0611000	1712.7	3137.9	287.4	0.0914	-3.5	0.23	-15.04	3.77895e-51	2.16496e-47	1.069e-49	0	2530.4	3608.2	3275.2	278.7	340.5	243	73.8	65.3	56.1	59.8	67.8	83.2
PY17X_1115300	3862.2	7285.9	438.5	0.0603	-4.1	0.27	-15.02	5.2677e-51	3.01734e-47	1.482e-49	0	6234.5	9222.5	6400.6	446.2	288.4	581	66.3	63.6	61	63.2	65.9	65.4
PY17X_1021700	3877.8	7097.2	658.4	0.0928	-3.4	0.23	-15.02	5.75976e-51	3.29861e-47	1.613e-49	0	5205.7	8618.4	7467.6	650.8	655.7	668.8	87.8	85.9	83.2	79.7	80	82.4
PY17X_0107300	1548.4	2833.4	263.5	0.0932	-3.4	0.23	-15	7.21315e-51	4.13025e-47	2.011e-49	0	2323.5	3496.1	2680.6	294.5	255.4	240.5	63.3	65	57.4	47.7	39	41.9
PY17X_1236300	2039.4	3751.8	327	0.0871	-3.5	0.24	-14.99	9.03396e-51	5.17194e-47	2.507e-49	0	2767.5	4527.9	3959.9	302.2	363.4	315.3	60	56.5	53.4	45.5	54.2	55.5
PY17X_0523600	670.9	1285.6	56.2	0.0442	-4.5	0.3	-14.98	9.96268e-51	5.70264e-47	2.752e-49	0	1355.2	1470.9	1030.7	50.6	31.8	86.1	85.1	84.7	85	86	69	84.9
PY17X_1107100	4820.2	8988.4	652	0.0725	-3.8	0.25	-14.93	1.98848e-50	1.13801e-46	5.466e-49	0	5799.5	10613.2	10552.4	592.6	646.8	716.7	81.6	80.9	73.9	74	72.1	85.3
PY17X_0508900	363.2	672.8	53.6	0.0804	-3.6	0.24	-14.87	5.44043e-50	3.11301e-46	1.489e-48	0	694.8	634.5	689.1	53.5	43.2	64.2	73.4	67.6	65.4	12.9	15.1	13.4
PY17X_1208500	660.2	1229.1	91.2	0.0739	-3.8	0.25	-14.85	7.40837e-50	4.23833e-46	2.018e-48	0	921.6	1278.6	1487.1	89.4	105.5	78.8	95.9	92.9	94.8	91.5	93.7	95.5
PY17X_1455900	6383.4	11720.3	1046.5	0.0893	-3.5	0.24	-14.67	1.07239e-48	6.13409e-45	2.908e-47	0	8696.8	14341.6	12122.4	1169.9	1104.2	865.5	91.5	83.1	73.2	81.1	75.5	92.4
PY17X_1205700	25082.6	46440.7	3724.6	0.0802	-3.6	0.25	-14.66	1.1815e-48	6.75702e-45	3.189e-47	0	30655.7	55333.2	53333.1	4077.1	3834.9	3261.9	85.3	83	77.3	80.5	80.4	83.4
PY17X_0939500	3070.3	5620.8	519.8	0.0925	-3.4	0.24	-14.53	8.09306e-48	4.62761e-44	2.175e-46	0	5125.3	7009.8	4727.4	604.4	541.3	413.6	68.8	73	75.2	66.4	70.6	70.7
PY17X_0931500	644.2	1189.8	98.6	0.0825	-3.6	0.25	-14.47	1.74438e-47	9.97261e-44	4.666e-46	0	918.8	1462.8	1187.7	94.1	113.1	88.6	77	73	72.8	72.2	57.6	72
PY17X_1367200	628.2	1158.1	98.4	0.0848	-3.6	0.25	-14.46	2.09355e-47	1.19667e-43	5.575e-46	0	1005.4	1055.9	1413	81.1	97.8	116.2	63.3	54.8	54.5	37.5	48	59.2
PY17X_1334700	293.6	560.4	26.7	0.0481	-4.4	0.3	-14.46	2.16084e-47	1.23492e-43	5.728e-46	0	694.1	471.1	516.1	22.9	19.1	38.2	73.1	78.6	84	53.1	56	69.7
PY17X_0705800	162.3	317.3	7.3	0.0243	-5.4	0.37	-14.43	3.21603e-47	1.83764e-43	8.487e-46	0	278.3	320.4	353.2	8.8	5.1	8.1	82.3	87.7	79.5	89.5	21.8	57.2
PY17X_1344300	3330.5	6129.4	531.6	0.0868	-3.5	0.24	-14.43	3.42166e-47	1.95479e-43	8.99e-46	0	5219.5	7274.1	5894.7	483.3	414.2	697.2	80.6	81.7	83.3	79.4	76.7	76.4
PY17X_0603800	326.7	602.2	51.3	0.0852	-3.6	0.25	-14.42	3.95659e-47	2.26001e-43	1.035e-45	0	519.5	616.9	670.2	51.7	53.4	48.8	27.9	22.7	24.2	8.9	10.6	11.7
PY17X_1365300	416.6	794.4	38.9	0.0494	-4.3	0.3	-14.39	6.2603e-47	3.57525e-43	1.63e-45	0	924.3	807.5	651.3	31.2	25.4	60.1	91.4	91.3	82.1	64.1	55.4	81.5
PY17X_1311900	184.7	363.3	6.2	0.016	-6	0.42	-14.23	5.82649e-46	3.32692e-42	1.511e-44	0	423.3	291.6	375.1	2.4	6.4	9.8	81.8	77.9	70.2	19.2	26	58.2
PY17X_1229100	22893.8	42544.6	3243	0.0762	-3.7	0.26	-14.21	7.60248e-46	4.34026e-42	1.963e-44	0	32463.1	51902.8	43267.8	2788.4	2522.3	4418.3	69.2	64.6	58.1	57	58.4	66.7
PY17X_0929300	5474.6	9848.6	1100.5	0.112	-3.2	0.22	-14.2	8.83976e-46	5.04573e-42	2.272e-44	0	7995.2	11834.1	9716.5	1127	937.8	1236.8	80.5	77.2	72.2	75.6	72.4	79.2
PY17X_0818700	19958.4	37753.8	2163	0.0573	-4.1	0.29	-14.15	1.87364e-45	1.06929e-41	4.796e-44	0	24304.4	44763.3	44193.8	2913.6	2150	1425.4	90.1	91.7	89.5	89.3	90.5	87.7
PY17X_0818400	13232.5	23903.7	2561.3	0.107	-3.2	0.23	-14.12	2.96829e-45	1.69371e-41	7.565e-44	0	17663	28865.9	25182.3	2386.3	2457.5	2840.2	56.7	53	48.9	50.7	49.7	55.6
PY17X_0915100	211.8	409	14.5	0.035	-4.8	0.34	-14.09	4.61258e-45	2.63147e-41	1.17e-43	0	371.8	350.9	504.4	8.8	12.7	21.9	58.6	53.5	50.4	27.2	19	42.8
PY17X_0914500	498.7	923.1	74.4	0.0811	-3.6	0.26	-14.07	5.59169e-45	3.1895e-41	1.413e-43	0	705.1	894	1170.2	79.4	67.3	76.4	58.7	51.1	43.9	34.9	33	34.3
PY17X_1040800	1035.1	1888.9	181.2	0.0961	-3.4	0.24	-13.99	1.69736e-44	9.68004e-41	4.271e-43	0	1357.3	2249.5	2059.9	188.7	175.4	179.6	58.1	57.2	54.9	53.1	59.1	54.6
PY17X_1204400	1551.1	2796	306.1	0.11	-3.2	0.23	-13.96	2.66939e-44	1.52208e-40	6.688e-43	0	2091.9	3279.8	3016.4	314.5	297.3	306.4	87.3	89.1	84.7	86.3	88.3	90.1
PY17X_0816600	2168.9	4154.5	183.4	0.0443	-4.5	0.32	-13.93	3.90501e-44	2.22624e-40	9.743e-43	0	4440.2	4928.5	3094.9	145.2	104.2	300.7	49.8	62.3	77.8	52.9	77.9	51
PY17X_0716700	898.4	1650.2	146.7	0.0887	-3.5	0.25	-13.91	5.28477e-44	3.01232e-40	1.313e-42	0	1263.8	1570.2	2116.6	122.9	153.8	163.3	93.1	90.3	89.9	86.4	73.7	86.8
PY17X_0944900	154	301.3	6.7	0.021	-5.6	0.4	-13.9	6.59757e-44	3.75995e-40	1.632e-42	0	282.4	274	347.4	3.5	7.6	8.9	69.5	55.8	66.8	8.7	15.5	34.4
PY17X_0520600	692.6	77.9	1307.2	16.7	4.1	0.29	13.87	9.09897e-44	5.1846e-40	2.242e-42	0	79.7	46.5	107.6	1437.4	1528.6	955.7	88.8	68.9	84.5	87.6	86.9	88.4
PY17X_1134600	6251.6	11077.4	1425.9	0.129	-3	0.21	-13.86	1.08283e-43	6.16886e-40	2.657e-42	0	10203.9	12515.1	10513.1	1706.7	1352	1219	76.6	67.3	63.7	64.9	65	68.9
PY17X_0906900	306.3	572.2	40.5	0.0703	-3.8	0.28	-13.83	1.68875e-43	9.6191e-40	4.127e-42	0	514.7	512.7	689.1	44.7	48.3	28.4	61.4	59.5	57	50.6	40	41.2
PY17X_0944800	153.2	301.4	5	0.0162	-5.9	0.43	-13.78	3.42838e-43	1.95246e-39	8.343e-42	0	282.4	261.2	360.5	3.5	5.1	6.5	75.9	67.7	61.6	23.6	6	25.2
PY17X_1416500	3781.1	7019.7	542.5	0.0773	-3.7	0.27	-13.76	4.43355e-43	2.52446e-39	1.075e-41	0	4158.4	8200.2	8700.4	579.1	512.1	536.3	87.2	88.9	88.2	85.4	86.9	89
PY17X_0826200	745	1365	124.9	0.0915	-3.5	0.25	-13.76	4.62943e-43	2.63553e-39	1.117e-41	0	1062.4	1241.7	1791	128.8	132.1	113.8	65.5	63.3	60.6	51.9	52.6	61.7
PY17X_1216400	210.1	399.3	21	0.0517	-4.3	0.31	-13.74	5.49317e-43	3.12671e-39	1.321e-41	0	367	323.7	507.3	16.5	22.9	23.6	57.7	58.5	54.2	36.6	20.6	29.8
PY17X_1311800	365.5	657.6	73.3	0.111	-3.2	0.23	-13.69	1.20561e-42	6.86115e-39	2.887e-41	0	623.3	632.9	716.7	67	75	78	37	25	27.3	10.2	6.9	12
PY17X_1455500	6453.3	12204	702.6	0.0575	-4.1	0.3	-13.63	2.48572e-42	1.41437e-38	5.928e-41	0	7349.2	14753.4	14509.3	753.1	908.5	446.1	41.4	42	37.8	36.8	38	39.2
PY17X_0724000	912.3	1682.5	142.1	0.085	-3.6	0.26	-13.6	3.96646e-42	2.25652e-38	9.421e-41	0	1513.3	1869.8	1664.5	132.3	96.6	197.5	86.3	82.5	73.2	82.8	69.5	87.7
PY17X_1032800	199.3	377.4	21.2	0.0546	-4.2	0.31	-13.51	1.38711e-41	7.88987e-38	3.282e-40	0	393.1	320.4	418.7	13.5	24.1	26	64.1	67.4	56	22.8	26.2	42
PY17X_1120900	213.4	394.6	32.2	0.0824	-3.6	0.27	-13.5	1.53136e-41	8.70885e-38	3.608e-40	0	419.9	400.6	363.4	36.4	29.2	30.9	75.8	81.6	85.2	69	70.4	66.4
PY17X_1239900	916	1670.2	161.7	0.0971	-3.4	0.25	-13.45	2.9368e-41	1.66986e-37	6.893e-40	0	1650	1517.3	1843.3	141.7	123.3	220.2	65.9	59.9	52.4	55.3	41.9	58.1
PY17X_0941800	187.4	362.9	11.8	0.0312	-5	0.37	-13.45	3.21356e-41	1.82691e-37	7.513e-40	0	345.7	346.1	396.9	4.1	12.7	18.7	58.2	66.3	78	13.8	17.4	41.2
PY17X_1138900	146.9	284.1	9.8	0.0349	-4.8	0.36	-13.42	4.41827e-41	2.51134e-37	1.029e-39	0	237.8	261.2	353.2	11.2	10.2	8.1	86.3	85.9	76.2	52.1	70.9	74.3
PY17X_1357300	1234.5	2232.1	237	0.106	-3.2	0.24	-13.41	5.4545e-41	3.0998e-37	1.265e-39	0	1755.2	2100.5	2840.5	208.7	230	272.2	80.8	79.6	71.8	74	72.5	81.8
PY17X_0508400	885.4	1567.5	203.3	0.129	-3	0.22	-13.38	7.63825e-41	4.34005e-37	1.765e-39	0	1522.9	1478.9	1700.8	205.2	238.9	165.8	51.2	44.5	40.4	37	35.7	38
PY17X_1130500	13265.5	24340.1	2190.8	0.09	-3.5	0.26	-13.34	1.26933e-40	7.21109e-37	2.921e-39	0	15012.4	29992.2	28015.6	2209.9	1967	2395.6	91.8	88.9	87.5	88.3	88.7	92.3
PY17X_0109900	8019.4	14856.4	1182.5	0.0796	-3.7	0.28	-13.22	7.03407e-40	3.99535e-36	1.613e-38	0	9753.1	18190.2	16625.9	1493.3	1212.2	841.9	76.2	70.9	65.4	67.4	66.1	77
PY17X_1341200	165	312.6	17.5	0.0582	-4.1	0.31	-13.14	1.84107e-39	1.04554e-35	4.205e-38	0	314.7	275.6	347.4	22.3	11.4	18.7	84.1	74	67.8	40.5	23.3	53.3
PY17X_1347000	8003.3	14634.5	1372.1	0.0938	-3.4	0.26	-13.14	2.02217e-39	1.14819e-35	4.601e-38	0	9188.2	17401.9	17313.5	1409.8	1180.4	1526.1	71.8	60.5	49.4	57.3	54.2	69.9
PY17X_0928300	233.3	443.8	22.8	0.0517	-4.3	0.33	-13.13	2.07868e-39	1.18007e-35	4.711e-38	0	463.2	506.3	362	16.5	15.2	36.6	77.3	72.1	76.5	38.6	32.3	68.3
PY17X_1340900	3437.2	6310.7	563.7	0.0894	-3.5	0.27	-13.08	4.32297e-39	2.45372e-35	9.76e-38	0	3897.2	7330.2	7704.6	577.3	479	634.7	72	68.4	59	61.3	59.5	69.5
PY17X_1125300	1745.6	3152.6	338.5	0.108	-3.2	0.25	-13.05	6.52558e-39	3.70327e-35	1.468e-37	0	2565.4	3766.9	3125.4	426.8	330.4	258.4	85.8	85.6	75.9	80.5	83.1	83.2
PY17X_1361400	71614.7	129333	13896.3	0.107	-3.2	0.25	-13.03	8.57003e-39	4.86264e-35	1.92e-37	0	85376.6	153521	149101	15334.2	13941.7	12413	92.3	90.9	87.3	89.4	87.7	92.3
PY17X_0408500	336.2	626.9	45.6	0.0715	-3.8	0.29	-13.02	9.97864e-39	5.66088e-35	2.228e-37	0	460.4	626.5	793.7	40	61	35.8	49	46.4	39.8	20.8	18.9	22.5
PY17X_1041000	227.3	421.5	33.1	0.0787	-3.7	0.28	-12.97	1.75865e-38	9.97505e-35	3.911e-37	0	441.2	350.9	472.5	39.4	35.6	24.4	76	60.8	60.8	33.6	27.2	36.9
PY17X_1330400	3050.1	5508.4	591.9	0.108	-3.2	0.25	-12.89	5.09064e-38	2.8869e-34	1.128e-36	0	5851.7	6777.5	3895.9	632	474	669.6	73	77.1	84.9	74.7	85.9	71.2
PY17X_0511700	136.2	258.4	14.1	0.0556	-4.2	0.32	-12.89	5.13966e-38	2.91419e-34	1.135e-36	0	269.4	264.4	241.3	14.1	10.2	17.9	78.2	62.3	67.1	46.3	30.8	45.8
PY17X_1339700	7625.7	13964.9	1286.6	0.0922	-3.4	0.27	-12.87	6.93007e-38	3.92866e-34	1.524e-36	0	11174.9	17454.8	13265	1138.2	937.8	1783.7	73.4	69.7	59.7	62.3	62	75.8
PY17X_0208100	955.8	246.3	1665.3	6.73	2.8	0.21	12.83	1.16026e-37	6.57637e-34	2.542e-36	0	270.8	219.5	248.6	1483.3	1853.9	1658.6	84.7	74.3	71.1	77.9	75.5	82.5
PY17X_1440100	53928.8	99886.2	7971.5	0.0798	-3.6	0.28	-12.81	1.38119e-37	7.82722e-34	3.015e-36	0	58213.4	120860	120585	9418.2	8530	5966.4	93.9	94.5	93.6	92.3	90.1	91.2
PY17X_0912500	119.3	228.3	10.3	0.0464	-4.4	0.35	-12.76	2.78872e-37	1.58009e-33	6.066e-36	0	242.6	222.7	219.5	12.3	8.9	9.8	77.9	69.9	68.1	34.6	19.9	46.3
PY17X_0316500	7748.1	14376	1120.1	0.0779	-3.7	0.29	-12.74	3.56287e-37	2.01837e-33	7.721e-36	0	8435.7	17421.1	17271.3	981.2	1471.4	907.7	75.7	75.7	75.8	75.3	75.9	76.9
PY17X_0302600	3294.8	5767.1	822.5	0.143	-2.8	0.22	-12.74	3.66149e-37	2.07387e-33	7.906e-36	0	5159.7	7029	5112.6	888.3	697.6	881.7	71.6	66.2	67.5	63.3	63.9	69.9
PY17X_1431300	170	320.9	19.1	0.0604	-4	0.32	-12.73	4.13386e-37	2.34101e-33	8.894e-36	0	258.4	291.6	412.8	21.2	16.5	19.5	85.3	84.9	80.6	69	39.4	81
PY17X_0311000	562	1014.1	109.9	0.109	-3.2	0.25	-12.7	6.0602e-37	3.43129e-33	1.299e-35	0	958	967.8	1116.4	89.4	91.5	148.7	53.9	50.5	58	29.7	29.7	32.6
PY17X_0504600	5668.2	10048.9	1287.5	0.128	-3	0.23	-12.65	1.07332e-36	6.07604e-33	2.293e-35	0	7407.6	11529.7	11209.4	1282.2	1484.1	1096.2	62.4	61.6	57.4	57.6	58.3	60.4
PY17X_0942000	8193.9	15589.9	797.9	0.0512	-4.3	0.34	-12.65	1.18341e-36	6.69813e-33	2.519e-35	0	8367.6	18565.1	19837.1	907.7	1061	425	93.3	93.9	93.3	92.4	91.7	92.3
PY17X_1102300	2736.8	4889.1	584.6	0.12	-3.1	0.24	-12.64	1.2158e-36	6.88023e-33	2.578e-35	0	3632.7	5812.9	5221.7	474.4	587	692.4	77.5	75.3	69.2	73.9	69.4	75.4
PY17X_0200571	229.6	2.3	456.9	162	7.3	0.58	12.61	1.85881e-36	1.05172e-32	3.928e-35	0	4.1	0	2.9	516.2	499.4	355.1	2.2	0	0	52.6	39.9	75
PY17X_0909900	467.5	831.5	103.5	0.125	-3	0.24	-12.57	2.9108e-36	1.64664e-32	6.129e-35	0	818.5	878	798.1	88.8	90.2	131.6	56.3	56.9	53.2	37.8	31.6	42.5
PY17X_0826500	8637.8	15508.3	1767.3	0.114	-3.1	0.25	-12.47	1.03181e-35	5.83589e-32	2.165e-34	0	10926.9	18502.6	17095.4	1820.1	1381.2	2100.7	93	91.7	85.7	90.9	87.4	93.1
PY17X_0511400	3446.2	6223.4	669	0.108	-3.2	0.26	-12.35	4.6423e-35	2.62522e-31	9.706e-34	0	5504	7214.9	5951.4	505	552.7	949.2	81.8	71.2	72.1	70	75.8	83.5
PY17X_1441600	13107.6	23146.3	3068.8	0.133	-2.9	0.24	-12.33	6.06147e-35	3.42715e-31	1.263e-33	0	16237	27766.7	25435.3	3092.9	2766.2	3347.2	40.3	42.8	40	36.6	47.8	40.6
PY17X_0303500	144.6	277.1	12.1	0.0453	-4.5	0.36	-12.29	1.08339e-34	6.12441e-31	2.249e-33	0	261.1	269.2	300.9	9.4	5.1	21.9	91.2	90.4	85.9	60.2	26.1	79.9
PY17X_1017500	957.2	1672.3	242.2	0.145	-2.8	0.23	-12.23	2.23666e-34	1.26416e-30	4.628e-33	0	1292	1980.4	1744.4	244	233.8	248.7	92.9	91.6	82.9	87.2	75.7	91.9
PY17X_0624700	508.8	899.1	118.6	0.132	-2.9	0.24	-12.2	3.18934e-34	1.80229e-30	6.576e-33	0	882.4	743.4	1071.4	112.9	105.5	137.3	61.3	53.9	49.9	39.7	47.2	55.8
PY17X_1204900	4575.5	7913.8	1237.2	0.156	-2.7	0.22	-12.19	3.42656e-34	1.93601e-30	7.04e-33	0	7233.7	9323.4	7184.2	1488.6	1090.2	1132.8	63.1	62.4	59.5	65.6	64.3	67.1
PY17X_1040200	1672.6	3067.6	277.6	0.0903	-3.5	0.29	-12.15	6.01117e-34	3.39571e-30	1.231e-32	0	1806	3656.3	3740.4	220.5	336.7	275.5	89.7	87.4	87.9	89.1	82.5	86.5
PY17X_1223100	491.4	849.3	133.5	0.157	-2.7	0.22	-12.14	6.89069e-34	3.89186e-30	1.406e-32	0	874.8	892.4	780.6	139.3	144.9	116.2	58.6	63.7	65.7	50.2	63.9	59.5
PY17X_0415900	315.1	573	57.2	0.0987	-3.3	0.28	-12.08	1.40371e-33	7.92677e-30	2.855e-32	0	528.5	501.5	689.1	39.4	62.3	69.9	36.3	39.5	43.6	13.2	22	24
PY17X_1323500	277.9	503.1	52.8	0.106	-3.2	0.27	-12.06	1.66954e-33	9.42623e-30	3.384e-32	0	383.5	538.4	587.3	60.6	48.3	49.6	67.7	66.7	56.4	49.9	46.2	65.5
PY17X_1144400	109.3	209.5	9.1	0.0434	-4.5	0.38	-12.05	1.94833e-33	1.09983e-29	3.935e-32	0	255.6	197.1	175.9	8.2	7.6	11.4	60.2	60.9	68.6	54.3	18.7	45.7
PY17X_1458200	210.1	394.6	25.7	0.0665	-3.9	0.32	-12.04	2.27637e-33	1.28478e-29	4.582e-32	0	406.1	515.9	261.7	27.6	17.8	31.7	88.7	88.8	76.9	89.4	50.8	81.5
PY17X_1300800	175.3	331.5	19.2	0.0564	-4.1	0.35	-12.01	3.0917e-33	1.74465e-29	6.202e-32	0	242.6	426.2	325.6	11.2	22.9	23.6	60.3	57.3	48	10.8	34.8	33.6
PY17X_1109800	6249.3	10640.2	1858.3	0.175	-2.5	0.21	-11.98	4.36281e-33	2.4615e-29	8.723e-32	0	8664.5	10786.2	12469.8	1894.2	1955.6	1725.2	72.2	64	57.7	61.5	61.8	70
PY17X_0509000	129.6	257.3	2	0.00836	-6.9	0.58	-11.95	6.19571e-33	3.495e-29	1.235e-31	0	249.5	256.4	266	1.2	0	4.9	70.2	66.9	57.3	5	0	25
PY17X_0418600	216.4	385.4	47.4	0.122	-3	0.25	-11.93	8.68551e-33	4.89863e-29	1.725e-31	0	385.5	346.1	424.5	45.9	50.8	45.5	57.9	47.1	37.8	28.7	27.6	37.2
PY17X_0826400	17361.8	30882	3841.5	0.124	-3	0.25	-11.91	9.96542e-33	5.6195e-29	1.972e-31	0	20015.4	39245.2	33385.5	3670.9	3603.6	4250.1	92.8	90.7	85.2	87.6	84.7	91.4
PY17X_1433700	224.8	405.3	44.3	0.111	-3.2	0.27	-11.91	1.00606e-32	5.67215e-29	1.985e-31	0	400	349.3	466.6	52.9	39.4	40.6	78.7	61	61.3	50.3	39.9	45.4
PY17X_1243300	4100.5	7570.6	630.4	0.0834	-3.6	0.3	-11.85	2.1957e-32	1.23772e-28	4.317e-31	0	8858.3	8889.2	4964.4	568.5	405.3	917.5	85.2	81.4	86.8	81.3	84.2	78.7
PY17X_0518700	12959.7	23117.1	2802.3	0.121	-3	0.26	-11.84	2.44922e-32	1.38038e-28	4.8e-31	0	14991.1	27810	26550.3	2699.1	2405.4	3302.5	73.4	66.9	58.5	64.3	60	75.2
PY17X_0618200	8447.8	14626.7	2268.9	0.155	-2.7	0.23	-11.84	2.48956e-32	1.40287e-28	4.863e-31	0	11420.3	17329.8	15130.1	2140	1992.4	2674.4	86.8	80.4	68	79.7	72.9	85.6
PY17X_0702300	2833.8	4780.1	887.4	0.186	-2.4	0.21	-11.83	2.578e-32	1.45244e-28	5.019e-31	0	4176.3	4577.6	5586.5	840.1	872.9	949.2	42.7	51.2	48.7	46.6	58.1	46.5
PY17X_0812400	1023.4	1804.1	242.7	0.135	-2.9	0.24	-11.83	2.70165e-32	1.52184e-28	5.243e-31	0	1390.3	2300.8	1721.2	281.6	219.8	226.7	67.5	71.3	62.7	66.4	76.1	59.7
PY17X_1333700	185.5	334.3	36.7	0.111	-3.2	0.27	-11.82	3.25639e-32	1.834e-28	6.299e-31	0	323	310.8	369.2	41.7	31.8	36.6	87.4	79	78.7	51.8	52.6	59.4
PY17X_1421000	14650.5	26537.5	2763.5	0.104	-3.3	0.28	-11.79	4.51842e-32	2.54432e-28	8.711e-31	0	25156.5	31647.4	22808.5	2396.3	1848.8	4045.3	72.1	68.8	64.5	65.1	69.4	73.4
PY17X_0216600	2682.7	525.1	4840.2	9.22	3.2	0.27	11.78	5.14795e-32	2.8983e-28	9.893e-31	0	489.3	440.6	645.4	5320.5	6146.2	3053.9	87.1	86.3	83.6	89	86.8	87.6
PY17X_0935600	122.3	230.9	13.8	0.0586	-4.1	0.35	-11.77	5.86324e-32	3.30042e-28	1.123e-30	0	218.5	237.1	237	15.9	19.1	6.5	87.4	82.4	75.6	56.7	72.4	53.1
PY17X_1438900	5898.3	10487.2	1309.4	0.125	-3	0.26	-11.73	9.22302e-32	5.19071e-28	1.761e-30	0	8007.5	12358	11096	1609.1	1404.1	915	82.5	77.3	72.5	74.9	77.3	81.1
PY17X_1128300	3575.6	6372.9	778.3	0.122	-3	0.26	-11.71	1.17721e-31	6.62414e-28	2.24e-30	0	5422.9	7580.2	6115.7	1029.4	776.4	529	33	26.9	26.7	31.5	25.7	31.9
PY17X_1437000	9570.4	17079.8	2061.1	0.121	-3.1	0.26	-11.7	1.24828e-31	7.02281e-28	2.368e-30	0	13018.8	19318.2	18902.4	2409.8	2404.1	1369.3	71	60.7	51.8	59	56.1	62
PY17X_1352800	519	905.2	132.7	0.147	-2.8	0.24	-11.7	1.32723e-31	7.46566e-28	2.51e-30	0	702.3	954.9	1058.3	133.5	134.7	130	79.8	81	84	86	91.4	84.7
PY17X_1130300	10114.2	18591.5	1636.9	0.0881	-3.5	0.3	-11.69	1.41459e-31	7.95563e-28	2.667e-30	0	9254.8	22753.3	23766.5	1861.3	1527.3	1522.1	89.8	89.4	88.9	88.1	87.2	88.1
PY17X_1370200	13002.6	22611.1	3394.1	0.15	-2.7	0.24	-11.63	2.88639e-31	1.62302e-27	5.424e-30	0	17215	26882.3	23735.9	4074.7	3282.1	2825.5	84.9	78	66	73.5	70.6	81.6
PY17X_1463600	252.3	452.6	52.1	0.114	-3.1	0.27	-11.59	4.46107e-31	2.50801e-27	8.356e-30	0	369.7	560.8	427.4	44.1	58.5	53.6	75.2	69.7	61.6	65.3	53.8	64.9
PY17X_0713100	32635.3	58094	7176.5	0.124	-3	0.26	-11.58	5.29196e-31	2.97461e-27	9.882e-30	0	34962.5	69859.1	69460.4	7053.6	7001.4	7474.6	91.9	92.9	93.2	84.2	83.9	82.2
PY17X_0509700	1752.4	3031.6	473.2	0.156	-2.7	0.23	-11.56	6.64813e-31	3.73625e-27	1.238e-29	0	3144	2752.6	3198.1	398.6	404.1	616.8	58.8	54.3	47.4	53.3	52.2	58.4
PY17X_0108800	671.9	1176.8	167.1	0.143	-2.8	0.24	-11.55	7.09151e-31	3.98472e-27	1.316e-29	0	907.8	1161.6	1461	177.5	144.9	178.8	93	91.3	88	91.3	76.6	88
PY17X_1456400	3125.2	5494.8	755.7	0.138	-2.9	0.25	-11.54	7.87688e-31	4.42523e-27	1.457e-29	0	4286.2	6665.3	5532.8	669.6	621.4	976	73.3	76.7	72.2	70.8	75.2	76.8
PY17X_1420600	8297.8	14829.1	1766.4	0.119	-3.1	0.27	-11.53	9.449e-31	5.3075e-27	1.742e-29	0	8949.7	18321.6	17216.1	1874.8	1895.8	1528.6	80.7	83.5	80.3	81.5	83.1	80.9
PY17X_0721100	890.7	1554	227.4	0.147	-2.8	0.24	-11.51	1.13832e-30	6.39279e-27	2.093e-29	0	1355.2	1518.9	1788	266.3	166.5	249.5	68.1	69	63.2	67	71.9	62.8
PY17X_1032500	798.2	1427.4	169.1	0.118	-3.1	0.27	-11.5	1.27515e-30	7.15995e-27	2.337e-29	0	1030.8	1358.7	1892.7	175.2	199.5	132.5	95.1	95.4	94.4	90.6	90.2	94.1
PY17X_1219100	202.5	368.1	36.8	0.103	-3.3	0.29	-11.5	1.33656e-30	7.50344e-27	2.442e-29	0	309.9	366.9	427.4	47.6	28	34.9	60.7	51.3	57.9	37.6	30.5	32.7
PY17X_0104800	2245.5	3963.3	527.8	0.133	-2.9	0.25	-11.49	1.40618e-30	7.8929e-27	2.561e-29	0	3392.1	4399.7	4098	500.9	372.3	710.2	75.3	69.2	67.9	60.2	70.7	76.1
PY17X_1309000	7956	13373.1	2538.9	0.19	-2.4	0.21	-11.47	1.95353e-30	1.09632e-26	3.547e-29	0	11112.4	15506.4	13500.5	2810.2	2452.4	2354.2	79.7	73.6	67.7	70.3	70.1	78.4
PY17X_0517300	1605.8	553.1	2658.5	4.82	2.3	0.2	11.46	2.02968e-30	1.13885e-26	3.674e-29	0	496.9	605.6	556.8	2757.8	2607.4	2610.2	90.4	88.9	81.1	88	81.7	92.4
PY17X_1203100	97.6	191.9	3.2	0.0168	-5.9	0.51	-11.46	2.12322e-30	1.19112e-26	3.832e-29	0	188.3	241.9	145.4	3.5	3.8	2.4	87.8	84.2	81.2	22.3	21.5	11.4
PY17X_1373300	964.3	1689.5	239.1	0.142	-2.8	0.25	-11.45	2.38744e-30	1.33912e-26	4.293e-29	0	1333.9	1975.6	1759	191.7	227.4	298.2	88.2	85.9	83	88.3	80.5	91
PY17X_0214100	2097.6	3552.1	643.1	0.181	-2.5	0.22	-11.45	2.39316e-30	1.34208e-26	4.293e-29	0	2995.6	3619.4	4041.3	603.8	582	743.6	66.1	59.5	55	57.3	55.5	64
PY17X_1107600	17457	32501.3	2412.8	0.0742	-3.8	0.33	-11.41	3.90346e-30	2.18867e-26	6.982e-29	0	20451.8	39267.6	37784.4	2916.6	3132.2	1189.7	91	89.4	85.2	88.2	87.2	90.7
PY17X_0936700	173.8	329.2	18.3	0.0551	-4.2	0.37	-11.4	4.35075e-30	2.43903e-26	7.758e-29	0	424	262.8	300.9	10	14	30.9	89.2	80	81.9	45.7	47.1	62.2
PY17X_1029000	1672.2	2910.4	434	0.149	-2.7	0.24	-11.37	5.7751e-30	3.23694e-26	1.027e-28	0	2441.7	3582.6	2706.8	485	487.9	329.1	63.8	63.5	56.6	56	65.2	69.5
PY17X_0819800	362.5	633.4	91.6	0.143	-2.8	0.25	-11.37	6.08746e-30	3.41141e-26	1.077e-28	0	644.6	639.3	616.4	85.8	118.2	70.7	50.8	59.5	56.1	48.5	64.3	43.9
PY17X_0829100	671.6	1202.1	141.1	0.117	-3.1	0.27	-11.37	6.09493e-30	3.41499e-26	1.077e-28	0	932.6	1007.8	1665.9	112.3	161.4	149.5	94.7	93	90.4	77.1	80.6	77.2
PY17X_0210400	1140.7	277.8	2003.5	7.16	2.8	0.25	11.23	2.82009e-29	1.57982e-25	4.969e-28	0	367	201.9	264.6	2356.9	1839.9	1813.8	61.7	52.2	55.9	61.1	67.7	69.8
PY17X_1236900	1493.3	2449.9	536.8	0.219	-2.2	0.2	-11.23	3.06546e-29	1.71696e-25	5.385e-28	0	2228.7	2582.8	2538.2	542.6	518.4	549.3	84.4	77.3	71.3	75.4	74.2	84.6
PY17X_0940300	409	693.9	124	0.178	-2.5	0.22	-11.2	4.06922e-29	2.27876e-25	7.128e-28	0	686.5	655.3	739.9	111.1	124.5	136.5	65.6	63.2	54.9	66.2	52.3	63
PY17X_1110700	926	1555.7	296.3	0.19	-2.4	0.21	-11.2	4.15333e-29	2.32545e-25	7.254e-28	0	1417.7	1462.8	1786.6	268.7	331.6	288.5	81.3	76.9	70	66.4	58.9	72.3
PY17X_1040600	835	1386	283.9	0.205	-2.3	0.2	-11.2	4.20381e-29	2.35329e-25	7.32e-28	0	1345.6	1390.7	1421.7	304.5	296.1	251.1	77.3	73.5	68.1	62.3	63	66.1
PY17X_1355200	255.2	447.8	62.6	0.139	-2.8	0.25	-11.19	4.33988e-29	2.42903e-25	7.535e-28	0	408.2	413.4	521.9	60.6	73.7	53.6	49.4	48.7	51.5	39.3	42.3	47.8
PY17X_0708500	399.1	700.6	97.6	0.141	-2.8	0.25	-11.18	4.96089e-29	2.77611e-25	8.588e-28	0	588.3	660.1	853.3	104.6	76.2	112.1	59.8	55.2	53.1	54.5	47.4	53.9
PY17X_0931400	4203.9	7262.6	1145.3	0.158	-2.7	0.24	-11.16	6.18273e-29	3.45924e-25	1.067e-27	0	5869.6	8908.4	7009.7	1428.6	1050.8	956.5	94	89.5	80.3	87.8	79.2	92
PY17X_0906700	84.7	165.9	3.5	0.0224	-5.5	0.49	-11.15	7.39075e-29	4.13439e-25	1.272e-27	0	194.5	134.6	168.6	3.5	1.3	5.7	46.7	43	46.8	15.8	4.2	23.4
PY17X_1221200	1796.1	3197	395.2	0.124	-3	0.27	-11.13	9.00143e-29	5.0345e-25	1.545e-27	0	2791.5	3880.6	2919	342.2	279.5	564	79.6	77.5	75.4	78.4	81.8	78.8
PY17X_0612500	903.4	1548.6	258.2	0.167	-2.6	0.23	-11.12	9.55022e-29	5.34048e-25	1.634e-27	0	1177.9	1764.1	1703.7	241.6	288.4	244.6	55.5	51.4	51.1	48.9	55.8	50.7
PY17X_0313200	29204.5	50751.1	7657.9	0.151	-2.7	0.25	-11.11	1.11412e-28	6.22902e-25	1.901e-27	0	35047.7	61763	55442.5	7449.9	6592.2	8931.7	58.9	50.5	46.7	45.2	46.6	55.4
PY17X_0107800	11660.5	20682.4	2638.6	0.128	-3	0.27	-11.06	2.06258e-28	1.15298e-24	3.509e-27	0	18211.4	23798	20037.7	3155.3	3188.1	1572.4	71.8	63.7	57.5	59.7	64.2	71.5
PY17X_1455800	10227.9	17339.9	3115.8	0.18	-2.5	0.22	-11.03	2.64877e-28	1.4804e-24	4.494e-27	0	14223.5	20936.4	16859.9	3614.4	3113.1	2619.9	75.3	69.5	61.7	67.4	63.3	74.9
PY17X_1333900	733.6	1265.9	201.2	0.16	-2.6	0.24	-11.03	2.88535e-28	1.61233e-24	4.881e-27	0	1236.3	1238.5	1322.9	199.9	146.1	257.6	39.1	33.1	31.5	13.3	11.1	11.6
PY17X_1036100	127.3	234.1	20.4	0.0895	-3.5	0.32	-11.02	2.97147e-28	1.66016e-24	5.013e-27	0	257	209.9	235.5	21.8	12.7	26.8	78.7	77.4	65.9	31.2	29.3	53
PY17X_1421800	153.8	284.9	22.7	0.0817	-3.6	0.33	-11.02	3.20705e-28	1.79146e-24	5.395e-27	0	325.7	266	263.1	21.8	11.4	34.9	62.4	55.9	60.8	28.8	16.8	53.8
PY17X_1309300	3210.3	5657.4	763.2	0.135	-2.9	0.26	-11.01	3.28506e-28	1.8347e-24	5.51e-27	0	4495.1	6508.3	5968.9	1025.3	737	527.4	84.4	79.3	73.8	76.3	69.6	83.6
PY17X_0828800	7289.2	12609.2	1969.1	0.156	-2.7	0.24	-11.01	3.29547e-28	1.84019e-24	5.512e-27	0	8382.1	15299.7	14145.9	2035.9	1916.2	1955.2	52.2	52.5	47.1	48.7	54.1	50
PY17X_0821000	1522.3	2570.1	474.5	0.185	-2.4	0.22	-10.98	4.99287e-28	2.78752e-24	8.328e-27	0	2206.7	3198.1	2305.6	510.9	442.2	470.5	90.6	90.2	84.4	87.6	87.6	90.5
PY17X_0104300	249	436.9	61.1	0.139	-2.8	0.26	-10.92	9.12555e-28	5.09388e-24	1.518e-26	0	493.4	427.8	389.6	47.6	63.5	72.3	76.9	73.8	71.1	64.7	51.7	63.8
PY17X_0803700	537.3	937.2	137.4	0.147	-2.8	0.25	-10.92	9.42861e-28	5.26211e-24	1.564e-26	0	662.5	1087.9	1061.2	151.1	133.4	127.6	88.3	91.6	93.2	91.2	91.2	87.6
PY17X_0618400	500	850.2	149.9	0.177	-2.5	0.23	-10.9	1.18767e-27	6.62721e-24	1.964e-26	0	683.1	918.1	949.3	151.7	143.6	154.4	38.4	33.9	31.3	28.8	21.8	30.1
PY17X_0605400	124.6	226.9	22.4	0.1	-3.3	0.3	-10.88	1.45721e-27	8.12975e-24	2.404e-26	0	206.2	209.9	264.6	25.3	19.1	22.8	90.1	90.9	83.6	67	58.7	75.1
PY17X_1445800	13998.5	2767.6	25229.4	9.12	3.2	0.29	10.86	1.85209e-27	1.0331e-23	3.046e-26	0	2500.8	2497.9	3304.2	32443.3	29933.1	13311.7	82	71.3	64.6	72.1	67.8	81.8
PY17X_1017200	142.5	254.5	30.6	0.121	-3.1	0.28	-10.83	2.60048e-27	1.45029e-23	4.266e-26	0	222.7	266	274.7	31.2	30.5	30.1	76.3	52.5	45.4	48.9	26.8	58.7
PY17X_1347900	3157.8	5086	1229.7	0.242	-2	0.19	-10.82	2.82667e-27	1.57615e-23	4.624e-26	0	4896.5	5152.8	5208.6	1325.1	1147.4	1216.5	67.8	58.2	51.2	61.8	61.3	71.4
PY17X_0308400	4481.8	7545.4	1418.3	0.188	-2.4	0.22	-10.8	3.56926e-27	1.98986e-23	5.823e-26	0	5807.7	9381.1	7447.3	1412.7	1364.7	1477.4	89.9	89.2	84.7	88.1	82.8	90.1
PY17X_0503500	7301.6	12688.3	1914.9	0.151	-2.7	0.25	-10.78	4.19007e-27	2.33555e-23	6.817e-26	0	9948.3	15123.5	12993.1	2335.7	2069.9	1339.2	61.3	53.7	46.7	48.2	51.6	58
PY17X_0411900	18214.3	30748.6	5680.1	0.185	-2.4	0.23	-10.72	8.14313e-27	4.53816e-23	1.321e-25	0	22935.4	34839	34471.5	5482.2	5078.9	6479.1	75.1	69.6	61.9	59.4	59.9	67.8
PY17X_1354400	99.8	197.9	1.8	0.0095	-6.7	0.63	-10.71	9.25291e-27	5.15572e-23	1.497e-25	0	189	145.8	258.8	1.8	1.3	2.4	55.8	50.4	48	20.3	7.1	21.2
PY17X_1212000	838.6	1438.9	238.4	0.166	-2.6	0.24	-10.69	1.09609e-26	6.10634e-23	1.769e-25	0	1166.2	1366.7	1783.7	216.9	209.7	288.5	92.3	88.2	85.3	77.2	86.8	86.9
PY17X_0604300	295.7	517.7	73.8	0.144	-2.8	0.26	-10.64	2.0185e-26	1.1243e-22	3.248e-25	0	469.4	618.5	465.2	72.9	55.9	92.6	62.6	61.1	53.2	62.1	47.5	62.1
PY17X_1326200	551.8	907	196.5	0.217	-2.2	0.21	-10.63	2.16662e-26	1.20659e-22	3.477e-25	0	848	964.5	908.6	200.5	195.7	193.4	84.5	80.2	66.7	72.7	77	78.5
PY17X_0510800	446.4	741	151.8	0.204	-2.3	0.22	-10.59	3.41751e-26	1.90287e-22	5.47e-25	0	732.6	692.2	798.1	139.9	162.6	152.8	28.4	31.4	36	24.3	22.5	22.8
PY17X_0914600	220.1	387.6	52.6	0.137	-2.9	0.27	-10.58	3.612e-26	2.0108e-22	5.766e-25	0	294.1	431	437.6	56.4	47	54.4	55	54.7	57.8	55	47.8	48.5
PY17X_0620500	291	501.4	80.6	0.16	-2.6	0.25	-10.56	4.7154e-26	2.62459e-22	7.507e-25	0	403.4	552.8	548	70.5	87.7	83.7	85.4	85.3	82.1	84.7	82.5	85.5
PY17X_1411900	4372.8	7188.6	1557.1	0.217	-2.2	0.21	-10.55	5.10865e-26	2.84296e-22	8.111e-25	0	5873.7	8084.9	7607.2	1698.4	1531.2	1441.6	77.7	72.7	65.4	68.9	70.2	79.1
PY17X_1366100	6058.7	10550.8	1566.6	0.149	-2.8	0.26	-10.54	5.88391e-26	3.27381e-22	9.317e-25	0	6556.1	12415.7	12680.6	1609.7	1360.9	1729.3	86.6	80.6	74.9	79.2	75	86.5
PY17X_0614100	53906.2	93032.3	14780.1	0.159	-2.7	0.25	-10.52	6.9716e-26	3.8783e-22	1.101e-24	0	59196.1	112339	107562	16190.2	14292.4	13857.8	86.1	82.1	76.5	80.8	79.2	84.4
PY17X_1336000	538.1	899.1	177.1	0.197	-2.3	0.22	-10.48	1.0137e-25	5.63819e-22	1.597e-24	0	977.9	812.3	907.1	152.9	172.8	205.6	35.8	34.7	34.9	27.8	21.6	27.1
PY17X_1249400	1838.2	3192.3	484.1	0.152	-2.7	0.26	-10.45	1.45764e-25	8.10594e-22	2.29e-24	0	1987.5	3917.5	3672	465.6	512.1	474.6	88.1	87.8	84.3	86.4	83.4	85.9
PY17X_0804000	685.8	172.2	1199.3	6.9	2.8	0.27	10.44	1.59228e-25	8.85307e-22	2.495e-24	0	226.8	131.4	158.5	1478	1183	937	84.6	73.1	72.2	81.5	78.3	83.2
PY17X_1329500	161	291.7	30.3	0.106	-3.2	0.31	-10.35	4.37806e-25	2.43376e-21	6.841e-24	0	309.9	326.9	238.4	30	17.8	43.1	86.1	68.3	61.1	64.3	53.3	89.2
PY17X_0102400	2584.4	4208.1	960.8	0.228	-2.1	0.21	-10.32	5.75997e-25	3.20139e-21	8.977e-24	0	3480.1	4660.9	4483.2	945.3	912.3	1024.7	84.4	78.9	69.1	74.8	74.2	84.2
PY17X_1003500	2456.7	4173.7	739.7	0.177	-2.5	0.24	-10.27	9.81785e-25	5.45578e-21	1.526e-23	0	3010.7	5069.5	4441	859.5	733.2	626.5	80.1	79	70.7	78.1	71.8	79.3
PY17X_1208300	7705.7	13475	1936.5	0.144	-2.8	0.27	-10.27	9.95073e-25	5.52862e-21	1.543e-23	0	8327.1	16325.2	15772.6	2241.1	2076.3	1492	81.4	83.8	81.6	84.7	82	84.8
PY17X_1450400	1537.3	2502	572.6	0.229	-2.1	0.21	-10.25	1.14807e-24	6.37754e-21	1.775e-23	0	2333.8	2350.5	2821.6	567.9	507	642.8	80.2	77.8	70	68.2	72.2	80.3
PY17X_0502600	2556.6	4281.3	831.9	0.195	-2.4	0.23	-10.24	1.26267e-24	7.01288e-21	1.947e-23	0	3552.9	5208.9	4082	1001.2	707.8	786.6	88.4	85.4	82.3	84.5	83.5	87.9
PY17X_1216500	11756.8	20962.9	2550.7	0.122	-3	0.3	-10.24	1.27249e-24	7.06613e-21	1.958e-23	0	14758.1	24525.4	23605.1	3086.5	3132.2	1433.5	64.7	60.5	54.3	54.3	58.2	63.4
PY17X_0711800	153.6	267.4	39.9	0.15	-2.7	0.27	-10.24	1.30646e-24	7.25345e-21	2.005e-23	0	252.9	280.4	268.9	41.7	35.6	42.3	71.3	72.9	68.8	51	35.6	57.8
PY17X_1132900	1066.9	1771.4	362.4	0.205	-2.3	0.22	-10.24	1.36052e-24	7.55223e-21	2.082e-23	0	1491.3	1986.8	1836	348.6	311.3	427.4	79.7	73.6	73.6	71.2	71.4	77.1
PY17X_0921800	413.7	704.8	122.7	0.175	-2.5	0.25	-10.23	1.45135e-24	8.05502e-21	2.215e-23	0	657	807.5	649.8	122.9	94	151.1	66.5	67.3	66.1	69.8	48.6	61.3
PY17X_1338400	11781.3	20306.7	3255.8	0.16	-2.6	0.26	-10.23	1.49439e-24	8.29237e-21	2.275e-23	0	17662.3	24402	18855.9	2879	2386.3	4502	72	62.6	48.8	56.8	60.5	73.4
PY17X_0201800	856.5	0.5	1712.5	4100	12	1.18	10.21	1.76037e-24	9.76654e-21	2.673e-23	0	0	1.6	0	1754.9	2348.2	1034.5	26.6	13.3	0	93.4	94.9	90.4
PY17X_1127400	11390.4	18739.2	4041.5	0.216	-2.2	0.22	-10.21	1.82006e-24	1.00959e-20	2.757e-23	0	14434.4	21322.5	20460.7	4264	3692.6	4168	77.2	69.6	62	67.4	64.8	77.7
PY17X_0603600	427.7	744.2	111.2	0.15	-2.7	0.27	-10.19	2.24243e-24	1.24365e-20	3.388e-23	0	496.2	948.5	787.9	114.1	110.5	108.9	58.7	58.3	57.5	54.2	40.1	48.9
PY17X_0713600	570.3	964.9	175.7	0.183	-2.5	0.24	-10.18	2.36227e-24	1.30988e-20	3.56e-23	0	713.3	1107.1	1074.3	187	172.8	167.4	32.5	37.6	30	18.7	17.2	14.7
PY17X_0507700	10079.2	17981.2	2177.1	0.121	-3	0.3	-10.17	2.73423e-24	1.51586e-20	4.11e-23	0	10122.8	21082.2	22738.7	2376.3	2644.3	1510.7	92.9	94.2	92	90.6	92	92.4
PY17X_1019500	377	644.7	109.3	0.169	-2.6	0.25	-10.16	2.92304e-24	1.62024e-20	4.383e-23	0	727.8	719.4	487	93.5	111.8	122.7	27.8	31.4	33.6	49.6	51.5	48.5
PY17X_1325300	181.9	314.3	49.6	0.156	-2.7	0.26	-10.14	3.6413e-24	2.01801e-20	5.446e-23	0	320.2	272.4	350.3	47.6	57.2	43.9	72.2	41.8	41.7	44.3	37.9	63.2
PY17X_0703000	1546.7	2630.2	463.2	0.176	-2.5	0.25	-10.13	4.12531e-24	2.28583e-20	6.155e-23	0	1815.6	3215.7	2859.4	433.9	430.8	525	86.4	84.9	77	86.3	78.9	88.2
PY17X_0945600	337.9	675.8	0	0.000231	-12.1	1.2	-10.04	9.98694e-24	5.53276e-20	1.486e-22	0	552.5	762.7	712.3	0	0	0	56.6	42.7	45.2	1.5	1.5	1.4
PY17X_1015700	218.4	378.3	58.6	0.157	-2.7	0.27	-9.98	1.7786e-23	9.85165e-20	2.64e-22	0	324.4	352.5	457.9	67	47	61.8	57.7	46.7	41.4	40.7	26.1	47.3
PY17X_1370100	21394.6	36403.8	6385.3	0.175	-2.5	0.25	-9.98	1.84765e-23	1.02323e-19	2.736e-22	0	23313.4	44617.4	41280.6	6910.2	5884.5	6361.3	91.9	89	83.7	86.7	86.3	91.9
PY17X_1431700	609.5	1018.1	200.8	0.198	-2.3	0.23	-9.98	1.88353e-23	1.04291e-19	2.782e-22	0	773.8	1171.2	1109.2	212.2	194.4	195.8	89.5	88.1	88.8	83.3	85.6	87
PY17X_1225700	11837.9	19445.7	4230.2	0.218	-2.2	0.22	-9.97	2.03309e-23	1.12552e-19	2.996e-22	0	15992.4	22484.2	19860.4	4666.2	3446	4578.4	89.5	87.9	77.7	82.2	81.4	88.6
PY17X_0402200	490.2	799.7	180.6	0.226	-2.1	0.22	-9.96	2.32955e-23	1.28941e-19	3.424e-22	0	738.8	881.2	779.2	190.5	185.5	165.8	79.8	75.7	66.3	75.4	79.9	74.2
PY17X_0312200	15993	4848.9	27137	5.59	2.5	0.25	9.96	2.33798e-23	1.29384e-19	3.428e-22	0	5876.5	3641.9	5028.3	32292.2	29072.8	20046	94	90.7	88.3	91.1	88.5	92.9
PY17X_0523500	241.9	408.9	74.8	0.181	-2.5	0.25	-9.95	2.4489e-23	1.35497e-19	3.582e-22	0	415.1	382.9	428.8	61.7	88.9	73.9	51.1	49.9	48.5	32.1	19.9	31
PY17X_0523800	757	1269.6	244.6	0.192	-2.4	0.24	-9.95	2.59293e-23	1.43441e-19	3.783e-22	0	947.7	1443.6	1417.4	225.8	279.5	228.4	82.1	79.2	74.4	80.3	79.2	84.1
PY17X_1365700	811.8	1347.1	276.4	0.206	-2.3	0.23	-9.91	3.74066e-23	2.06896e-19	5.444e-22	0	1098.2	1672.7	1270.5	276.9	254.1	298.2	91.1	86.2	78.5	76.7	84.3	85.7
PY17X_1337700	224	381.5	66.5	0.176	-2.5	0.25	-9.91	3.89591e-23	2.15444e-19	5.656e-22	0	318.2	431	395.4	72.3	62.3	65	75.2	70.6	67.1	56.2	66.4	70.6
PY17X_0903800	509.9	848.5	171.2	0.202	-2.3	0.23	-9.9	4.18479e-23	2.31377e-19	6.061e-22	0	672.1	890.8	982.7	167	161.4	185.3	61.6	50.4	44.1	51.9	39.1	50.7
PY17X_0502300	955.5	1553	358.1	0.23	-2.1	0.21	-9.89	4.61249e-23	2.54978e-19	6.664e-22	0	1458.3	1440.4	1760.4	379.8	388.8	305.6	84.3	74.4	63.4	73.8	64.1	82.2
PY17X_1042600	5846.1	9822.6	1869.6	0.19	-2.4	0.24	-9.87	5.78163e-23	3.19551e-19	8.333e-22	0	8861.1	12175.4	8431.4	1849.5	1429.5	2329.8	69.2	66.3	64.7	66.7	65.9	69.3
PY17X_1411000	9372.6	16045.8	2699.5	0.168	-2.6	0.26	-9.84	7.37246e-23	4.07402e-19	1.06e-21	0	10608.7	18677.3	18851.5	3013.6	3019.1	2065.7	90.3	92.2	92.3	91.2	92.4	89.2
PY17X_0703900	268.9	462.3	75.5	0.164	-2.6	0.27	-9.84	7.65651e-23	4.23022e-19	1.098e-21	0	417.1	519.1	450.6	63.5	62.3	100.8	66.1	56	53.2	40.7	47.4	43.1
PY17X_0803800	243.5	424.8	62.1	0.146	-2.8	0.28	-9.82	9.20409e-23	5.08434e-19	1.317e-21	0	467.3	458.2	348.9	49.4	50.8	86.1	63.5	74.3	87.4	52.6	59.5	61.6
PY17X_1404000	251.2	440.4	62	0.142	-2.8	0.29	-9.82	9.33013e-23	5.15303e-19	1.332e-21	0	314.1	419.8	587.3	71.1	57.2	57.7	90	90.6	88.5	71.8	77.1	80.2
PY17X_1428700	361.8	101.9	621.8	6.08	2.6	0.27	9.81	1.0183e-22	5.62306e-19	1.45e-21	0	105.1	78.5	122.1	753.1	630.3	481.9	50.2	44.1	46.4	56.1	63.7	60.7
PY17X_1422400	491.3	867.2	115.4	0.134	-2.9	0.3	-9.8	1.17342e-22	6.47845e-19	1.667e-21	0	988.9	805.9	806.8	109.9	64.8	171.5	85.9	73.3	70	69.2	71.8	77.2
PY17X_0938200	498.7	857.4	140	0.163	-2.6	0.27	-9.79	1.22409e-22	6.75698e-19	1.735e-21	0	611.6	999.8	960.9	108.2	143.6	168.2	54.7	73.7	76.8	75.2	68.6	55.9
PY17X_0823400	1043	1699.3	386.7	0.228	-2.1	0.22	-9.76	1.69881e-22	9.37575e-19	2.402e-21	0	1524.9	2022	1551.1	386.3	343.1	430.7	78.6	85.5	79	78.9	81.6	78
PY17X_1006300	1153.6	1969.7	337.4	0.172	-2.5	0.26	-9.76	1.75262e-22	9.67095e-19	2.472e-21	0	1515.3	2374.5	2019.2	284	275.7	452.6	65.8	64	63.8	52.1	63.6	59.7
PY17X_0405400	7802.7	3359.6	12245.9	3.65	1.9	0.19	9.75	1.83289e-22	1.01121e-18	2.579e-21	0	3106.3	3347.1	3625.5	12082	13245.4	11410.2	81.6	81.7	81.9	82.6	82.4	81.1
PY17X_1332400	66.9	125.8	8.1	0.0659	-3.9	0.4	-9.74	2.03034e-22	1.11993e-18	2.846e-21	0	134.7	123.4	119.2	7.1	5.1	12.2	58	51.1	58.2	18.3	8.1	23
PY17X_0314100	331.1	564.5	97.7	0.174	-2.5	0.26	-9.74	2.03207e-22	1.12069e-18	2.846e-21	0	470.1	557.6	665.8	116.4	102.9	73.9	75.9	70.6	61.6	65.3	64.8	74
PY17X_0415800	1996.4	3507	485.8	0.138	-2.9	0.29	-9.72	2.57504e-22	1.41988e-18	3.598e-21	0	1920.1	4132.2	4468.7	471.5	584.5	401.4	84.7	81.1	82.1	73	70.8	76.5
PY17X_1213500	772.7	1272.9	272.5	0.214	-2.2	0.23	-9.71	2.70912e-22	1.49354e-18	3.776e-21	0	1040.5	1523.7	1254.5	244.6	265.6	307.2	64.9	53.2	41.7	44.2	55.7	69.1
PY17X_0912300	318.8	82.3	555.2	6.61	2.7	0.28	9.7	2.99327e-22	1.64989e-18	4.163e-21	0	112.7	68.9	65.4	472.1	515.9	677.7	87.6	94.6	84.9	91.1	93	91.8
PY17X_0111400	2929.8	5355.7	503.9	0.0942	-3.4	0.35	-9.68	3.5539e-22	1.95856e-18	4.931e-21	0	5761	6610.8	3695.3	390.4	254.1	867.1	88	84.1	86.4	75.9	91.8	88.5
PY17X_0927100	869.4	1379.2	359.7	0.261	-1.9	0.2	-9.66	4.30413e-22	2.37158e-18	5.958e-21	0	1276.9	1408.4	1452.2	372.7	336.7	369.7	68	65	58	64.7	62.8	66.2
PY17X_1315200	2674.6	4741.2	607.9	0.128	-3	0.31	-9.64	5.51189e-22	3.0365e-18	7.612e-21	0	2259.6	6195.8	5768.3	647.9	606.1	569.7	87.2	85	83.1	85.2	84.7	84.1
PY17X_0521800	439.4	718.2	160.5	0.224	-2.2	0.22	-9.63	5.84514e-22	3.2195e-18	8.053e-21	0	650.8	823.5	680.3	149.3	155	177.2	71.2	65.4	56.6	49.8	46.9	56.6
PY17X_0902700	3679.8	1301.7	6057.9	4.65	2.2	0.23	9.63	6.06484e-22	3.33991e-18	8.336e-21	0	1529.1	1057.5	1318.5	6921.4	6474	4778.3	80	68.3	61.6	69.5	69	75.6	Maximum of 2 transcript TINS
PY17X_1435300	1020.6	1714	327.1	0.191	-2.4	0.25	-9.62	6.55245e-22	3.60778e-18	8.986e-21	0	1474.1	2026.8	1641.2	298.1	254.1	429.1	84.9	80.6	65.7	74.5	69.4	83.4
PY17X_1148900	176.8	301.9	51.6	0.172	-2.5	0.26	-9.61	7.48392e-22	4.1199e-18	1.024e-20	0	274.2	322	309.6	46.4	45.7	62.6	88.4	86.2	81.6	80.1	69.6	84.5
PY17X_0822300	15468.7	25833.9	5103.6	0.198	-2.3	0.24	-9.6	7.99487e-22	4.40038e-18	1.091e-20	0	18303.5	32528.6	26669.5	5836.7	4343.1	5131	88.2	84.5	73.2	80.1	77.8	87.5
PY17X_0904300	17447.3	29458.9	5435.7	0.185	-2.4	0.25	-9.58	9.28353e-22	5.10873e-18	1.264e-20	0	22567.1	33863.2	31946.4	5118.9	4030.6	7157.7	87.1	79.7	71.4	73.9	64.9	79
PY17X_0603500	572.4	995.9	148.8	0.149	-2.7	0.29	-9.58	9.95699e-22	5.47834e-18	1.351e-20	0	681	1079.9	1226.9	148.7	194.4	103.2	87.4	84.5	77.6	82.7	81.7	89.9
PY17X_0714400	2207.4	3604.9	809.8	0.225	-2.2	0.22	-9.58	9.96201e-22	5.4801e-18	1.351e-20	0	2672.6	4109.7	4032.5	834.8	780.2	814.3	84.8	79.3	71.9	72.1	70.4	80.3
PY17X_0706700	430.5	700.5	160.5	0.23	-2.1	0.22	-9.55	1.25496e-21	6.90226e-18	1.697e-20	0	698.9	765.9	636.7	157.6	143.6	180.4	50.7	52.3	61.3	42.8	52	46.5
PY17X_0804100	521	870.2	171.8	0.196	-2.3	0.25	-9.54	1.4778e-21	8.12642e-18	1.994e-20	0	704.4	945.3	960.9	140.5	214.7	160.1	84.7	89.6	83.7	87.6	93.8	85
PY17X_1020500	266.6	480.2	53	0.113	-3.1	0.33	-9.53	1.57634e-21	8.66671e-18	2.123e-20	0	406.1	495.1	539.3	59.4	21.6	78	68.8	72.3	67.1	66.7	55.4	74.3
PY17X_0509500	464.1	771.4	156.9	0.204	-2.3	0.24	-9.52	1.71914e-21	9.4501e-18	2.31e-20	0	713.3	927.7	673.1	151.7	132.1	186.9	86.5	79.6	74.6	88.2	89.5	85.8
PY17X_0500137	1201	398.7	2003.3	5.01	2.3	0.24	9.52	1.77998e-21	9.78275e-18	2.386e-20	0	478.3	278.8	439	2112.3	2180.5	1717.1	68.9	68.6	89.4	91.1	90.3	89.2
PY17X_0520000	100.6	9.9	191.3	18.7	4.2	0.45	9.5	2.19097e-21	1.20394e-17	2.93e-20	0	12.4	12.8	4.4	177	280.8	116.2	62.9	25.9	32.5	89.5	86.3	90.5
PY17X_1014500	437.4	727.8	146.9	0.203	-2.3	0.24	-9.48	2.64963e-21	1.45571e-17	3.536e-20	0	606.1	879.6	697.8	147.6	123.3	169.8	55.7	58.2	55.4	48.5	43	53.5
PY17X_1330000	117.2	209.9	24.6	0.117	-3.1	0.33	-9.46	3.00858e-21	1.65262e-17	4.006e-20	0	189.7	181.1	258.8	17.6	22.9	33.3	56.7	66.3	61.7	48.6	30.1	63.1
PY17X_1215400	2404.5	792	4017	5.06	2.3	0.25	9.42	4.68012e-21	2.57032e-17	6.217e-20	0	984.8	626.5	764.6	4968.4	3998.8	3083.9	84.6	77	76	78.9	76.1	84.4
PY17X_1372600	524.5	191	858	4.51	2.2	0.23	9.41	4.95487e-21	2.72072e-17	6.567e-20	0	178	200.3	194.8	1005.9	865.3	702.9	86.4	84.3	82.7	88	83.8	90.3
PY17X_1003200	684.4	190.2	1178.6	6.16	2.6	0.28	9.41	5.17809e-21	2.84277e-17	6.848e-20	0	237.8	171.4	161.4	1333.9	1439.7	762.3	70.6	37.2	43.1	73.5	67.4	75.2
PY17X_0938800	72	132.6	11.5	0.0892	-3.5	0.37	-9.41	5.20135e-21	2.85502e-17	6.863e-20	0	121	131.4	145.4	15.3	10.2	8.9	89	79.2	74.2	65.1	51.3	70.4
PY17X_0626900	370.7	741.2	0.2	0.00041	-11.3	1.2	-9.39	5.78195e-21	3.17313e-17	7.613e-20	0	586.2	868.4	769	0.6	0	0	89.2	90.9	85.6	13.2	0	0
PY17X_1109600	10239.7	16979.9	3499.5	0.206	-2.3	0.24	-9.39	6.08042e-21	3.33633e-17	7.988e-20	0	13210.5	19614.6	18114.5	4284.6	3583.3	2630.5	62.9	55.8	49.2	51.3	52.7	58.7
PY17X_1042500	345	601.4	88.5	0.147	-2.8	0.29	-9.39	6.22904e-21	3.41725e-17	8.165e-20	0	676.2	640.9	487	65.8	67.3	132.5	60.7	53.2	57.1	42.5	33.2	35.1
PY17X_0305300	226.5	74.7	378.3	5.05	2.3	0.25	9.37	7.3521e-21	4.03262e-17	9.616e-20	0	76.3	73.7	74.1	372.1	425.7	337.2	77.3	56.4	57.8	82.3	75.3	83.6
PY17X_0830600	539.6	914.8	164.3	0.18	-2.5	0.26	-9.35	9.02448e-21	4.94903e-17	1.178e-19	0	637.7	1007.8	1099	186.4	176.6	130	55.7	52.7	45.1	41.9	42.4	49.4
PY17X_0700700	4500.9	1310.8	7691	5.86	2.6	0.27	9.33	1.07469e-20	5.89253e-17	1.399e-19	0	1538	1006.2	1388.3	10206	7932.8	4934.3	84.8	81.4	76.1	80.4	78.1	86.7
PY17X_1365900	677.9	1154.9	201	0.174	-2.5	0.27	-9.29	1.61074e-20	8.83008e-17	2.093e-19	0	716.8	1273.8	1474	195.2	216	191.8	63.1	65	70.9	66.8	60.7	62.4
PY17X_1322800	23085.6	38159.8	8011.5	0.21	-2.3	0.24	-9.27	1.87552e-20	1.02797e-16	2.432e-19	0	25581.9	43617.7	45279.7	8500.5	8311.4	7222.7	79	72.5	70.8	88.3	85.8	92.1
PY17X_0829000	3368.1	5644.9	1091.4	0.193	-2.4	0.26	-9.24	2.50479e-20	1.37262e-16	3.24e-19	0	3572.9	6735.8	6625.9	1059.4	1006.4	1208.4	87.6	86.7	86.3	84	85.8	87.7
PY17X_0605800	10981.9	18854.9	3109	0.165	-2.6	0.28	-9.22	2.86849e-20	1.57164e-16	3.703e-19	0	15945	23493.6	17126	2881.9	1986.1	4458.9	90.3	88.7	79.7	87.8	84.2	90.3
PY17X_1213400	52486.2	86116.4	18856.1	0.219	-2.2	0.24	-9.22	2.97005e-20	1.62699e-16	3.826e-19	0	66176.9	98122.5	94049.7	17601.2	15457.6	23509.5	76.9	71.3	62.5	68.1	68.2	75.4
PY17X_1371000	2179.7	928.6	3430.8	3.7	1.9	0.2	9.22	3.06527e-20	1.67885e-16	3.94e-19	0	802.7	959.7	1023.4	3731.4	3466.4	3094.5	81.3	80	70	76.9	76.6	82.9
PY17X_0525100	2377.7	811.5	3943.9	4.85	2.3	0.25	9.21	3.38285e-20	1.85245e-16	4.339e-19	0	1099.6	616.9	718.1	4491	3580.7	3760.1	74.7	61.7	66.2	71.3	70.8	77.8
PY17X_0408600	289.1	478.6	99.7	0.207	-2.3	0.25	-9.2	3.58986e-20	1.96545e-16	4.594e-19	0	451.5	424.6	559.7	87	119.4	92.6	79.7	74.6	62.6	67.1	55.2	75.3
PY17X_0202800	119.4	214.4	24.5	0.114	-3.1	0.34	-9.17	4.70803e-20	2.57718e-16	6.012e-19	0	142.9	285.2	215.1	20	24.1	29.3	62	57.8	58.1	57.7	31.7	56.6
PY17X_1346400	179	299.6	58.3	0.195	-2.4	0.26	-9.16	5.00797e-20	2.74086e-16	6.381e-19	0	284.5	275.6	338.7	55.3	54.6	65	45.4	35.6	38.6	30.9	22.3	34.8
PY17X_0922500	2707.7	4204.2	1211.1	0.288	-1.8	0.2	-9.12	7.33736e-20	4.015e-16	9.33e-19	0	3636.8	4585.6	4390.2	1219.3	1221.1	1192.9	80.5	71.4	62	69.7	65.5	82.2
PY17X_0522600	711.4	1291.9	130.9	0.101	-3.3	0.36	-9.06	1.27045e-19	6.95065e-16	1.612e-18	0	478.3	1772.1	1625.2	105.2	137.2	150.3	76.6	76	72.6	39.7	21.3	60.3
PY17X_1455600	3377.3	5620.9	1133.7	0.202	-2.3	0.25	-9.06	1.28972e-19	7.05475e-16	1.633e-18	0	5370	6928.1	4564.6	1051.2	851.3	1498.5	81.6	77	72.5	74.4	70.1	78.7
PY17X_0322601	64.3	7.5	121.2	16	4	0.44	9.05	1.44973e-19	7.92857e-16	1.832e-18	0	7.6	3.2	11.6	130.5	114.4	118.6	28.2	12.7	37.4	72.9	63.7	82.8
PY17X_1022100	1543.8	2548.4	539.2	0.212	-2.2	0.25	-9.04	1.52065e-19	8.31494e-16	1.917e-18	0	1712.6	2916.1	3016.4	567.3	560.4	490	82.9	78.1	73.7	70.1	67.2	72.1
PY17X_1116400	6458.6	10309.8	2607.3	0.253	-2	0.22	-9	2.29214e-19	1.25311e-15	2.884e-18	0	8018.5	11391.9	11519.1	2782.5	2252.9	2786.5	72.4	67.7	59.1	64.5	65	71.9
PY17X_0317000	1839.5	597.5	3081.5	5.16	2.4	0.26	9	2.31449e-19	1.2651e-15	2.906e-18	0	597.2	536.7	658.5	3795.5	3524.8	1924.3	79.5	70	57	67.6	63.5	80.1
PY17X_1352500	379	618.3	139.8	0.227	-2.1	0.24	-8.96	3.21063e-19	1.75461e-15	4.022e-18	0	586.9	693.8	574.2	128.8	118.2	172.3	77.2	71.2	65.8	71.1	58.3	70.5
PY17X_1019700	239.4	390.2	88.7	0.228	-2.1	0.24	-8.96	3.29146e-19	1.79845e-15	4.115e-18	0	368.4	358.9	443.4	88.2	87.7	90.2	88.5	87.4	89.6	76.8	86.1	86
PY17X_1334600	10497.8	17134.5	3861.1	0.225	-2.1	0.24	-8.96	3.30636e-19	1.80626e-15	4.125e-18	0	12209.9	19874.1	19319.6	3864.9	3255.4	4463	78.3	74.6	70.7	73.4	70	72.7
PY17X_0212400	300.4	495.7	105	0.21	-2.2	0.25	-8.94	3.91348e-19	2.13754e-15	4.872e-18	0	410.3	528.7	548	87.6	128.3	99.1	79.4	70	64.6	65	60.7	67.7
PY17X_1014900	2573.9	863.1	4284.6	4.96	2.3	0.26	8.92	4.46637e-19	2.43908e-15	5.548e-18	0	991.7	705	892.6	5097.1	4937.8	2819	76.8	67.7	63.6	65.7	67.4	77.3
PY17X_1347400	227.3	61.8	392.8	6.2	2.6	0.3	8.92	4.85755e-19	2.65222e-15	6.022e-18	0	83.2	36.9	65.4	419.8	429.5	329.1	35.7	31.8	41.9	47.7	67.8	39.4
PY17X_1315800	117.1	200.6	33.6	0.164	-2.6	0.29	-8.9	5.53848e-19	3.02346e-15	6.852e-18	0	218.5	198.7	184.6	28.8	41.9	30.1	46.2	53.5	43.4	32.7	35.7	39.8
PY17X_1131200	2645.5	4342.9	948.1	0.219	-2.2	0.25	-8.89	6.34769e-19	3.46457e-15	7.836e-18	0	3865.6	5101.5	4061.6	893.6	700.1	1250.6	72.3	82.1	87.5	80.5	88.7	71
PY17X_0719700	2123.3	3427.1	819.5	0.239	-2.1	0.23	-8.86	8.34419e-19	4.55343e-15	1.028e-17	0	2726.9	3178.8	4375.6	799	733.2	926.4	70.3	62.2	53.8	46.8	44.7	63.3
PY17X_1443500	383.1	149.1	617	4.11	2	0.23	8.85	8.48416e-19	4.62896e-15	1.043e-17	0	171.1	142.6	133.7	652	548.9	650.1	53.1	49.4	33.8	39.7	36.7	58.8
PY17X_1400300	1034.3	364.9	1703.7	4.68	2.2	0.25	8.85	8.70532e-19	4.74875e-15	1.068e-17	0	320.2	387.7	386.7	2049.4	1897.1	1164.5	87.6	73.4	79.5	94.2	94.4	92.7
PY17X_1340600	992.1	450	1534.1	3.42	1.8	0.2	8.8	1.40897e-18	7.6845e-15	1.725e-17	0	408.2	499.9	441.9	1525.6	1501.9	1574.9	81.6	72	66.3	74	76.4	80.4
PY17X_0807000	1138.2	1830.2	446.3	0.244	-2	0.23	-8.79	1.5619e-18	8.51704e-15	1.908e-17	0	1883.7	1757.7	1849.1	416.8	350.7	571.3	81.6	74.6	71.3	76.3	71.6	77.2
PY17X_0833600	131.6	228.9	34.3	0.147	-2.8	0.32	-8.77	1.70947e-18	9.32001e-15	2.084e-17	0	180.7	221.1	284.9	28.2	47	27.6	74.5	61.3	50.2	64.4	57.7	65.9
PY17X_0913400	264.6	80	449.3	5.49	2.5	0.28	8.76	1.87993e-18	1.02475e-14	2.288e-17	0	111.3	56.1	72.7	484.4	467.6	395.8	75.2	62.9	49.6	64.6	74.9	71.1
PY17X_0526600	174.5	50.7	298.2	5.76	2.5	0.29	8.76	1.8892e-18	1.02961e-14	2.294e-17	0	63.2	33.6	55.2	336.9	287.2	270.6	86.7	57.8	66.6	85.2	87.6	86.7
PY17X_1127600	192.4	66.6	318.3	4.79	2.3	0.26	8.74	2.41547e-18	1.31619e-14	2.923e-17	0	66	62.5	71.2	318.1	278.3	358.4	86	71.2	59.3	78	73	81
PY17X_1338000	297.4	480.2	114.6	0.239	-2.1	0.24	-8.74	2.41733e-18	1.31696e-14	2.923e-17	0	410.3	560.8	469.5	112.3	119.4	112.1	49	46.4	35.1	33.5	30.1	43.2
PY17X_0841200	636.6	1038.1	235.1	0.227	-2.1	0.25	-8.74	2.42964e-18	1.32342e-14	2.932e-17	0	753.2	1225.7	1135.3	211.1	232.5	261.7	89.7	87.9	83.1	85.8	79.3	88.7
PY17X_0711200	319.9	542.7	97.2	0.181	-2.5	0.28	-8.73	2.4444e-18	1.33122e-14	2.944e-17	0	507.2	501.5	619.3	94.1	61	136.5	61.5	29.9	36.5	37.9	20.7	10.2
PY17X_1410500	387.3	123	651.6	5.24	2.4	0.27	8.72	2.75862e-18	1.50207e-14	3.316e-17	0	151.9	83.3	133.7	784.3	656.9	513.6	81.8	92	90	87.4	86	80.9
PY17X_1217600	5145.4	8493.7	1797.1	0.212	-2.2	0.26	-8.71	3.01879e-18	1.64343e-14	3.621e-17	0	8863.1	10217.5	6400.6	1937.7	1261.8	2191.7	82	86.6	90.2	83.2	94	81.9
PY17X_0707500	354.8	585.4	124.2	0.214	-2.2	0.26	-8.71	3.10147e-18	1.68813e-14	3.713e-17	0	483.8	664.9	607.6	131.7	91.5	149.5	67	68.6	56.5	58.6	47.7	64.5
PY17X_0613200	213.6	356.1	71.1	0.201	-2.3	0.27	-8.7	3.27398e-18	1.7817e-14	3.912e-17	0	412.3	318.8	337.3	78.2	52.1	82.9	68.5	67.9	55.3	56.7	38.8	62
PY17X_1323800	508.7	192.4	825.1	4.26	2.1	0.24	8.69	3.72421e-18	2.02634e-14	4.441e-17	0	231.6	182.7	162.8	983.6	761.1	730.6	56.5	57.9	56.1	55.6	62.1	54.8
PY17X_1418600	1346.1	2129.4	562.9	0.264	-1.9	0.22	-8.67	4.30633e-18	2.34264e-14	5.124e-17	0	1976.5	2127.8	2283.8	607.9	646.8	433.9	79	73	63.5	66.6	64.4	77.8
PY17X_0204100	2794	4458.9	1129.1	0.253	-2	0.23	-8.65	4.94829e-18	2.69137e-14	5.877e-17	0	3756.4	4056.9	5563.3	1168.2	1275.7	943.5	76.5	70.4	65.7	65.8	66.5	75.5
PY17X_1126500	229.4	80.8	377.9	4.64	2.2	0.26	8.65	5.08702e-18	2.76632e-14	6.029e-17	0	90	76.9	75.6	401.5	419.3	312.9	88.3	75.6	75.6	88.5	87.8	89.6
PY17X_0713800	1208.9	1996.3	421.5	0.211	-2.2	0.26	-8.63	6.20173e-18	3.37188e-14	7.336e-17	0	1292.7	2313.6	2382.6	408.6	482.9	373	47.3	44.7	43.8	36.7	43.7	45.3
PY17X_0419400	973.3	1504.9	441.7	0.294	-1.8	0.2	-8.63	6.2672e-18	3.40685e-14	7.399e-17	0	1621.2	1450	1443.5	497.4	402.8	425	86.6	85.7	78.1	78.4	84.8	83
PY17X_0701500	415.7	162.9	668.5	4.07	2	0.24	8.61	7.08121e-18	3.84864e-14	8.343e-17	0	197.9	157	133.7	667.3	711.6	626.5	63.3	28.4	36.9	58.9	57.5	71.8
PY17X_1041600	263.9	86.8	441.1	5.08	2.3	0.27	8.61	7.50111e-18	4.0761e-14	8.82e-17	0	86.6	70.5	103.2	547.3	434.6	341.3	70.4	56.2	54.7	66.7	73	70.6
PY17X_1010600	793.6	1309.8	277.6	0.213	-2.2	0.26	-8.61	7.54234e-18	4.09776e-14	8.851e-17	0	1050.8	1554.2	1324.3	278.1	197	357.6	88.1	78.3	73.7	69	78.9	85.1
PY17X_1230400	861.3	258.1	1464.5	5.67	2.5	0.29	8.61	7.58471e-18	4.12001e-14	8.883e-17	0	259.8	185.9	328.5	1810.7	1673.5	909.3	78.3	66.1	62	68.1	70	78.1
PY17X_0410700	1004.7	1573.5	436	0.277	-1.9	0.22	-8.57	1.00413e-17	5.45343e-14	1.174e-16	0	1320.2	1570.2	1830.2	394.5	460	453.4	89.1	82.5	78.5	84.2	78.4	86.8
PY17X_1117600	661.4	1082	240.7	0.222	-2.2	0.25	-8.57	1.02521e-17	5.5669e-14	1.196e-16	0	806.1	1230.5	1209.5	191.7	294.8	235.7	57.4	55.4	54.4	46.9	54.4	53.7
PY17X_1463300	20470.8	33057.8	7883.8	0.239	-2.1	0.24	-8.53	1.49934e-17	8.13991e-14	1.746e-16	0	22827.5	38754.9	37591.1	7340.5	7147.5	9163.3	81.1	75.4	69.3	72.5	73.3	80.9
PY17X_0207200	2736.7	4150.2	1323.2	0.319	-1.6	0.19	-8.52	1.65006e-17	8.95654e-14	1.917e-16	0	3774.2	4367.7	4308.8	1298.1	1245.3	1426.2	61.9	51.2	44.5	47	46	55.9
PY17X_0906000	427.3	741.5	113.1	0.153	-2.7	0.32	-8.5	1.84259e-17	9.99971e-14	2.137e-16	0	849.4	687.4	687.6	85.8	67.3	186.1	66.6	61.3	63.3	52.2	48.2	53.1
PY17X_1459200	158.4	47.6	269.2	5.58	2.5	0.29	8.49	1.98452e-17	1.0768e-13	2.297e-16	0	52.9	28.8	61.1	261	283.4	263.3	79.8	79.7	76.3	72.9	73.9	75.3
PY17X_1201100	47.8	90.7	5	0.054	-4.2	0.5	-8.46	2.62191e-17	1.42238e-13	3.029e-16	0	90.7	121.8	59.6	4.1	5.1	5.7	77.3	69.9	69	24.9	25.6	50.3
PY17X_1356400	3265.2	1607.7	4922.8	3.06	1.6	0.19	8.45	2.93458e-17	1.59172e-13	3.384e-16	0	1535.3	1640.7	1647	4850.2	4549	5369.1	68.2	61.7	54	63.8	62.7	71
PY17X_1343600	60551.6	100947	20156.4	0.2	-2.3	0.28	-8.44	3.3101e-17	1.79507e-13	3.809e-16	0	59596.7	121361	121882	23626.6	20513.6	16329.1	90.7	91.6	91.5	88.8	89.7	87.7
PY17X_0932800	92.4	164.3	20.5	0.121	-3	0.36	-8.43	3.35456e-17	1.81884e-13	3.853e-16	0	136.1	133	223.9	17.6	29.2	14.6	37.6	28.8	28.4	14.4	20.4	17.8
PY17X_1328900	1176.7	1929.4	424	0.22	-2.2	0.26	-8.42	3.63304e-17	1.96947e-13	4.165e-16	0	1300.2	2294.4	2193.6	482.1	340.5	449.4	92.5	88.4	84.1	89.7	82	92.8
PY17X_0311200	2381.5	3879	884	0.228	-2.1	0.25	-8.4	4.46871e-17	2.42204e-13	5.113e-16	0	3114.5	4809.9	3712.7	739	739.5	1173.4	65	60.3	50.8	51.7	57.5	63.5
PY17X_1320300	168.4	296.6	40.2	0.138	-2.9	0.34	-8.4	4.61549e-17	2.50114e-13	5.271e-16	0	294.1	293.2	302.4	34.1	19.1	67.4	80.9	77.1	75.2	44.3	39.2	73.8
PY17X_1373500	52.2	5	99.4	22.1	4.5	0.53	8.39	4.83672e-17	2.62053e-13	5.513e-16	0	2.7	8	4.4	116.4	82.6	99.1	34.9	35.4	13.5	80.2	86.9	91.8
PY17X_0307500	2231.1	3508.8	953.5	0.272	-1.9	0.22	-8.39	4.87941e-17	2.64318e-13	5.551e-16	0	2638.9	4120.9	3766.5	1007.1	900.9	952.4	80	83.2	82.5	80.2	83.5	80
PY17X_1310300	321.3	115.4	527.3	4.51	2.2	0.26	8.38	5.22517e-17	2.82995e-13	5.933e-16	0	145.7	92.9	107.6	592.6	555.3	433.9	64.4	35.9	42.9	64.6	66.5	70.4
PY17X_1448500	256.8	418.4	95.3	0.23	-2.1	0.25	-8.35	6.68864e-17	3.6219e-13	7.58e-16	0	404.1	445.4	405.6	98.2	69.9	117.8	69.1	61.8	56.2	50.7	41.7	67.5
PY17X_0606200	1416.5	2226.2	606.9	0.273	-1.9	0.22	-8.35	6.77138e-17	3.66602e-13	7.659e-16	0	1675.5	2550.8	2452.4	593.8	632.8	594	91	94.6	91.7	94.4	94.5	89.1
PY17X_1033700	1766.1	2802	730.1	0.261	-1.9	0.23	-8.35	7.06665e-17	3.82518e-13	7.978e-16	0	2454.8	3494.5	2456.7	863	618.8	708.6	71.5	74.5	67.9	64.6	68.2	72.7
PY17X_0505400	936.7	1513.3	360	0.239	-2.1	0.25	-8.33	7.95155e-17	4.30338e-13	8.959e-16	0	1069.3	1575	1895.6	377.4	315.1	387.6	88.5	90.4	91.5	89.4	91.7	89.1
PY17X_0935200	156	262.9	49.1	0.191	-2.4	0.29	-8.33	8.02614e-17	4.34295e-13	9.026e-16	0	226.8	291.6	270.4	53.5	33	60.9	69.2	57.8	60.6	48	40.1	59.2
PY17X_1413700	370.9	119.9	621.8	5.16	2.4	0.28	8.32	8.50807e-17	4.60287e-13	9.55e-16	0	138.8	125	95.9	763.7	696.3	405.5	39.9	30.3	23.5	42.6	46.7	45.5
PY17X_0515351	2757.6	4265.6	1249.5	0.293	-1.8	0.21	-8.32	8.66077e-17	4.68461e-13	9.703e-16	0	3437.5	4928.5	4430.9	1305.1	1144.9	1298.6	66.9	60.1	54.6	54.2	61	62.7
PY17X_1252101	336	134.3	537.7	3.99	2	0.24	8.32	8.99321e-17	4.86353e-13	1.006e-15	0	148.4	126.6	127.9	639	499.4	474.6	0	0	0	13.3	0	0
PY17X_0102200	413.8	146.1	681.6	4.62	2.2	0.27	8.31	9.82584e-17	5.31283e-13	1.097e-15	0	182.8	120.2	135.2	821.9	714.1	508.7	82.5	78.7	70.1	77	70.7	81.5
PY17X_0904000	72.6	133.6	11.6	0.0828	-3.6	0.43	-8.3	1.01128e-16	5.467e-13	1.127e-15	0	175.2	112.2	113.4	4.1	12.7	17.9	37	62.4	60.7	27.6	33.7	32.6
PY17X_1108900	5271.5	8645	1897.9	0.22	-2.2	0.26	-8.29	1.09239e-16	5.90434e-13	1.215e-15	0	6416.6	10752.6	8765.8	2451.5	1881.9	1360.3	78.5	73.4	64.3	73	67.6	79.7
PY17X_0301300	148.9	30.5	267.3	8.46	3.1	0.37	8.28	1.24093e-16	6.70601e-13	1.376e-15	0	45.4	27.2	18.9	235.2	176.6	390.1	60.3	29.1	24.3	61.9	82.3	62
PY17X_1037800	41922.5	68615.2	15229.8	0.222	-2.2	0.26	-8.28	1.24213e-16	6.71124e-13	1.376e-15	0	43023.6	83428.4	79393.5	17596.5	15321.7	12771.3	94.4	92.8	91	89.3	87.8	93.4
PY17X_1343200	290.1	482.9	97.4	0.203	-2.3	0.28	-8.27	1.38551e-16	7.48453e-13	1.532e-15	0	503.7	501.5	443.4	94.1	62.3	135.7	63.7	67.8	73.6	59.4	61.6	63.1
PY17X_1466300	1777.2	2778.6	775.7	0.279	-1.8	0.22	-8.26	1.44945e-16	7.82849e-13	1.6e-15	0	2269.9	2757.4	3308.6	726.6	898.4	702.1	78.8	68.1	64.2	58.9	58.1	73.7
PY17X_1331400	4599	1686	7512	4.46	2.2	0.26	8.26	1.47109e-16	7.94386e-13	1.621e-15	0	1416.4	1538.1	2103.5	8032.5	9436	5067.6	90.1	91.9	88.9	90.2	90.6	88.7
PY17X_0934600	13129.8	21786	4473.6	0.205	-2.3	0.28	-8.26	1.48115e-16	7.99674e-13	1.629e-15	0	12129.5	26720.5	26508.1	4635.6	4127.1	4658	93.2	93.5	90.7	89.8	90.4	92.3
PY17X_0306700	41	78.6	3.4	0.0362	-4.8	0.58	-8.25	1.5627e-16	8.43545e-13	1.715e-15	0	80.4	78.5	77	0.6	6.4	3.3	41.2	22.3	27.7	1.2	4.6	3.3
PY17X_1304500	222.2	379.6	64.7	0.172	-2.5	0.31	-8.24	1.72518e-16	9.3108e-13	1.89e-15	0	248.1	480.7	409.9	53.5	54.6	86.1	81	76.6	81.6	69.4	73.1	79.7
PY17X_1358500	3113.9	4765.2	1462.5	0.307	-1.7	0.21	-8.23	1.84753e-16	9.96928e-13	2.02e-15	0	4115.1	5349.9	4830.6	1596.7	1513.4	1277.5	77.8	70.1	59.9	62.6	65.6	77.6
PY17X_1455400	296	474.4	117.5	0.248	-2	0.24	-8.23	1.85112e-16	9.98678e-13	2.021e-15	0	526.4	499.9	396.9	117	99.1	136.5	76.5	71.9	60.2	68.3	81.5	67.7
PY17X_1131000	4132.5	6515.1	1749.9	0.269	-1.9	0.23	-8.23	1.87354e-16	1.01059e-12	2.041e-15	0	6141.7	5838.5	7565	1431.5	1594.7	2223.4	90.2	89	81.7	75.1	77.5	80.2
PY17X_0525300	57707.7	93022.4	22392.9	0.241	-2.1	0.25	-8.23	1.89269e-16	1.02073e-12	2.058e-15	0	61430.2	110844	106793	25840	21114.7	20224	96.1	96	93.7	92	92.3	93.8
PY17X_1103400	201.6	342.2	61	0.175	-2.5	0.31	-8.21	2.15731e-16	1.16322e-12	2.342e-15	0	397.9	306	322.7	34.7	80.1	68.3	56.1	71.8	67.2	41.1	47.5	42.9
PY17X_0935500	3442.6	5624.3	1260.8	0.224	-2.2	0.26	-8.21	2.24141e-16	1.20834e-12	2.429e-15	0	3635.4	6745.4	6492.2	1427.4	1354.5	1000.4	82.7	85.3	79.1	84.2	82.5	83.5
PY17X_1024300	205.7	346.1	65.4	0.189	-2.4	0.29	-8.2	2.33144e-16	1.25664e-12	2.522e-15	0	417.8	341.3	279.1	51.7	53.4	91	52.5	52.9	67.3	63.1	44.5	50.8
PY17X_0410600	1208.6	1933.2	484	0.251	-2	0.24	-8.2	2.3534e-16	1.26825e-12	2.541e-15	0	1540.1	2321.6	1937.8	429.2	411.7	611.1	91.5	86.3	79.9	86.6	86.4	90.5
PY17X_1212100	312.7	501.1	124.3	0.25	-2	0.24	-8.19	2.67848e-16	1.44317e-12	2.887e-15	0	458.4	498.3	546.6	125.2	96.6	151.1	90.9	88.5	89.6	61.4	73.2	69.2
PY17X_1009000	1276.8	1962.6	590.9	0.301	-1.7	0.21	-8.19	2.71353e-16	1.46178e-12	2.919e-15	0	1604.7	2217.5	2065.7	610.2	598.5	564	70.8	64.6	51.7	57.2	59.1	67.6
PY17X_0922900	2274.9	3600.9	949	0.264	-1.9	0.24	-8.17	3.16089e-16	1.70246e-12	3.394e-15	0	3466.4	4353.3	2983	1054.7	729.4	1062.9	79.4	72.2	64.8	61.7	70.2	74.6
PY17X_0117100	74.7	149.3	0	0.00104	-9.9	1.21	-8.16	3.35343e-16	1.80582e-12	3.594e-15	0	151.2	144.2	152.6	0	0	0	71.6	74.5	53.2	0	0	0
PY17X_0303400	201.5	332.4	70.6	0.211	-2.2	0.28	-8.15	3.53482e-16	1.90315e-12	3.782e-15	0	290	274	433.2	64.7	81.3	65.8	71.4	63.9	61.1	55.9	48.2	65.7
PY17X_0813700	233.8	382.1	85.4	0.225	-2.2	0.26	-8.14	3.99796e-16	2.1521e-12	4.27e-15	0	359.4	445.4	341.6	81.1	66.1	108.9	63.7	71.2	60.8	61.9	58.5	48.6
PY17X_0416900	6883.8	10785.7	2982	0.277	-1.9	0.23	-8.14	4.0641e-16	2.1873e-12	4.333e-15	0	7835.7	12329.2	12192.1	3251.7	2885.7	2808.5	70.8	61.9	54.3	57	55.5	72.6
PY17X_1043000	1423.5	2323.1	523.9	0.225	-2.1	0.26	-8.13	4.14609e-16	2.23101e-12	4.412e-15	0	1608.8	2861.6	2498.9	555.6	625.2	390.9	93.9	91.3	85.2	91.5	85.5	94.3
PY17X_0824200	93.1	18.7	167.4	8.32	3.1	0.38	8.13	4.19238e-16	2.2555e-12	4.453e-15	0	30.2	12.8	13.1	161.7	203.3	137.3	36.5	22.9	30.7	57.2	72	58.3
PY17X_1039900	342.8	541.5	144.2	0.268	-1.9	0.23	-8.13	4.40362e-16	2.36871e-12	4.669e-15	0	546.3	496.7	581.5	168.1	118.2	146.3	75.2	72.1	67.8	58.8	57.4	74
PY17X_0904500	154.3	257.4	51.3	0.199	-2.3	0.29	-8.12	4.61875e-16	2.48396e-12	4.889e-15	0	211	237.1	324.2	44.1	49.6	60.1	92.2	88.5	77.9	70.9	70.5	88.1
PY17X_1449900	387	130.4	643.6	4.9	2.3	0.28	8.1	5.30046e-16	2.85006e-12	5.6e-15	0	148.4	110.6	132.3	710.2	809.4	411.2	59.7	49.9	49.5	57	61.3	60.8
PY17X_0209000	639.2	993.7	284.7	0.287	-1.8	0.22	-8.1	5.49367e-16	2.9534e-12	5.794e-15	0	810.9	1097.5	1072.8	298.1	299.9	256	82.6	72	67	59.4	59	65.6
PY17X_0710600	269.1	438.7	99.4	0.228	-2.1	0.26	-8.1	5.57205e-16	2.99498e-12	5.866e-15	0	329.2	531.9	455	95.2	87.7	115.4	38.8	39.6	38.6	30.6	40.6	43.5
PY17X_0830400	720.1	1122.7	317.5	0.283	-1.8	0.23	-8.06	7.58438e-16	4.07585e-12	7.971e-15	0	920.9	1134.4	1312.7	276.3	345.6	330.7	76.1	70.4	61	61.6	57	73.2
PY17X_1005000	1551.3	576	2526.6	4.38	2.1	0.26	8.04	8.84287e-16	4.75127e-12	9.277e-15	0	716.8	479.1	532.1	3369.3	2410.5	1800	91.6	79.4	77.1	87.6	82.4	90.6
PY17X_0200391	90.6	0	181.2	842	9.7	1.21	8.03	9.72009e-16	5.22163e-12	1.018e-14	0	0	0	0	185.8	185.5	172.3	0	0	0	89.8	91.6	92
PY17X_1464600	1286.4	2059.7	513	0.249	-2	0.25	-8.03	9.91848e-16	5.32722e-12	1.037e-14	0	1405.4	2223.9	2549.8	450.3	545.1	543.7	79.9	78.8	78.5	77	80.8	78.5
PY17X_1362100	1367.6	2194.6	540.6	0.246	-2	0.25	-8.03	1.01193e-15	5.43408e-12	1.056e-14	0	1786.1	2092.5	2705.3	558.5	668.4	394.9	79.3	73.2	65.7	71.2	64.6	78.9
PY17X_0827700	866.6	1346	387.1	0.288	-1.8	0.22	-8.02	1.04846e-15	5.6292e-12	1.092e-14	0	1358.6	1398.8	1280.7	478	367.2	316.1	74.9	73.3	61.5	67.6	69.7	75.9
PY17X_0107700	802.5	1280.4	324.7	0.253	-2	0.25	-8.02	1.0876e-15	5.83824e-12	1.131e-14	0	1070	1257.8	1513.3	344.5	391.4	238.1	53	58.2	54.5	55.6	59	53.4
PY17X_1307200	2656.3	923.9	4388.7	4.74	2.2	0.28	7.98	1.43834e-15	7.71959e-12	1.493e-14	0	1221.9	690.6	859.1	5760.8	4485.4	2919.8	77.1	62.1	67.3	70.9	69.6	78.4
PY17X_1109900	79	144.1	13.9	0.0988	-3.3	0.42	-7.97	1.60139e-15	8.59305e-12	1.66e-14	0	215.1	100.9	116.3	13.5	6.4	21.9	78.4	70.6	82.6	62.7	26.3	72.1
PY17X_0313600	347.5	153	542.1	3.54	1.8	0.23	7.95	1.87716e-15	1.0071e-11	1.942e-14	0	149.1	158.6	151.2	540.3	616.3	469.7	47.2	56.6	58.7	56.7	69.6	53.3
PY17X_0938100	260.9	457.4	64.5	0.143	-2.8	0.35	-7.95	1.89931e-15	1.01879e-11	1.961e-14	0	433	597.6	341.6	56.4	30.5	106.5	70.5	69.4	74.2	67.2	67.6	70
PY17X_1366300	84.8	147.1	22.4	0.153	-2.7	0.34	-7.93	2.11465e-15	1.13409e-11	2.18e-14	0	134	117	190.4	26.5	22.9	17.9	78.2	77.4	49.6	31.8	17	80.3
PY17X_1353100	629.7	1015.1	244.3	0.241	-2.1	0.26	-7.93	2.12191e-15	1.13777e-11	2.184e-14	0	982	1212.9	850.4	185.2	223.6	324.2	72.7	76.7	64.5	63.7	74	75.4
PY17X_0418800	15445.9	5052.7	25839.2	5.11	2.4	0.3	7.93	2.21469e-15	1.1873e-11	2.275e-14	0	5144.6	4409.4	5604	31818.4	32649.8	13049.3	80.2	72.4	61.8	72.2	66.3	79
PY17X_1122400	690.3	1051.5	329.1	0.314	-1.7	0.21	-7.93	2.22414e-15	1.19214e-11	2.281e-14	0	973.1	1169.6	1011.8	328	296.1	363.2	74.6	62.5	62	61.3	60	69.7
PY17X_1003800	4293.4	1490.2	7096.8	4.76	2.2	0.28	7.92	2.46292e-15	1.31988e-11	2.522e-14	0	2184	1063.9	1222.6	8855	6987.4	5447.9	83.7	79.6	77.7	82.5	80.6	82.8
PY17X_1428000	10876	3527	18225	5.17	2.4	0.3	7.92	2.46937e-15	1.32309e-11	2.524e-14	0	4454.6	2751	3375.5	25557.8	18899.9	10217.2	85.7	78.7	70.8	76.5	75.2	85.6
PY17X_0216300	2655.3	3964.1	1346.6	0.34	-1.6	0.2	-7.91	2.61958e-15	1.40331e-11	2.673e-14	0	3596.9	4412.6	3882.8	1379.8	1242.7	1417.2	76.6	73	66.6	72.8	68.6	76.4
PY17X_1206300	259.9	97.2	422.6	4.36	2.1	0.27	7.91	2.65523e-15	1.42214e-11	2.704e-14	0	98.3	123.4	69.8	364.5	409.2	494.1	42.4	32.9	62.9	48	44.5	42.1
PY17X_1241900	1577.7	2451.3	704.2	0.288	-1.8	0.23	-7.9	2.71065e-15	1.45155e-11	2.756e-14	0	1953.8	2927.3	2472.7	773.1	593.4	746	86.1	82.5	73.8	82.5	82.2	88.6
PY17X_0301200	2052.3	3256.9	847.8	0.26	-1.9	0.25	-7.9	2.86199e-15	1.53231e-11	2.905e-14	0	2612.1	3784.5	3374	1010.6	920	612.7	71.1	65.1	57.2	58.4	59.6	68.9
PY17X_1100003	132.9	31.5	234.4	7.56	2.9	0.37	7.89	2.96871e-15	1.58915e-11	3.008e-14	0	24.1	38.5	32	187	363.4	152.8	47.5	42	41.8	92.3	88.1	93.6
PY17X_0718700	314.4	539.3	89.4	0.164	-2.6	0.33	-7.87	3.52469e-15	1.88641e-11	3.566e-14	0	327.1	687.4	603.3	67	134.7	66.6	47.3	50.3	54.5	53.7	48.5	49.3
PY17X_1415400	125	34.9	215.1	6.09	2.6	0.33	7.86	3.77775e-15	2.02147e-11	3.815e-14	0	39.2	33.6	32	262.2	244	139	48.2	29	28.8	43.6	45.3	53
PY17X_0908900	672.5	1063.4	281.6	0.266	-1.9	0.24	-7.86	3.88037e-15	2.076e-11	3.912e-14	0	810.9	1110.3	1269.1	268.1	242.7	334	69.5	64.9	59.1	42.6	39.7	45.9
PY17X_1457300	2500.6	3823.4	1177.7	0.308	-1.7	0.22	-7.85	4.29931e-15	2.2997e-11	4.327e-14	0	3187.3	4624.1	3658.9	1296.3	1078.8	1158	78	74.6	72.4	70.2	75.4	74.7
PY17X_1303300	562	260.7	863.3	3.31	1.7	0.22	7.84	4.33162e-15	2.31655e-11	4.352e-14	0	281.8	238.7	261.7	997.1	812	780.9	92.6	86.9	71	82.6	77.1	95.3
PY17X_1333500	3231.3	5112.6	1350.1	0.264	-1.9	0.24	-7.84	4.46373e-15	2.38676e-11	4.477e-14	0	3391.4	5816.1	6130.2	1416.8	1329.1	1304.3	82.4	83.5	82.7	82.9	83	81.2
PY17X_1109100	775.4	1202.7	348.1	0.29	-1.8	0.23	-7.84	4.65852e-15	2.49045e-11	4.665e-14	0	1092.7	1102.3	1413	365.7	282.1	396.6	82.7	80.6	77.8	77.9	74.8	82.7
PY17X_1356600	884	406.1	1361.9	3.34	1.7	0.22	7.82	5.10746e-15	2.72994e-11	5.106e-14	0	477.6	354.1	386.7	1569.1	1305	1211.6	70.1	62.6	55.8	64.8	63.6	73.4
PY17X_0610400	172.8	279	66.6	0.238	-2.1	0.26	-7.82	5.21848e-15	2.78876e-11	5.208e-14	0	266.6	241.9	328.5	68.8	75	56.1	51.3	47.3	51	41.5	37.9	42.1
PY17X_1024600	169.7	277.5	61.8	0.219	-2.2	0.28	-7.82	5.33611e-15	2.85108e-11	5.316e-14	0	247.4	275.6	309.6	46.4	81.3	57.7	33.3	40.1	49.4	26.6	33.1	34.7
PY17X_1102500	8553	2948.3	14157.8	4.8	2.3	0.29	7.8	6.07964e-15	3.24774e-11	6.047e-14	0	4227.1	2078.1	2539.6	18402.5	14123.4	9947.4	91	84.8	81	85.8	79.9	89.8
PY17X_0905600	5774	9497.2	2050.8	0.216	-2.2	0.28	-7.8	6.41593e-15	3.42675e-11	6.371e-14	0	8059.1	11629	8803.6	1551.5	1514.6	3086.4	58	62.3	56.9	57.6	65.8	56
PY17X_0840200	615.3	216.8	1013.7	4.66	2.2	0.29	7.79	6.74481e-15	3.60173e-11	6.686e-14	0	237.8	171.4	241.3	1315.7	1100.4	624.9	83	72.5	76.7	82.2	77.5	87
PY17X_0206100	1694.6	2673.1	716.1	0.268	-1.9	0.24	-7.78	7.05742e-15	3.76796e-11	6.984e-14	0	1804	3036.2	3179.2	716.1	686.2	746	32.2	33.4	30.6	42.1	43.4	35.4
PY17X_0526200	13747.3	5323.5	22171.1	4.16	2.1	0.26	7.77	7.80634e-15	4.16702e-11	7.713e-14	0	5088.2	4593.6	6288.7	26774.8	26001.6	13736.8	81.7	81.1	78.1	86.4	80.1	81
PY17X_1241700	236.4	373.6	99.2	0.265	-1.9	0.25	-7.75	9.3793e-15	5.00573e-11	9.252e-14	0	313.4	415	392.5	87.6	111.8	98.3	50.1	45.7	43.3	36.2	34.2	42
PY17X_1441400	170.4	283.6	57.2	0.2	-2.3	0.3	-7.75	9.41074e-15	5.02157e-11	9.267e-14	0	239.8	270.8	340.2	38.2	58.5	74.8	62.9	69.6	51.3	69	51.3	58.4
PY17X_0407900	590	915.5	264.6	0.29	-1.8	0.23	-7.74	9.77177e-15	5.21324e-11	9.607e-14	0	837.7	862	1046.7	268.7	212.2	312.9	62.2	59.4	52.6	50.5	47.3	64.2
PY17X_1003100	136.6	47.3	226	4.79	2.3	0.29	7.74	1.01438e-14	5.4107e-11	9.956e-14	0	44.7	44.9	52.3	251.6	251.6	174.7	96.8	95.3	94.7	92.7	94.8	96.1
PY17X_1326000	683.2	1047.4	319	0.304	-1.7	0.22	-7.74	1.01629e-14	5.41988e-11	9.958e-14	0	905.1	1238.5	998.7	288.1	354.5	314.5	84.4	79.7	74.3	70.8	67.5	80.1
PY17X_0821600	214	75.1	353	4.64	2.2	0.29	7.73	1.03924e-14	5.54122e-11	1.017e-13	0	92.8	65.7	66.9	419.2	383.7	256	70.5	63.4	59.2	75.2	66.6	76.3
PY17X_1308600	215.8	74.5	357.1	4.76	2.2	0.29	7.73	1.0816e-14	5.76603e-11	1.056e-13	0	83.2	54.5	85.8	432.7	382.5	256	78.5	34.2	25.1	64.3	61.1	81.1
PY17X_1421500	772.2	307.3	1237.1	4.01	2	0.26	7.72	1.1536e-14	6.14867e-11	1.125e-13	0	392.4	270.8	258.8	1482.1	1319	910.1	70.8	59.6	52	69.5	66.2	75.3
PY17X_1041100	62	111.6	12.3	0.117	-3.1	0.4	-7.71	1.30763e-14	6.96834e-11	1.273e-13	0	96.2	142.6	95.9	16.5	5.1	15.4	63.9	55.3	49.1	19	7.1	27.7
PY17X_0603300	67.9	120.2	15.5	0.128	-3	0.39	-7.7	1.31025e-14	6.98102e-11	1.273e-13	0	105.1	152.2	103.2	9.4	15.2	21.9	59.8	20.1	20.3	17.9	13.6	14.3
PY17X_1248600	231.4	359.9	102.8	0.287	-1.8	0.23	-7.69	1.43723e-14	7.65614e-11	1.394e-13	0	351.9	371.7	356.2	99.9	94	114.6	68.4	60.9	50	38.7	35.2	67.8
PY17X_0525200	1145.5	380.1	1910.8	5.01	2.3	0.3	7.69	1.48589e-14	7.91387e-11	1.439e-13	0	455.6	251.6	433.2	2447.4	2153.8	1131.2	79.4	70.2	64.6	71.4	66.4	75.7
PY17X_0904100	126.3	213.2	39.4	0.186	-2.4	0.32	-7.69	1.52157e-14	8.10238e-11	1.472e-13	0	158.1	253.2	228.2	32.3	33	52.8	74.2	63.9	64.6	30.6	51.5	64.2
PY17X_1016700	902.5	1379.1	425.9	0.309	-1.7	0.22	-7.68	1.62316e-14	8.6417e-11	1.567e-13	0	1090.6	1595.8	1450.8	429.8	440.9	407.1	52.5	54.3	46.1	56.3	52	57.7
PY17X_1415000	98.7	164.6	32.7	0.199	-2.3	0.3	-7.67	1.73552e-14	9.23817e-11	1.673e-13	0	176.6	129.8	187.5	34.7	31.8	31.7	55.2	51.8	51.3	47.7	53.3	56.2
PY17X_1329000	2017.9	3231.8	804.2	0.249	-2	0.26	-7.66	1.79027e-14	9.52783e-11	1.723e-13	0	2406.7	3730	3558.6	828.4	564.2	1019.9	88.2	90.5	86.5	89.1	86.5	88.5
PY17X_1373000	574.7	249.2	900.1	3.59	1.8	0.24	7.66	1.79365e-14	9.544e-11	1.723e-13	0	316.1	201.9	229.7	989.4	785.3	925.6	86.4	72.7	66.9	69.6	74.3	87
PY17X_0832700	79.1	137.8	20.4	0.144	-2.8	0.36	-7.66	1.81057e-14	9.63222e-11	1.737e-13	0	96.2	161.8	155.5	14.1	26.7	20.3	76.3	88.5	77	73.3	45.7	69.7
PY17X_1101900	886.4	298.8	1474	4.92	2.3	0.3	7.66	1.89121e-14	1.00593e-10	1.811e-13	0	362.9	221.1	312.5	1914.8	1664.6	842.7	88.3	89.1	86.3	85.9	87.6	88.4
PY17X_1432100	587.8	885.8	289.8	0.327	-1.6	0.21	-7.65	2.07794e-14	1.10505e-10	1.987e-13	0	813	1001.4	843.1	281.6	282.1	305.6	63.9	62.8	62	60.1	47.8	63.4
PY17X_0707700	4627.3	1998.1	7256.6	3.64	1.9	0.24	7.64	2.10112e-14	1.11717e-10	2.006e-13	0	1368.3	2182.2	2443.7	7676.8	7756.1	6336.9	90.4	90.5	88.3	89.7	89.8	90.4
PY17X_1249800	369.4	153.6	585.3	3.8	1.9	0.25	7.64	2.12713e-14	1.13078e-10	2.027e-13	0	161.5	107.3	191.9	635.5	562.9	557.5	80.1	59.8	77.9	79.9	80.8	81.5
PY17X_0611500	278.2	89.5	467	5.26	2.4	0.31	7.63	2.27143e-14	1.20727e-10	2.161e-13	0	77	105.7	85.8	371	325.3	704.6	57.3	36.2	44.3	45	62	58.6
PY17X_1004300	916.2	350.1	1482.3	4.22	2.1	0.27	7.63	2.35452e-14	1.25119e-10	2.237e-13	0	451.5	249.9	348.9	1840.7	1528.6	1077.6	80.3	59.3	56.3	66.8	61.4	76.8
PY17X_1203000	733.8	368.9	1098.7	2.97	1.6	0.21	7.63	2.42539e-14	1.28861e-10	2.301e-13	0	388.3	365.3	353.2	1182.3	1129.6	984.1	91.7	91.9	85.6	89.3	89.7	91.9
PY17X_1323100	443.9	149.4	738.4	4.94	2.3	0.3	7.62	2.50296e-14	1.32957e-10	2.37e-13	0	144.3	126.6	177.4	851.9	947.9	415.3	64.2	45.2	52.2	69.1	65.2	73.1
PY17X_0838000	158.2	256.9	59.6	0.233	-2.1	0.28	-7.61	2.64674e-14	1.40569e-10	2.503e-13	0	219.2	272.4	279.1	49.4	54.6	74.8	61.5	61.6	49.9	40.4	48.4	46.3
PY17X_1210000	169.7	48.6	290.7	5.75	2.5	0.33	7.6	3.00746e-14	1.59696e-10	2.839e-13	0	76.3	30.4	39.2	236.3	284.6	351.1	84.5	52.4	52.2	70.5	74.6	89.2
PY17X_0606400	233.3	96.6	370	3.79	1.9	0.25	7.58	3.39998e-14	1.80505e-10	3.205e-13	0	113.4	84.9	91.6	395.1	400.3	314.5	70.1	52.9	41.1	69.4	64.4	78.3
PY17X_0704700	469.5	745.5	193.4	0.261	-1.9	0.26	-7.57	3.6458e-14	1.93519e-10	3.431e-13	0	819.9	809.1	607.6	211.1	136	233.2	74	74.6	80.3	78.2	67	69.6
PY17X_1400015	521.4	176	866.8	4.94	2.3	0.3	7.57	3.83439e-14	2.03491e-10	3.603e-13	0	145	193.9	189	878.3	1228.7	493.3	88.2	85.5	89.5	89	89	89.1
PY17X_1143300	895	1426.7	363.3	0.256	-2	0.26	-7.56	4.06844e-14	2.15872e-10	3.816e-13	0	1054.9	1687.2	1538	472.7	289.7	327.5	84.2	86.5	87.9	88.5	85.4	82.5
PY17X_0816900	95.1	163	27.3	0.162	-2.6	0.35	-7.55	4.26076e-14	2.26033e-10	3.991e-13	0	138.1	161.8	189	15.3	38.1	28.4	61.9	41.7	36.1	23.1	26.1	46.3
PY17X_0910800	295.4	469.5	121.3	0.258	-2	0.26	-7.54	4.63369e-14	2.45771e-10	4.333e-13	0	492.7	503.1	412.8	95.2	109.3	159.3	84.6	70.3	67.6	72.3	71.9	77.9
PY17X_0700900	246.5	402.9	90.1	0.227	-2.1	0.28	-7.53	5.05392e-14	2.6801e-10	4.719e-13	0	326.4	499.9	382.3	109.9	59.7	100.8	90.6	87.9	91.3	86.6	68.4	87.5
PY17X_1306700	374.1	144.2	603.9	4.2	2.1	0.28	7.52	5.4087e-14	2.86769e-10	5.042e-13	0	126.4	134.6	171.5	647.9	756	407.9	84.7	73.9	71.4	76.6	71.7	83.9
PY17X_1207200	240.4	81.7	399.2	4.85	2.3	0.3	7.52	5.628e-14	2.9834e-10	5.238e-13	0	92.8	57.7	94.5	496.8	438.4	262.5	36	12.8	62.9	56.3	64.8	38.5
PY17X_1420300	127.5	40.1	214.8	5.16	2.4	0.32	7.51	5.98628e-14	3.17273e-10	5.563e-13	0	57.7	33.6	29.1	193.4	212.2	238.9	56.7	31.2	44.6	57.3	59.1	67.6
PY17X_0400055	1355.6	618.1	2093	3.38	1.8	0.23	7.51	6.05892e-14	3.21062e-10	5.622e-13	0	769	448.6	636.7	2196.4	2003.8	2078.7	72.3	76.4	73.6	68.7	69.9	65.5
PY17X_1425700	4478.3	7192.5	1764	0.245	-2	0.27	-7.5	6.28612e-14	3.33038e-10	5.823e-13	0	6363	9001.4	6213.1	1704.3	1179.2	2408.6	87.7	92.1	92.4	90.2	92.8	87.2
PY17X_1366700	387.8	614	161.6	0.265	-1.9	0.26	-7.5	6.46853e-14	3.42638e-10	5.983e-13	0	549.1	666.5	626.5	169.9	111.8	203.2	83.1	72.9	74.1	80	86.5	80.2
PY17X_1206000	238.2	97.8	378.6	3.81	1.9	0.26	7.49	6.71619e-14	3.5569e-10	6.202e-13	0	121	72.1	100.3	364.5	395.2	376.2	46.1	40.7	45.7	49.5	55.1	50.9
PY17X_0510700	904.5	349.2	1459.7	4.16	2.1	0.27	7.49	6.73936e-14	3.56849e-10	6.214e-13	0	429.5	254.8	363.4	1704.3	1696.3	978.4	37.4	36.1	29.6	37.1	40.6	41.5
PY17X_0720100	995.9	1495.6	496.2	0.332	-1.6	0.21	-7.49	7.02716e-14	3.72018e-10	6.469e-13	0	1364.1	1366.7	1756.1	490.9	542.6	455.1	33	26.7	28.5	19.5	24.1	24.3
PY17X_1207000	1118.3	1759.2	477.4	0.271	-1.9	0.25	-7.48	7.18285e-14	3.80188e-10	6.602e-13	0	1564.8	1898.6	1814.2	347.4	439.7	645.2	76.3	33	35.1	35.6	14.4	17.8
PY17X_0922000	1624.1	2460.8	787.5	0.321	-1.6	0.22	-7.48	7.37021e-14	3.90032e-10	6.764e-13	0	2012.9	2800.7	2568.7	873.6	672.2	816.7	62	59	45.4	48.7	52.9	56.8
PY17X_1444800	1995.7	2962.1	1029.3	0.348	-1.5	0.2	-7.46	8.39573e-14	4.44218e-10	7.693e-13	0	2688.4	3379.1	2818.7	1130.5	1022.9	934.5	81.5	75.6	67.5	72.6	73.8	81.9
PY17X_0716200	2086.3	3108.1	1064.4	0.343	-1.5	0.21	-7.46	8.73718e-14	4.62197e-10	7.994e-13	0	2612.8	3526.5	3185	1154.6	1002.6	1036.1	80.4	72	60.9	65	62.4	82.9
PY17X_0938900	988.5	396.5	1580.5	3.99	2	0.27	7.45	9.27226e-14	4.9041e-10	8.468e-13	0	344.3	429.4	415.8	1898.3	1859	984.1	90.2	86.3	82	88.2	84.6	91.2
PY17X_1409100	3197.4	4792.5	1602.4	0.335	-1.6	0.21	-7.45	9.28416e-14	4.90947e-10	8.468e-13	0	4151.5	5322.6	4903.3	1840.1	1609.9	1357.1	89.4	83.9	78.9	83.1	73.9	88.4
PY17X_0216700	507.3	793	221.6	0.279	-1.8	0.25	-7.43	1.06135e-13	5.61136e-10	9.666e-13	0	808.2	573.6	997.2	231.6	223.6	209.7	87.2	76.6	77.2	75	75.9	79.4
PY17X_1357400	117.5	194.3	40.6	0.208	-2.3	0.31	-7.43	1.08825e-13	5.75251e-10	9.896e-13	0	193.1	174.6	215.1	28.8	39.4	53.6	62	59.7	63.5	38.5	41.5	52.3
PY17X_0700600	1938.7	645.8	3231.6	5.01	2.3	0.31	7.42	1.19362e-13	6.30826e-10	1.084e-12	0	490.7	584.8	862	3473.3	4475.3	1746.3	84.8	81.3	75.8	81	83.1	88.7
PY17X_1215800	80.8	136.4	25.3	0.188	-2.4	0.32	-7.41	1.25824e-13	6.64854e-10	1.141e-12	0	155.3	118.6	135.2	30	19.1	26.8	76.7	60.8	56	42.5	34.8	61.1
PY17X_0831300	931.4	1371.4	491.4	0.359	-1.5	0.2	-7.41	1.28814e-13	6.80522e-10	1.166e-12	0	1327.7	1424.4	1362.1	541.5	457.4	475.4	82	74.9	65.1	69.6	76.3	77.3
PY17X_0838900	1860.9	3008.4	713.4	0.237	-2.1	0.28	-7.4	1.38655e-13	7.32378e-10	1.253e-12	0	2202.6	3375.9	3446.7	873	828.5	438.8	62.5	60.8	56.7	58.2	59.9	67.8
PY17X_0605000	211.6	337.5	85.6	0.254	-2	0.27	-7.39	1.44037e-13	7.60657e-10	1.3e-12	0	296.9	381.3	334.3	68.8	77.5	110.5	77.7	63.8	57.1	66.8	45.9	68.6
PY17X_1331500	1939.2	725.4	3153.1	4.33	2.1	0.29	7.38	1.60324e-13	8.4651e-10	1.445e-12	0	1063.1	543.2	569.8	4097.7	2822.1	2539.5	78.4	68.2	59.7	68.2	64.7	80.9
PY17X_0821800	940.8	1421.2	460.4	0.324	-1.6	0.22	-7.37	1.70439e-13	8.99747e-10	1.533e-12	0	1329.8	1288.2	1645.6	502.7	498.1	380.3	62	62.9	57.3	55.9	59.4	61.2
PY17X_1034500	16671.5	5888	27454.9	4.66	2.2	0.3	7.36	1.78719e-13	9.43278e-10	1.605e-12	0	8809.5	3999.2	4855.3	37257.6	24564.5	20542.6	93.4	87.3	76	87.1	80.7	93
PY17X_0916700	942.5	426.8	1458.2	3.41	1.8	0.24	7.36	1.84132e-13	9.71667e-10	1.652e-12	0	468.7	381.3	430.3	1511.5	1790.4	1072.7	69.3	57.3	58.7	59.9	65.3	70.2
PY17X_0717700	781.5	1211.3	351.6	0.291	-1.8	0.24	-7.36	1.8498e-13	9.75953e-10	1.657e-12	0	877.6	1350.7	1405.7	331	324	399.8	89.8	85.5	78.9	83.1	83.5	88.7
PY17X_0925100	181.9	292	71.9	0.247	-2	0.27	-7.36	1.88323e-13	9.93405e-10	1.684e-12	0	219.9	334.9	321.3	62.3	71.2	82.1	80.6	72.7	70.8	75.5	66.1	82.1
PY17X_1103800	574.8	257.3	892.2	3.46	1.8	0.24	7.35	2.01231e-13	1.06129e-09	1.797e-12	0	272.1	232.3	267.5	954.8	1066.1	655.8	79.8	69	66.6	71.8	72.7	74.8
PY17X_1034200	511.9	223	800.9	3.6	1.8	0.25	7.33	2.3071e-13	1.21653e-09	2.057e-12	0	203.4	238.7	226.8	1011.8	808.1	582.7	71.7	53.5	54.8	66	53.3	74.6
PY17X_0932600	1880	882	2878.1	3.26	1.7	0.23	7.33	2.319e-13	1.22258e-09	2.065e-12	0	1025.3	703.4	917.3	3428.6	2860.3	2345.3	82	77.7	76.8	78.9	80.2	82.6
PY17X_1467600	1305.6	391.9	2219.4	5.64	2.5	0.34	7.33	2.33815e-13	1.23244e-09	2.078e-12	0	547.7	249.9	378	3132.9	2405.4	1119.8	55.2	38	39.6	54.1	57.9	56.2
PY17X_0305400	872.2	403.5	1340.9	3.31	1.7	0.24	7.32	2.51935e-13	1.3277e-09	2.236e-12	0	515.4	347.7	347.4	1479.2	1379.9	1163.7	84.2	67.4	66.8	79.7	77.6	82.9
PY17X_1113000	363.6	573.9	153.3	0.269	-1.9	0.26	-7.32	2.55131e-13	1.34429e-09	2.261e-12	0	457.7	681	582.9	141.7	123.3	195	66.9	58.3	54	50.3	59.8	66.8
PY17X_1366900	7299.4	11119.8	3479.1	0.313	-1.7	0.23	-7.3	2.77315e-13	1.46089e-09	2.454e-12	0	9643.8	13595	10120.6	3357.5	2867.9	4211.9	55.5	56.6	55.3	52.4	61.5	54.3
PY17X_0722100	1179.7	487.5	1871.9	3.83	1.9	0.27	7.3	2.89432e-13	1.52444e-09	2.558e-12	0	595.1	402.2	465.2	2464.5	1852.6	1298.6	90.4	85.7	81.2	85.8	83.2	87.3
PY17X_0912400	198	387.8	8.2	0.0213	-5.6	0.76	-7.29	3.03117e-13	1.59622e-09	2.674e-12	0	496.9	322	344.5	2.9	3.8	17.9	82.8	77.2	76	9.9	14.5	43.5
PY17X_0816700	691.9	348.6	1035.2	2.97	1.6	0.22	7.29	3.20671e-13	1.68833e-09	2.825e-12	0	330.6	344.5	370.7	1132.3	1105.5	867.9	62.7	63	46.7	49.5	61.7	66.8
PY17X_1015100	208.7	334.1	83.3	0.25	-2	0.28	-7.26	3.78273e-13	1.99123e-09	3.328e-12	0	402	326.9	273.3	83.5	62.3	104	68.2	72.4	85.8	60.2	85.6	70.1
PY17X_0520100	14811.1	4733.1	24889.1	5.26	2.4	0.33	7.25	4.15644e-13	2.18753e-09	3.651e-12	0	4134.3	3947.9	6117.1	32675.5	30972.5	11019.3	91.7	89.8	93.1	92.1	92.7	90.6
PY17X_1012000	1150.3	466.7	1833.9	3.92	2	0.27	7.25	4.23575e-13	2.22885e-09	3.715e-12	0	581.4	301.2	517.5	2134.1	1982.2	1385.5	83.2	76.2	77.3	79	77.2	83.1
PY17X_1402200	37896.3	12255.6	63537.1	5.18	2.4	0.33	7.24	4.33734e-13	2.28188e-09	3.799e-12	0	10006.7	10903.2	15856.9	75789.3	86048.2	28773.7	90.5	86.9	82.5	86.8	84.1	88.7
PY17X_0926100	1758.9	2570.4	947.4	0.369	-1.4	0.2	-7.24	4.5475e-13	2.39199e-09	3.977e-12	0	2296.7	2786.3	2628.3	1013.5	872.9	955.7	75	70.1	66.1	68.5	72.7	76.9
PY17X_0922700	110.1	184.8	35.3	0.187	-2.4	0.33	-7.24	4.65002e-13	2.44545e-09	4.061e-12	0	204.1	173	177.4	19.4	39.4	47.1	72.3	68.4	51.4	54.6	34.2	70.6
PY17X_1367100	247.9	99.1	396.6	3.96	2	0.27	7.23	4.70748e-13	2.4752e-09	4.105e-12	0	121.6	92.9	82.9	466.2	426.9	296.6	72.8	71.1	71.9	69	68.9	80.9
PY17X_0834900	309.6	465.1	154	0.332	-1.6	0.22	-7.2	5.82785e-13	3.0637e-09	5.074e-12	0	471.4	448.6	475.4	160.5	139.8	161.7	40.3	34.4	46.6	33.6	30.3	32.3
PY17X_1463800	293.8	463.1	124.4	0.271	-1.9	0.26	-7.2	5.96051e-13	3.13284e-09	5.182e-12	0	426.1	496.7	466.6	125.2	86.4	161.7	71.8	63.9	46	58.4	58.3	74.1
PY17X_1116300	272.8	421.3	124.2	0.296	-1.8	0.24	-7.2	6.11289e-13	3.21232e-09	5.307e-12	0	398.6	443.8	421.6	115.2	102.9	154.4	53.2	48.6	55.9	45.9	46.6	51.8
PY17X_1134000	453.8	689.9	217.8	0.316	-1.7	0.23	-7.2	6.14123e-13	3.2266e-09	5.324e-12	0	564.9	817.1	687.6	197.5	227.4	228.4	90.6	88.7	76.2	84.4	76.6	88.4
PY17X_1138200	1264.3	1928	600.6	0.312	-1.7	0.23	-7.2	6.1545e-13	3.23296e-09	5.327e-12	0	1537.3	2231.9	2014.8	623.8	481.6	696.4	72.4	67.6	56.4	56.8	49.3	66.7
PY17X_1311100	275.6	115.1	436.2	3.8	1.9	0.27	7.16	7.87213e-13	4.13444e-09	6.804e-12	0	109.3	113.8	122.1	516.8	487.9	303.9	68.2	74.1	57.9	76.3	70.1	83
PY17X_1137500	110.4	33.4	187.4	5.45	2.4	0.34	7.16	8.32897e-13	4.37354e-09	7.189e-12	0	46	35.2	18.9	226.3	188.1	147.9	70.3	70.6	61.7	64.7	66	68.8
PY17X_0622400	3262.8	1171.1	5354.4	4.57	2.2	0.31	7.14	9.04355e-13	4.74786e-09	7.794e-12	0	1499.5	821.9	1192	7323.5	5732	3007.6	66.6	62.1	54.9	60.1	61.1	67.7
PY17X_1109300	301.6	116.5	486.6	4.17	2.1	0.29	7.13	9.93543e-13	5.2151e-09	8.55e-12	0	110.6	100.9	138.1	552	599.8	308	89.2	75.9	84.2	88.2	89.5	89
PY17X_0102500	1252.1	1846.8	657.5	0.356	-1.5	0.21	-7.13	1.00488e-12	5.27359e-09	8.635e-12	0	1606	1762.5	2171.8	667.9	625.2	679.4	85.3	80.6	76	77.7	79	84.3
PY17X_0934000	5694.2	2116.4	9272	4.38	2.1	0.3	7.12	1.06598e-12	5.59317e-09	9.147e-12	0	2437.6	1643.9	2267.8	12670.4	10175.5	4970.1	81.1	73.3	66.7	74.2	73.4	82.5
PY17X_0824900	466.5	724.8	208.2	0.285	-1.8	0.25	-7.12	1.09485e-12	5.74357e-09	9.381e-12	0	731.2	764.3	678.9	150.5	278.3	195.8	57.1	76.9	83	67.2	82.4	56.5
PY17X_1008900	273.4	446.4	100.4	0.228	-2.1	0.3	-7.12	1.10861e-12	5.81468e-09	9.486e-12	0	342.2	515.9	481.2	103.5	59.7	138.1	87.1	71.1	72.5	75.6	66.8	80
PY17X_1221700	2531.2	3802	1260.5	0.332	-1.6	0.22	-7.11	1.13219e-12	5.93723e-09	9.673e-12	0	2917.3	4161	4327.6	1422.1	1204.6	1154.8	88.9	90.3	88.3	88.1	88.2	89.2
PY17X_1130600	635.7	998.5	273	0.273	-1.9	0.26	-7.11	1.19769e-12	6.27951e-09	1.022e-11	0	960.7	919.7	1115	281	360.9	177.2	61.2	54.8	46.9	44.7	44.4	53.8
PY17X_1339900	192.4	303.1	81.7	0.27	-1.9	0.27	-7.11	1.20077e-12	6.29446e-09	1.023e-11	0	270.8	301.2	337.3	91.1	94	60.1	82.4	77	73.3	74.5	68.6	89.7
PY17X_1003700	131.9	210.7	53.2	0.254	-2	0.28	-7.1	1.26572e-12	6.63365e-09	1.077e-11	0	173.9	253.2	205	55.3	54.6	49.6	50.9	36.7	32.7	21.4	13.2	28
PY17X_0626500	285.2	106.6	463.7	4.28	2.1	0.3	7.1	1.28335e-12	6.72475e-09	1.09e-11	0	157.4	91.3	71.2	512.6	390.1	488.4	92.4	84.3	85.5	91.5	90.7	92.3
PY17X_0303600	94.4	166.1	22.7	0.135	-2.9	0.41	-7.1	1.28937e-12	6.75501e-09	1.094e-11	0	195.9	109	193.3	11.2	17.8	39	72.3	57	47.6	23.7	34.8	50.6
PY17X_0418700	237.7	86.2	389.2	4.42	2.1	0.3	7.09	1.32935e-12	6.96316e-09	1.126e-11	0	128.5	54.5	75.6	439.7	341.8	386	84.1	46.8	55.7	76.3	76.6	81
PY17X_0522300	184.4	314.5	54.2	0.173	-2.5	0.36	-7.08	1.41714e-12	7.42155e-09	1.199e-11	0	422.6	288.4	232.6	40.6	31.8	90.2	92.3	86.7	92	71.2	63.7	87.6
PY17X_1333600	254.6	389.1	120	0.307	-1.7	0.24	-7.08	1.4379e-12	7.52884e-09	1.215e-11	0	413.7	352.5	401.2	101.1	120.7	138.1	61.2	46.4	50.8	46.7	33	58.6
PY17X_1017600	229.6	77.6	381.5	4.98	2.3	0.33	7.08	1.44724e-12	7.57632e-09	1.221e-11	0	52.9	91.3	88.7	444.5	476.5	223.5	82.5	73.6	76.8	80.8	82.6	84
PY17X_0305700	25275.4	8141.5	42409.3	5.21	2.4	0.34	7.08	1.47067e-12	7.6975e-09	1.239e-11	0	7226.2	7178	10020.3	55363.8	54451.8	17412.3	87.2	80.6	76	79.8	78.3	84.4
PY17X_0305600	21851.7	7171.9	36531.5	5.09	2.3	0.33	7.08	1.47441e-12	7.71558e-09	1.24e-11	0	6969.8	6149.4	8396.5	48690.5	45724.9	15179.2	77.4	71.9	67.6	68.9	68.7	76
PY17X_1022000	1914.3	888.6	2940	3.31	1.7	0.24	7.07	1.571e-12	8.21946e-09	1.319e-11	0	885.1	908.5	872.2	3611.5	3222.4	1986.1	88.1	81.2	70.6	80.4	77	86.7
PY17X_0618600	169.3	74	264.6	3.56	1.8	0.26	7.07	1.58306e-12	8.28098e-09	1.328e-11	0	82.5	76.9	62.5	272.8	244	277.1	52.7	23.6	24.2	56.1	46.8	67.3
PY17X_1132800	1672.3	2630.8	713.8	0.272	-1.9	0.27	-7.06	1.60946e-12	8.41749e-09	1.348e-11	0	2340	3161.2	2391.3	578.5	546.4	1016.6	81.8	80.2	84.5	76.9	78.1	84
PY17X_0213000	262.7	105.5	419.9	4.01	2	0.28	7.06	1.71299e-12	8.9572e-09	1.433e-11	0	88	112.2	116.3	530.9	443.5	285.2	36.6	41.2	36.9	38.8	46.2	41.8
PY17X_1100600	1213.2	482.2	1944.2	4.04	2	0.29	7.03	2.02447e-12	1.05839e-08	1.691e-11	0	383.5	459.8	603.3	2145.8	2513.4	1173.4	95.1	94.3	96.3	95.5	95	94.9
PY17X_1016000	1462	519.7	2404.3	4.62	2.2	0.31	7.03	2.0273e-12	1.05967e-08	1.691e-11	0	625.4	317.2	616.4	3121.2	2696.4	1395.3	70.5	65.4	58.4	65.6	63.6	71.3
PY17X_0910200	1673.8	2495.9	851.7	0.341	-1.6	0.22	-7.03	2.0941e-12	1.09438e-08	1.744e-11	0	2199.1	2432.2	2856.5	970	898.4	686.7	80.1	74	62.4	66.4	70.2	84.9
PY17X_0105300	557	292.1	822	2.81	1.5	0.21	7.02	2.14238e-12	1.11939e-08	1.782e-11	0	292.8	256.4	327.1	793.1	860.2	812.6	76	71.9	65.8	68.1	71.5	77.6
PY17X_0200541	42.2	0	84.5	393	8.6	1.23	7.02	2.15598e-12	1.12628e-08	1.791e-11	0	0	0	0	92.9	82.6	78	0	0	0	70.9	59.3	84.3
PY17X_1336300	54.9	94.2	15.7	0.165	-2.6	0.37	-7.02	2.28101e-12	1.19137e-08	1.892e-11	0	91.4	86.5	104.7	12.3	15.2	19.5	46.9	55.5	59.4	34.2	30.7	52
PY17X_1416300	391.5	588.9	194.1	0.33	-1.6	0.23	-6.99	2.73656e-12	1.42903e-08	2.266e-11	0	510.6	551.2	705	191.1	188.1	203.2	51.8	53.1	41.7	42.1	42.6	50.4
PY17X_1373200	180.1	77.9	282.4	3.59	1.8	0.26	6.99	2.82982e-12	1.47745e-08	2.34e-11	0	88.7	57.7	87.2	294	285.9	267.4	76.4	66.1	56.2	65.7	61.7	76.3
PY17X_0720200	759.4	1163.3	355.5	0.306	-1.7	0.25	-6.97	3.16769e-12	1.65353e-08	2.616e-11	0	879.6	1169.6	1440.6	386.3	387.6	292.5	46.6	35.9	36.2	35.3	20.6	16.4
PY17X_0516300	964.4	1428.1	500.7	0.351	-1.5	0.22	-6.97	3.21247e-12	1.67659e-08	2.649e-11	0	1314	1698.4	1272	537.9	519.7	444.5	80.9	73.8	68.3	74	63.8	80.5
PY17X_0938000	551	849.4	252.7	0.299	-1.7	0.25	-6.97	3.25264e-12	1.69723e-08	2.679e-11	0	623.3	1051.1	873.7	275.7	213.5	269	71.6	65	55	57.9	64.8	74.6
PY17X_1116500	85419	133852	36986.4	0.276	-1.9	0.27	-6.96	3.50272e-12	1.82737e-08	2.881e-11	0	82032.5	161010	158512	43921.5	35225.4	31812.2	93.1	93.9	92.7	91	88.5	88.9
PY17X_0524700	159.8	51.9	267.6	5.04	2.3	0.34	6.95	3.62273e-12	1.88962e-08	2.975e-11	0	68	22.4	65.4	315.1	266.8	221	76.8	40.4	76.4	74.1	70.7	83.9
PY17X_1220600	425.7	170.3	681.1	3.96	2	0.29	6.94	4.05215e-12	2.1132e-08	3.323e-11	0	232.3	118.6	159.9	721.9	820.9	500.6	64	34.9	47.7	65.1	69.7	66.5
PY17X_1100013	1147.8	420.2	1875.5	4.47	2.2	0.31	6.93	4.08747e-12	2.13121e-08	3.348e-11	0	323	390.9	546.6	1946	2646.8	1033.7	59.5	89.8	24.6	23.3	25	88.6
PY17X_1135100	31	57.6	4.3	0.0677	-3.9	0.56	-6.93	4.28859e-12	2.23564e-08	3.508e-11	0	67.3	40.1	65.4	2.9	7.6	2.4	86.7	81.7	75.3	31.2	37.6	51
PY17X_0520400	3253.1	1248.1	5258	4.21	2.1	0.3	6.92	4.39522e-12	2.29079e-08	3.59e-11	0	1234.3	1014.2	1495.9	6706.8	6316.5	2750.8	91	89.6	87.6	89.4	88	88.7
PY17X_0715700	778.9	328.8	1229.1	3.72	1.9	0.27	6.92	4.54033e-12	2.36597e-08	3.703e-11	0	462.5	224.3	299.5	1472.7	1071.2	1143.4	91.1	89.9	81.6	87.4	90.9	91.8
PY17X_0205900	2753	4137.1	1368.9	0.331	-1.6	0.23	-6.92	4.66445e-12	2.43018e-08	3.799e-11	0	4255.3	4556.8	3599.3	1312.8	1068.6	1725.2	69.8	60.4	48.8	55	60.3	70.5
PY17X_1449400	358.4	168.7	548	3.26	1.7	0.25	6.92	4.67711e-12	2.4363e-08	3.804e-11	0	149.8	160.2	196.2	571.4	637.9	434.8	84.6	74.5	75.3	86.9	83.2	88.4
PY17X_0710000	400.2	172.9	627.6	3.62	1.9	0.27	6.91	4.85784e-12	2.52996e-08	3.946e-11	0	182.8	158.6	177.4	786	679.8	416.9	62.8	45.7	66.8	56.1	72.5	67
PY17X_1354000	9546.4	3492	15600.8	4.47	2.2	0.31	6.91	4.94333e-12	2.57399e-08	4.01e-11	0	3259.5	2920.9	4295.7	19742.9	19567	7492.5	76.5	71	72.9	72	72.7	76
PY17X_1346100	35.4	64.9	6	0.0936	-3.4	0.49	-6.91	5.01188e-12	2.60918e-08	4.06e-11	0	86.6	51.3	56.7	5.3	3.8	8.9	57.7	59.4	68	38.3	15.1	33.6
PY17X_1363200	224.7	89.4	360	4.03	2	0.29	6.9	5.05603e-12	2.63167e-08	4.09e-11	0	84.5	83.3	100.3	379.8	463.8	236.5	88.9	82.3	82.7	90.2	90.4	89.5
PY17X_0906600	2998.8	1523.2	4474.3	2.93	1.6	0.22	6.9	5.16227e-12	2.68644e-08	4.171e-11	0	1951.7	1299.4	1318.5	4715.6	4621.4	4085.9	62.2	63.5	58.4	59.4	63.6	63.5
PY17X_1433600	307.9	465.4	150.3	0.325	-1.6	0.24	-6.88	5.88076e-12	3.05976e-08	4.745e-11	0	395.8	490.3	510.2	171.7	138.5	140.6	64.2	57.3	52	52.5	60.7	62.9
PY17X_0711500	430.8	641	220.6	0.345	-1.5	0.22	-6.88	5.9071e-12	3.07288e-08	4.759e-11	0	585.5	722.6	614.9	211.1	199.5	251.1	84	83.3	66.6	83.1	62.5	81.8
PY17X_1417600	403	627.1	178.9	0.286	-1.8	0.26	-6.88	6.10899e-12	3.17728e-08	4.915e-11	0	415.1	730.6	735.6	175.2	184.2	177.2	90.1	89.1	91	87	82.4	89.7
PY17X_1125600	285.9	124.7	447.1	3.57	1.8	0.27	6.88	6.18995e-12	3.21877e-08	4.974e-11	0	132.6	97.7	143.9	472.1	533.7	335.6	43.5	39.1	27.7	34.3	44.1	43.7
PY17X_1367600	150.9	63.8	237.9	3.74	1.9	0.28	6.87	6.27277e-12	3.26121e-08	5.033e-11	0	63.9	73.7	53.8	271	245.2	197.5	77.7	69.4	60.5	66.7	67	69.8
PY17X_0837600	259.7	126.2	393.2	3.12	1.6	0.24	6.86	6.70597e-12	3.48576e-08	5.374e-11	0	121	112.2	145.4	400.9	352	426.6	46.5	72.1	71.2	73.6	84.7	56.9
PY17X_0104200	376.2	162.1	590.3	3.63	1.9	0.27	6.86	6.8446e-12	3.55714e-08	5.478e-11	0	173.2	145.8	167.2	705.5	678.5	386.8	64.7	47.1	35.8	65.8	64.9	69.1
PY17X_1215900	1168.6	1723.9	613.3	0.356	-1.5	0.22	-6.84	7.72203e-12	4.01236e-08	6.171e-11	0	1443.9	1919.5	1808.4	584.4	547.7	707.8	63.1	56.3	53.4	49.6	54.7	61.4
PY17X_1207300	1122.5	512	1732.9	3.37	1.8	0.26	6.84	7.74912e-12	4.02501e-08	6.177e-11	0	692	418.2	425.9	2084.7	1668.4	1445.7	88.5	79.2	79.1	86.8	85.8	90.3
PY17X_1405200	764.1	377.8	1150.5	3.04	1.6	0.23	6.84	7.74935e-12	4.02501e-08	6.177e-11	0	428.8	402.2	302.4	1335.7	1169	946.7	81.2	71.7	61.5	73.8	71.8	80.6
PY17X_0520200	14758.2	5498.5	24017.9	4.37	2.1	0.31	6.84	7.87165e-12	4.08775e-08	6.266e-11	0	5436.6	4632.1	6426.8	32248.1	28343.5	11462.2	91	91	91.3	92.6	91.9	91.1
PY17X_1309800	793.8	1187.9	399.7	0.337	-1.6	0.23	-6.82	8.84143e-12	4.59047e-08	7.028e-11	0	957.3	1299.4	1306.9	463.9	396.4	338.9	89.5	88.8	86.3	85.6	85.8	88.9
PY17X_0506500	917.7	1319	516.3	0.392	-1.4	0.2	-6.82	8.99025e-12	4.66684e-08	7.137e-11	0	1267.2	1259.4	1430.4	542	509.5	497.3	56.2	49.8	51.5	51.5	51.9	56.8
PY17X_1440600	1284.6	1931.2	638.1	0.331	-1.6	0.23	-6.81	9.56404e-12	4.96373e-08	7.582e-11	0	1727	2372.9	1693.6	616.1	528.6	769.6	77.8	69.8	66	71.2	71.1	78.8
PY17X_0209300	279.7	96.9	462.5	4.68	2.2	0.33	6.81	9.86192e-12	5.11735e-08	7.808e-11	0	150.5	52.9	87.2	577.9	433.3	376.2	68.7	74.3	72.6	74.7	77.6	74.3
PY17X_0835000	1167.9	2210.2	125.5	0.0569	-4.1	0.61	-6.8	1.05585e-11	5.47777e-08	8.348e-11	0	2302.2	2722.2	1606.3	107.6	49.6	219.4	86.4	87.1	82.2	72.4	74.8	82.9
PY17X_0813400	198	310.2	85.8	0.277	-1.9	0.27	-6.79	1.09231e-11	5.66582e-08	8.625e-11	0	225.4	363.7	341.6	77.6	97.8	82.1	34.2	43.8	38.1	28.9	24	31
PY17X_1036900	76.5	24.3	128.7	5.36	2.4	0.36	6.79	1.12495e-11	5.83399e-08	8.871e-11	0	20.6	14.4	37.8	136.4	122	127.6	73.1	52.3	58.5	92.1	79.9	88.2
PY17X_1435400	686	989.3	382.7	0.387	-1.4	0.2	-6.79	1.13549e-11	5.88752e-08	8.942e-11	0	1009.5	959.7	998.7	393.3	349.4	405.5	78.2	70.8	61.5	65.5	59.4	79.8
PY17X_0931700	645.6	943.6	347.7	0.369	-1.4	0.21	-6.78	1.23068e-11	6.37984e-08	9.679e-11	0	840.5	1051.1	939.1	366.3	312.6	364.1	76.8	69.1	68.9	70.1	72.6	76.2
PY17X_1136500	509.1	197.6	820.6	4.14	2.1	0.3	6.78	1.24387e-11	6.447e-08	9.77e-11	0	236.4	205.1	151.2	741.3	521	1199.4	52.7	73.9	52.1	69.4	69.4	64
PY17X_0104700	377.8	192.8	562.8	2.9	1.5	0.23	6.77	1.26688e-11	6.56498e-08	9.938e-11	0	223.3	192.3	162.8	560.3	587	541.2	50.1	48.8	39.3	46.6	55.5	54.6
PY17X_0835600	687.4	338.9	1035.8	3.07	1.6	0.24	6.76	1.35626e-11	7.02679e-08	1.062e-10	0	271.5	354.1	391	1138.2	1146.1	823.2	69.3	67.2	66.8	65.8	67	69.8
PY17X_0101000	46.2	85.5	6.9	0.0811	-3.6	0.54	-6.76	1.41222e-11	7.31532e-08	1.105e-10	0	70.1	97.7	88.7	1.8	2.5	16.3	82.7	76.5	74.7	22.3	12.4	50.5
PY17X_1432300	406.8	599	214.7	0.359	-1.5	0.22	-6.75	1.45718e-11	7.54672e-08	1.139e-10	0	555.3	597.6	644	199.9	202	242.2	68.4	57.7	56.9	50.7	47.8	71.2
PY17X_0925600	595.4	897.7	293.1	0.328	-1.6	0.24	-6.75	1.47341e-11	7.6293e-08	1.15e-10	0	666.6	1049.5	976.9	322.2	278.3	278.7	72.4	67.1	53.4	58.1	52.7	73.7
PY17X_0841100	292.5	151.1	433.8	2.88	1.5	0.23	6.75	1.52262e-11	7.88258e-08	1.187e-10	0	142.9	150.6	159.9	459.2	440.9	401.4	82.6	77.3	79.5	80.2	84	91.5
PY17X_0924500	2829.5	1165.1	4494	3.86	1.9	0.29	6.74	1.59288e-11	8.24474e-08	1.24e-10	0	1220.5	983.8	1290.9	5628	5421.9	2432.2	90.7	87.2	86.1	89.3	82.1	90.8
PY17X_1105300	2490.6	1214.4	3766.8	3.1	1.6	0.24	6.73	1.64858e-11	8.53139e-08	1.28e-10	0	973.8	1275.4	1394.1	4443.4	4096.6	2760.5	93.1	91.5	92	93	91	92.8
PY17X_1332700	2838.5	1425.9	4251.1	2.98	1.6	0.23	6.73	1.64939e-11	8.53395e-08	1.28e-10	0	1787.5	1161.6	1328.7	4923.1	4316.5	3513.8	76.3	69.8	62	71.7	66.8	75.3
PY17X_0936300	1016.4	507.2	1525.7	3	1.6	0.24	6.73	1.65226e-11	8.54713e-08	1.281e-10	0	612.3	447	462.3	1790.2	1574.4	1212.4	76.3	82.2	73.9	83.3	89.1	78.5
PY17X_1412000	389	195.2	582.8	2.98	1.6	0.23	6.73	1.72324e-11	8.9126e-08	1.334e-10	0	204.8	185.9	194.8	636.7	646.8	464.8	90	88.4	89.6	92.2	90.2	90.1
PY17X_0833500	13971.1	6349.6	21592.7	3.4	1.8	0.26	6.72	1.85607e-11	9.59774e-08	1.435e-10	0	6101.9	6195.8	6751	25004.6	26842.8	12930.6	79.2	73.5	65.8	70.1	68.8	78.6
PY17X_0503700	2272.4	4293.9	250.9	0.0585	-4.1	0.61	-6.71	2.01367e-11	1.04107e-07	1.555e-10	0	4482.8	5607.8	2791.1	177	136	439.6	84.1	82.9	82.6	82.7	73.2	74.5
PY17X_1214000	21427	10828.8	32025.2	2.96	1.6	0.23	6.7	2.02643e-11	1.04746e-07	1.563e-10	0	14315.6	8589.6	9581.3	35224.1	30517.6	30334	93.9	93	86.7	92.6	86.6	93.2
PY17X_1002600	45	79.6	10.4	0.139	-2.8	0.43	-6.7	2.04983e-11	1.05935e-07	1.579e-10	0	72.2	89.7	77	13.5	3.8	13.8	60.8	40.4	49.7	23.5	9.3	35.4
PY17X_1462700	264.8	422.4	107.2	0.255	-2	0.29	-6.7	2.09187e-11	1.08087e-07	1.609e-10	0	248.8	527.1	491.3	106.4	110.5	104.8	67.2	55.2	48.1	54.7	52.3	68.9
PY17X_0406800	475.3	711.4	239.2	0.338	-1.6	0.23	-6.69	2.22478e-11	1.14932e-07	1.709e-10	0	590.3	769.1	774.8	235.7	200.8	281.2	85.9	80	71	77.1	70.6	86.6
PY17X_0305800	594.3	258.5	930	3.6	1.8	0.28	6.69	2.26784e-11	1.17134e-07	1.74e-10	0	255	251.6	268.9	1035.9	1191.9	562.3	68.3	56.4	60.9	61.2	64.8	70.5
PY17X_1221400	2588.3	3872.5	1304	0.337	-1.6	0.23	-6.68	2.39092e-11	1.23467e-07	1.832e-10	0	2733.8	4550.3	4333.5	1319.8	1388.8	1203.5	86.6	82.9	75.3	78.8	77.2	87.8
PY17X_1432900	2913.2	4591	1235.3	0.269	-1.9	0.28	-6.68	2.43359e-11	1.25646e-07	1.862e-10	0	2896	5886.6	4990.5	1514.4	1316.4	875.2	83.7	79.3	72.5	80	72.8	83.6
PY17X_1145600	241.9	120	363.9	3.02	1.6	0.24	6.68	2.4473e-11	1.2633e-07	1.87e-10	0	131.3	115.4	113.4	403.9	357.1	330.7	71.4	77.5	62.4	71.5	67.3	79.8
PY17X_1359300	458.7	714	203.4	0.285	-1.8	0.27	-6.67	2.61075e-11	1.34741e-07	1.993e-10	0	756.6	737	648.3	145.2	174.1	290.9	68.5	64.3	68.1	58.9	69.8	68.2
PY17X_1134200	216.3	325.7	106.9	0.329	-1.6	0.24	-6.66	2.74472e-11	1.41628e-07	2.092e-10	0	344.3	350.9	282	115.8	101.7	103.2	66.7	56.4	57.3	58	39.4	67.8
PY17X_1228800	302.2	469.2	135.3	0.289	-1.8	0.27	-6.66	2.80035e-11	1.4447e-07	2.132e-10	0	319.6	491.9	596	128.2	134.7	143	84.9	78.3	73	73.6	67	87.3
PY17X_0405900	5573.2	8036.9	3109.4	0.387	-1.4	0.21	-6.66	2.82401e-11	1.45662e-07	2.147e-10	0	6813.8	9212.9	8084	3442.7	2947.9	2937.7	70.5	64.3	59.3	60.2	63.8	71.1
PY17X_0606900	213.1	332	94.2	0.284	-1.8	0.27	-6.65	2.83543e-11	1.46223e-07	2.153e-10	0	360.1	320.4	315.5	75.8	77.5	129.2	82.7	83.2	82	66.8	71.5	72.3
PY17X_0116600	26.4	50.7	2.1	0.0335	-4.9	0.74	-6.65	2.94029e-11	1.51601e-07	2.23e-10	0	45.4	36.9	69.8	1.2	5.1	0	88.8	60.9	71.2	0	0	0
PY17X_0839800	100	36.1	163.9	4.48	2.2	0.33	6.65	3.00815e-11	1.5507e-07	2.278e-10	0	44	35.2	29.1	209.9	137.2	144.6	84.7	70.8	66.5	79	75.7	79.2
PY17X_1231300	2554	3748	1360	0.363	-1.5	0.22	-6.63	3.31123e-11	1.70629e-07	2.502e-10	0	2886.3	4255.5	4102.3	1239.3	1363.4	1477.4	66.5	61.6	54.6	56	54.6	67.9
PY17X_1127300	201.6	316.3	86.9	0.276	-1.9	0.28	-6.63	3.31126e-11	1.70629e-07	2.502e-10	0	285.9	362.1	300.9	67.6	73.7	119.5	78.8	70	67.8	73	68.3	76.4
PY17X_0400051	65.6	20.4	110.8	5.26	2.4	0.36	6.63	3.41048e-11	1.75708e-07	2.573e-10	0	24.7	17.6	18.9	101.7	134.7	95.9	21.2	27.1	41.9	33.7	61.1	28.5
PY17X_1311300	290.5	430.9	150.1	0.347	-1.5	0.23	-6.63	3.44256e-11	1.77326e-07	2.594e-10	0	422	469.5	401.2	137	172.8	140.6	68.2	61.7	61.1	56.8	54.4	59.4
PY17X_1004900	222.4	100.6	344.2	3.45	1.8	0.27	6.61	3.91224e-11	2.01481e-07	2.944e-10	0	81.1	91.3	129.4	296.3	329.1	407.1	89.1	86.8	94.8	91	89.5	89.2
PY17X_1433100	995.3	1511.5	479	0.317	-1.7	0.25	-6.61	3.92262e-11	2.01976e-07	2.948e-10	0	1358.6	1611.8	1564.2	362.7	419.3	655	77.2	71.3	68	66.3	69.9	78.7
PY17X_0701400	800.4	423.3	1177.4	2.77	1.5	0.22	6.6	3.99406e-11	2.05614e-07	2.998e-10	0	520.2	357.3	392.5	1254.6	1156.3	1121.4	91.2	83.4	80.2	86.4	81.4	89.6
PY17X_1436100	42.9	78.7	7	0.092	-3.4	0.52	-6.6	4.07335e-11	2.09655e-07	3.054e-10	0	82.5	89.7	64	3.5	1.3	16.3	77.4	51.8	62.3	28.4	16.1	34.7
PY17X_0620300	406.6	626.3	186.9	0.298	-1.7	0.26	-6.6	4.166e-11	2.14382e-07	3.12e-10	0	678.3	656.9	543.7	144.6	157.6	258.4	77.8	71.8	65.3	71.7	82.7	76.1
PY17X_1120700	515.5	190.6	840.4	4.36	2.1	0.32	6.59	4.33109e-11	2.22835e-07	3.239e-10	0	305.8	125	141	1098.2	721.7	701.3	87.1	76	68.8	82.9	81.5	88.5
PY17X_1316400	196.6	310.7	82.4	0.268	-1.9	0.29	-6.59	4.4266e-11	2.27704e-07	3.306e-10	0	290	389.3	252.9	88.8	55.9	102.4	60.4	87.3	89.5	81.6	73.5	70.9
PY17X_1436700	54.3	92.3	16.2	0.182	-2.5	0.37	-6.59	4.47732e-11	2.30269e-07	3.34e-10	0	88.7	102.5	85.8	20.6	10.2	17.9	66.1	60.8	57.6	30.1	23.6	51.7
PY17X_0621300	453.3	215.8	690.9	3.17	1.7	0.25	6.58	4.56896e-11	2.34936e-07	3.404e-10	0	292.8	187.5	167.2	710.8	676	685.9	78.3	68.7	81.9	72.5	85.8	83.2
PY17X_0613600	1003.4	488	1518.8	3.1	1.6	0.25	6.58	4.58932e-11	2.35937e-07	3.415e-10	0	619.9	480.7	363.4	1820.1	1409.2	1327	66	62.1	64.2	66.2	79	65.9
PY17X_0846201	396.7	145.7	647.6	4.47	2.2	0.33	6.58	4.77966e-11	2.45674e-07	3.552e-10	0	103.1	121.8	212.2	722.5	842.5	377.9	13.8	0	42.3	93.4	92.9	22.9
PY17X_0222601	1469	629.6	2308.4	3.67	1.9	0.29	6.58	4.86136e-11	2.49825e-07	3.608e-10	0	531.9	604	753	2563.8	3022.9	1338.4	85.6	60.1	84.4	42	41.5	42.2
PY17X_1458800	233.6	366.1	101	0.275	-1.9	0.28	-6.57	4.98789e-11	2.56278e-07	3.698e-10	0	257	435.8	405.6	85.2	128.3	89.4	88	85	88.5	82.5	90.4	87.2
PY17X_1002500	605.8	928.2	283.3	0.306	-1.7	0.26	-6.57	5.10261e-11	2.62121e-07	3.778e-10	0	980	1071.9	732.7	286.3	202	361.6	83.3	76	73.6	64.7	81.9	81.8
PY17X_1008800	804.4	387.2	1221.7	3.15	1.7	0.25	6.56	5.29546e-11	2.71975e-07	3.916e-10	0	468.7	386.1	306.7	1530.3	946.6	1188.1	65.9	62.8	55.9	61.8	67.2	66.2
PY17X_0516700	120.2	52	188.4	3.62	1.9	0.28	6.56	5.42259e-11	2.7845e-07	4.005e-10	0	54.3	60.9	40.7	195.8	190.6	178.8	45.4	36.8	54	41.8	53.3	48.8
PY17X_0512800	1120.4	1718.7	522.1	0.304	-1.7	0.26	-6.55	5.61701e-11	2.88377e-07	4.143e-10	0	1469.3	2105.3	1581.6	481.5	378.7	706.2	83.3	83.9	77.7	78.9	79	86.1
PY17X_0519500	162.8	65.7	259.9	3.91	2	0.3	6.53	6.39474e-11	3.28242e-07	4.711e-10	0	78.3	57.7	61.1	214	212.2	353.5	70	45.4	58.2	52.5	57.1	71.6
PY17X_1434600	935.9	1479.5	392.2	0.265	-1.9	0.29	-6.52	7.23087e-11	3.71088e-07	5.321e-10	0	811.6	1631.1	1995.9	389.2	446	341.3	89.6	88.4	88.6	89.1	89.7	90.2
PY17X_1134100	3874.7	6212.6	1536.8	0.247	-2	0.31	-6.51	7.67664e-11	3.93888e-07	5.642e-10	0	3633.4	7251.7	7752.6	1872.5	1799.3	938.6	92.5	92.2	92.1	93.7	92.3	92
PY17X_1221000	404.8	632.4	177.2	0.281	-1.8	0.28	-6.51	7.70874e-11	3.95458e-07	5.658e-10	0	705.8	714.6	476.8	179.9	116.9	234.9	76.3	75.5	71	72.7	69.9	82.2
PY17X_0516600	867	399.8	1334.2	3.35	1.7	0.27	6.5	8.0275e-11	4.11731e-07	5.885e-10	0	304.4	416.6	478.3	1626.1	1468.9	907.7	93.4	88.3	91.7	94	88.3	92.2
PY17X_1111000	4906.3	7418.9	2393.7	0.323	-1.6	0.25	-6.5	8.07745e-11	4.14212e-07	5.914e-10	0	4851.1	8770.6	8634.9	2257	2208.4	2715.8	86.7	90.5	89.9	88.8	89.8	85.9
PY17X_0307700	937.9	1394.9	480.9	0.345	-1.5	0.24	-6.49	8.36401e-11	4.28823e-07	6.116e-10	0	1164.8	1418	1602	526.8	550.2	365.7	54	48.4	44.3	41	50.9	47.4
PY17X_1123600	128.5	46.9	210.1	4.52	2.2	0.34	6.49	8.49408e-11	4.35407e-07	6.204e-10	0	39.2	43.3	58.1	230.5	270.7	129.2	76.6	75.8	79.1	83.9	82	83.1
PY17X_0715500	369.6	194.7	544.4	2.79	1.5	0.23	6.47	9.61845e-11	4.92945e-07	7.017e-10	0	206.2	219.5	158.5	580.3	533.7	519.3	60.9	60	54	63.1	66.9	65.5
PY17X_0701600	114.4	40.9	187.9	4.43	2.1	0.33	6.47	9.86719e-11	5.05595e-07	7.189e-10	0	60.5	28.8	33.4	163.4	172.8	227.5	70.7	45.2	72.7	87.7	79.4	75.5
PY17X_1017400	453.9	238.1	669.7	2.83	1.5	0.23	6.46	1.0607e-10	5.43399e-07	7.712e-10	0	195.9	246.7	271.8	636.1	607.4	765.5	80.8	53.9	50.1	58.7	55.4	80.4
PY17X_1112300	290.4	133.4	447.3	3.37	1.8	0.27	6.46	1.0611e-10	5.43497e-07	7.712e-10	0	105.1	125	170.1	463.3	535	343.7	45.4	40.6	54.8	46.9	51.7	43.2
PY17X_0705000	2027.2	3036.1	1018.3	0.336	-1.6	0.24	-6.45	1.10952e-10	5.68187e-07	8.054e-10	0	2425.9	3557	3125.4	1005.3	773.8	1275.8	80.5	76.7	67.9	74.2	71.7	82.6
PY17X_1448800	485.9	707.6	264.2	0.374	-1.4	0.22	-6.45	1.13838e-10	5.82849e-07	8.254e-10	0	784.1	656.9	681.8	276.9	224.9	290.9	85.9	72.1	70.3	70.2	63.2	83.2
PY17X_0704100	1771.2	2737.1	805.2	0.294	-1.8	0.27	-6.44	1.16679e-10	5.97281e-07	8.449e-10	0	1858.9	2960.9	3391.5	887.7	965.7	562.3	60.2	60.1	57.2	56.9	62.7	57.5
PY17X_0836200	753.7	369.8	1137.6	3.07	1.6	0.25	6.43	1.27845e-10	6.5431e-07	9.247e-10	0	440.5	269.2	399.8	1315.1	1198.2	899.6	84.9	78.3	85.5	85.6	87.1	84.9
PY17X_0516400	697.8	1045.5	350.2	0.336	-1.6	0.24	-6.42	1.3432e-10	6.87314e-07	9.703e-10	0	792.4	1277	1067	366.9	287.2	396.6	83.7	80.3	78.2	75.2	79.7	84.9
PY17X_0510000	453.7	178.6	728.9	4.06	2	0.31	6.42	1.35027e-10	6.908e-07	9.742e-10	0	230.2	190.7	114.8	635.5	495.6	1055.6	60	42.5	68.2	60.5	76.4	62.2
PY17X_1346800	209.7	336.1	83.3	0.247	-2	0.31	-6.42	1.36617e-10	6.98797e-07	9.845e-10	0	239.8	371.7	396.9	89.9	110.5	49.6	28.7	43.9	41.8	31.2	42.8	25.3
PY17X_1430500	117.5	49.4	185.6	3.74	1.9	0.3	6.4	1.51522e-10	7.74886e-07	1.091e-09	0	49.5	46.5	52.3	198.1	217.3	141.4	67	32.6	51.3	66.1	62.1	82.4
PY17X_1128200	153.9	233.4	74.4	0.32	-1.6	0.26	-6.4	1.56628e-10	8.00837e-07	1.126e-09	0	214.4	267.6	218.1	77.6	75	70.7	91.6	85.6	79.5	84.4	81.8	81.4
PY17X_1113200	271	402.4	139.7	0.348	-1.5	0.24	-6.39	1.61643e-10	8.26318e-07	1.161e-09	0	389.7	474.3	343.1	141.7	129.6	147.9	49.1	52.2	50.7	46.9	43.4	42.4
PY17X_0501500	187.8	83.1	292.5	3.47	1.8	0.28	6.39	1.69615e-10	8.66902e-07	1.216e-09	0	102.4	64.1	82.9	308.6	340.5	228.4	87	85.1	71.2	87.9	77.5	91.6
PY17X_0808600	166	259.4	72.7	0.281	-1.8	0.29	-6.38	1.79624e-10	9.17878e-07	1.287e-09	0	213.7	208.3	356.2	70	72.4	75.6	77.7	66.1	63.5	66.2	51.2	67.7
PY17X_1354100	12321.8	5492	19151.6	3.49	1.8	0.28	6.37	1.9132e-10	9.77452e-07	1.369e-09	0	6259.9	4196.3	6019.7	25187.4	20971.1	11296.4	77.2	72.3	69.9	74.1	70	77
PY17X_1405400	197.9	310	85.8	0.277	-1.9	0.29	-6.36	1.95838e-10	1.00034e-06	1.399e-09	0	317.5	382.9	229.7	70	73.7	113.8	89.5	90.8	86	82.8	75.6	91.7
PY17X_1343100	622.8	946.2	299.5	0.317	-1.7	0.26	-6.36	1.99108e-10	1.01685e-06	1.421e-09	0	657	1060.7	1120.8	306.9	352	239.7	90.3	89.6	89.7	89.8	90.9	89.5
PY17X_1243900	709.3	1083	335.7	0.311	-1.7	0.27	-6.36	2.01528e-10	1.029e-06	1.437e-09	0	674.9	1312.2	1261.8	333.3	322.7	351.1	92.3	91.6	89.6	91	86.7	86.2
PY17X_0907500	167.3	67.8	266.9	3.83	1.9	0.31	6.35	2.14062e-10	1.09279e-06	1.524e-09	0	99	43.3	61.1	258.1	294.8	247.9	54.4	64.3	66.7	76.6	81	60.2
PY17X_1007700	1294.4	730	1858.8	2.55	1.3	0.21	6.35	2.15085e-10	1.09779e-06	1.53e-09	0	646.7	668.1	875.1	1774.3	2012.7	1789.4	92.8	86.3	83.5	88.6	86.5	92.5
PY17X_1402500	1012.2	1555.6	468.8	0.302	-1.7	0.27	-6.34	2.26254e-10	1.15457e-06	1.607e-09	0	1361.4	1940.3	1365	426.8	327.8	651.7	88.4	88.2	85.5	89	89.6	90
PY17X_0903200	348.8	165.9	531.9	3.21	1.7	0.27	6.34	2.3153e-10	1.18126e-06	1.643e-09	0	160.8	182.7	154.1	575	655.7	364.9	67.7	56.9	50.9	67.6	69.2	72.7
PY17X_1249600	665.9	957.1	374.7	0.392	-1.4	0.21	-6.34	2.34651e-10	1.19695e-06	1.663e-09	0	835.7	946.9	1088.8	349.2	371	403.9	87	82.3	75.3	83.2	76.5	83.7
PY17X_1312400	10192.4	15714.1	4670.7	0.297	-1.8	0.28	-6.33	2.42044e-10	1.23443e-06	1.713e-09	0	10800.4	14482.6	21859.2	4659.7	5833.6	3518.7	90.8	90.8	87.6	89	89.8	89.9
PY17X_0834400	53323.2	21202.5	85444	4.03	2	0.32	6.33	2.42516e-10	1.23659e-06	1.714e-09	0	23676.9	17159.9	22770.7	116941	100031	39360.7	86.8	79.3	71.9	79.4	73	85.1
PY17X_1234300	178	84.3	271.8	3.18	1.7	0.26	6.33	2.44393e-10	1.24592e-06	1.726e-09	0	103.8	70.5	78.5	294	271.9	249.5	30.9	26.5	35.3	20.7	24.2	29.6
PY17X_0314000	141.5	63	220.1	3.47	1.8	0.28	6.33	2.5097e-10	1.2792e-06	1.77e-09	0	68.7	57.7	62.5	243.4	247.8	169	36	36.1	44.2	51	60.3	42.9
PY17X_0818500	610.7	329.6	891.7	2.71	1.4	0.23	6.32	2.57572e-10	1.31259e-06	1.814e-09	0	314.7	403.8	270.4	960	900.9	814.3	78.3	76.7	64.2	77.2	75.6	78.9
PY17X_0913900	580.5	279.3	881.6	3.15	1.7	0.26	6.32	2.6646e-10	1.35762e-06	1.875e-09	0	290.7	243.5	303.8	1100.6	954.3	590	82.1	69.9	75.3	79.5	80.1	83.1
PY17X_0700059	830	437.6	1222.4	2.78	1.5	0.23	6.31	2.72181e-10	1.38649e-06	1.913e-09	0	536	333.3	443.4	1351.6	1099.1	1216.5	90.7	92.4	68.3	71.1	70.2	69.3
PY17X_1203700	8183.8	3755.8	12611.8	3.36	1.7	0.28	6.31	2.7383e-10	1.39461e-06	1.922e-09	0	4263.5	2791.1	4212.8	16378.9	13568.2	7888.2	60.9	56.4	54.2	55.6	54.9	59.8
PY17X_1311600	555.3	311.8	798.7	2.56	1.4	0.21	6.31	2.81613e-10	1.43398e-06	1.974e-09	0	321.6	302.8	311.1	894.2	812	689.9	83.6	66.9	68.8	77	71.9	82.9
PY17X_0833000	361.7	540.4	183	0.337	-1.6	0.25	-6.29	3.13414e-10	1.59559e-06	2.195e-09	0	494.1	475.9	651.3	144.6	219.8	184.5	85	83.9	86.2	83.8	88.3	86.9
PY17X_1369000	2459.8	1208.1	3711.6	3.07	1.6	0.26	6.28	3.3278e-10	1.69385e-06	2.327e-09	0	1465.2	974.2	1184.8	4726.7	3813.3	2594.7	71.7	61.8	52.3	60.1	59.8	74.3
PY17X_0918600	185	282.9	87.1	0.309	-1.7	0.27	-6.28	3.48875e-10	1.77543e-06	2.437e-09	0	356.7	241.9	250	96.4	72.4	92.6	68.3	59.4	67.7	60.6	58.5	61.2
PY17X_0840900	2088.7	1114.2	3063.1	2.75	1.5	0.23	6.26	3.75984e-10	1.91301e-06	2.623e-09	0	1353.1	841.2	1148.4	3458.6	3083.9	2646.7	91.9	87.9	90.5	91.7	91.4	91.3
PY17X_0716000	220.2	105.1	335.3	3.14	1.7	0.26	6.26	3.85855e-10	1.96285e-06	2.689e-09	0	138.1	92.9	84.3	352.7	315.1	338.1	80	66.6	73.9	70.4	75.2	73.4
PY17X_1117400	158.6	246.5	70.5	0.284	-1.8	0.29	-6.25	4.00015e-10	2.03448e-06	2.785e-09	0	286.6	245.1	207.9	51.7	67.3	92.6	56.4	73.1	75.8	61.5	78.3	40.2
PY17X_0921200	108.4	37.5	179.3	4.61	2.2	0.35	6.25	4.07992e-10	2.07464e-06	2.837e-09	0	55.7	17.6	39.2	215.2	169	153.6	74.6	61.8	64.9	76.8	86.9	81
PY17X_1137000	695.5	1018.1	372.8	0.367	-1.4	0.23	-6.25	4.16748e-10	2.11875e-06	2.894e-09	0	774.5	1086.3	1193.5	368	348.2	402.3	91.4	91.3	88.6	88.4	89.2	91.4
PY17X_1412900	3477	1816.9	5137	2.83	1.5	0.24	6.25	4.22819e-10	2.14919e-06	2.933e-09	0	1426.7	2041.2	1982.8	5931.3	5648.1	3831.6	90.7	91	88.6	88.6	90.1	89.9
PY17X_1367800	1367.7	2038	697.3	0.342	-1.5	0.25	-6.25	4.23552e-10	2.15249e-06	2.935e-09	0	1511.2	2326.4	2276.5	752.5	805.6	533.9	71.9	69.7	63.5	63.5	64.5	69.9
PY17X_1316900	1675.2	2402.9	947.6	0.395	-1.3	0.22	-6.24	4.44972e-10	2.2609e-06	3.08e-09	0	2150.3	2941.7	2116.6	998.3	964.4	880.1	76.7	72.2	68.3	61.6	64.6	68.6
PY17X_0812700	376.3	195	557.5	2.84	1.5	0.24	6.23	4.52559e-10	2.299e-06	3.128e-09	0	228.8	187.5	168.6	624.9	593.4	454.3	69.8	62.8	64.9	65	79.9	72.7
PY17X_1366200	2164.9	927.5	3402.3	3.67	1.9	0.3	6.23	4.54049e-10	2.30612e-06	3.135e-09	0	1028.1	812.3	942	4824.9	3608.7	1773.2	86.1	75	76.1	81.2	77.5	85.5
PY17X_0625600	852.2	467.9	1236.5	2.63	1.4	0.22	6.23	4.63795e-10	2.35515e-06	3.199e-09	0	576.6	376.5	450.6	1262.8	1264.3	1182.4	82.1	84.8	81.3	85.2	83	83.7
PY17X_1102600	85.7	141.1	30.3	0.214	-2.2	0.36	-6.22	4.87016e-10	2.47258e-06	3.355e-09	0	178.7	145.8	98.9	22.9	24.1	43.9	65.5	59.4	69.2	44	24.5	60.7
PY17X_1118800	3225.9	1714.8	4737	2.76	1.5	0.24	6.22	4.95931e-10	2.51734e-06	3.412e-09	0	1595.7	1696.8	1852	5695	5172.9	3343.2	94	95.1	84.7	91.5	88.8	92.9
PY17X_0107400	461.1	702.8	219.5	0.313	-1.7	0.27	-6.21	5.24287e-10	2.66075e-06	3.603e-09	0	461.8	903.7	742.8	194.6	216	247.9	56	51.3	48.4	55	42.7	62.1
PY17X_0115800	866.6	453.3	1279.9	2.81	1.5	0.24	6.21	5.30339e-10	2.69094e-06	3.641e-09	0	562.1	326.9	471	1236.9	1413	1189.7	95	91.3	91.4	92.7	85.2	92.6
PY17X_0112100	4428.3	6853.6	2003.1	0.292	-1.8	0.29	-6.21	5.44028e-10	2.75985e-06	3.73e-09	0	4494.4	7432.8	8633.5	2371	2331.7	1306.7	69.9	70.1	67	67	65.1	65.1
PY17X_1336100	13981.8	7830.7	20132.8	2.57	1.4	0.22	6.2	5.50595e-10	2.79262e-06	3.771e-09	0	8168.3	7593	7730.7	24460.8	20559.4	15378.3	79	70.7	61	66.7	64.7	75.4
PY17X_0302400	397.8	621.2	174.3	0.282	-1.8	0.29	-6.2	5.52631e-10	2.80239e-06	3.781e-09	0	628.1	687.4	548	169.9	100.4	252.7	47.6	46.7	42.5	39.3	48.7	47.1
PY17X_0840700	1555.2	671.5	2438.8	3.63	1.9	0.3	6.2	5.60377e-10	2.84111e-06	3.829e-09	0	617.1	568.8	828.6	3037.1	2984.8	1294.5	75.5	68.5	70.7	71.1	70.5	77.5
PY17X_0842101	314.4	156.7	472.1	3.02	1.6	0.26	6.2	5.75033e-10	2.91484e-06	3.925e-09	0	137.4	153.8	178.8	531.5	536.2	348.6	31.4	41.3	36.8	69.5	47.4	56.8
PY17X_1106200	546.6	812.2	280.9	0.345	-1.5	0.25	-6.19	5.96814e-10	3.02465e-06	4.069e-09	0	773.8	797.9	864.9	282.8	360.9	199.1	78	72.2	68.4	65.3	66.2	71.3
PY17X_1205200	959.4	1409.2	509.7	0.363	-1.5	0.24	-6.19	6.0796e-10	3.08053e-06	4.14e-09	0	1175.2	1706.4	1346.1	555	400.3	573.7	59.2	56.7	58	57.8	56.8	62.1
PY17X_1016800	514.8	731.7	297.8	0.408	-1.3	0.21	-6.19	6.14865e-10	3.11491e-06	4.182e-09	0	690.7	797.9	706.5	297.5	278.3	317.7	50.4	49.8	41.6	33.2	40.6	43.6
PY17X_0700017	73.6	21.6	125.5	5.78	2.5	0.41	6.18	6.52597e-10	3.3054e-06	4.434e-09	0	21.3	14.4	29.1	143.4	166.5	66.6	60.3	43.3	70.3	63.5	66.2	66.7
PY17X_1350900	183.1	272.2	93.9	0.347	-1.5	0.25	-6.17	6.73106e-10	3.40861e-06	4.568e-09	0	244.7	274	298	90.5	86.4	104.8	47.8	42.7	42.2	48.1	44	50.2
PY17X_1137700	1295.1	721.9	1868.3	2.59	1.4	0.22	6.17	6.83448e-10	3.4603e-06	4.629e-09	0	580.7	804.3	780.6	1808.4	1643	2153.5	85.7	85.4	77.3	85.4	77.4	86.6
PY17X_1009800	562.7	240.3	885	3.69	1.9	0.31	6.17	6.83617e-10	3.46047e-06	4.629e-09	0	193.8	213.1	314	1042.3	1110.6	502.2	91.4	71.1	84.1	90.4	87.8	92.9
PY17X_1009700	603.4	912.8	294	0.322	-1.6	0.26	-6.16	7.05419e-10	3.57012e-06	4.771e-09	0	684.5	1128	926	341.6	329.1	211.3	76.3	72	64.8	71.4	65	73.1
PY17X_1339800	277.2	402.1	152.2	0.378	-1.4	0.23	-6.16	7.47843e-10	3.78408e-06	5.052e-09	0	431.6	360.5	414.3	141.7	149.9	165	59.1	50.1	66.2	46.4	55.2	45.5
PY17X_0807600	9139.2	3629.6	14648.9	4.04	2	0.33	6.15	7.5197e-10	3.80422e-06	5.074e-09	0	4152.2	2525.1	4211.4	21009.8	15889.7	7047.2	78.5	76.8	73.9	77.2	72.7	77.6
PY17X_0811200	1684.5	799.9	2569.1	3.21	1.7	0.27	6.15	7.55062e-10	3.8191e-06	5.087e-09	0	938.7	769.1	692	3308.7	2831	1567.6	74.6	66.9	57.7	66.3	71.8	76.2
PY17X_1019800	464.8	668.3	261.3	0.392	-1.4	0.22	-6.15	7.55533e-10	3.82073e-06	5.087e-09	0	643.9	661.7	699.2	265.1	219.8	299	59.6	55	54.8	54.9	58.1	57.2
PY17X_0710100	1065.9	574.5	1557.3	2.72	1.4	0.24	6.14	8.28075e-10	4.18675e-06	5.569e-09	0	409.6	640.9	673.1	1539.1	1627.7	1505	43.8	48.9	45.5	42.9	46.9	44.8
PY17X_0614000	1919.2	865.7	2972.8	3.42	1.8	0.29	6.14	8.32549e-10	4.20853e-06	5.592e-09	0	1336.7	610.5	649.8	2877.8	2582	3458.6	77.9	78.5	76.3	71.5	82.7	82.3
PY17X_0517700	204.4	79.5	329.2	4.15	2.1	0.33	6.13	8.53154e-10	4.31184e-06	5.724e-09	0	81.1	99.3	58.1	308.1	194.4	485.1	53.9	62.3	59.1	61.6	58.6	63.3
PY17X_1006100	118.7	55	182.4	3.28	1.7	0.28	6.13	8.80428e-10	4.4488e-06	5.901e-09	0	63.9	54.5	46.5	179.9	180.4	186.9	77.2	73	63.6	72.9	59	78.6
PY17X_1214900	263.3	117.4	409.2	3.42	1.8	0.29	6.13	9.04373e-10	4.56889e-06	6.054e-09	0	173.2	80.1	98.9	396.2	444.7	386.8	63.1	49.1	69.8	63.9	80.7	63.7
PY17X_0824300	263.6	393.5	133.7	0.342	-1.5	0.25	-6.12	9.43868e-10	4.76748e-06	6.312e-09	0	383.5	443.8	353.2	139.9	100.4	160.9	81.2	80.5	74.1	73.7	78.9	74
PY17X_1371700	169	79.9	258.2	3.17	1.7	0.27	6.12	9.52122e-10	4.80821e-06	6.36e-09	0	100.3	60.9	78.5	254.6	283.4	236.5	68.7	67.7	63.2	67.6	66.2	74
PY17X_1403300	118.8	184.4	53.2	0.291	-1.8	0.29	-6.11	9.69772e-10	4.89638e-06	6.47e-09	0	164.9	237.1	151.2	55.9	48.3	55.3	83	87.1	76.3	74.2	68	80.3
PY17X_1102100	220.6	344.4	96.8	0.285	-1.8	0.3	-6.11	9.75862e-10	4.92615e-06	6.504e-09	0	237.1	402.2	394	112.3	66.1	112.1	94.3	89.4	84.2	84	71.1	85.5
PY17X_1459500	701.6	396.3	1006.9	2.54	1.3	0.22	6.11	9.959e-10	5.02631e-06	6.63e-09	0	395.8	384.5	408.5	1181.7	1012.7	826.4	76.3	73.1	69	68.6	69.5	79.5
PY17X_0303900	661.6	1049.6	273.5	0.26	-1.9	0.32	-6.11	1.00832e-09	5.08796e-06	6.705e-09	0	754.6	1003	1391.2	253.4	407.9	159.3	29.2	32.6	33.5	21.6	32.8	36.2
PY17X_0416200	1165.2	1683.7	646.7	0.384	-1.4	0.23	-6.11	1.02671e-09	5.17973e-06	6.819e-09	0	1368.9	1552.6	2129.7	620.2	656.9	663.1	75.6	75	66.5	72.5	67.8	74.9
PY17X_1005900	682	998.6	365.4	0.367	-1.4	0.24	-6.1	1.08979e-09	5.49688e-06	7.23e-09	0	881.7	1227.3	886.8	358.6	303.7	433.9	80.2	77.4	67.7	69.8	58.1	68.8
PY17X_1244600	107.9	165	50.8	0.306	-1.7	0.28	-6.1	1.09092e-09	5.50152e-06	7.23e-09	0	154.6	176.2	164.3	46.4	59.7	46.3	82.9	83.3	82.1	77.1	76.2	83.9
PY17X_1438500	1037.9	469.1	1606.7	3.43	1.8	0.29	6.08	1.18933e-09	5.99659e-06	7.873e-09	0	449.4	405.4	552.4	1984.2	1951.7	884.1	83	78.8	76.2	79	83.3	85.1
PY17X_1403600	1176.7	613.3	1740.1	2.83	1.5	0.25	6.08	1.23473e-09	6.22427e-06	8.165e-09	0	736	554.4	549.5	2145.8	1801.8	1272.6	80.7	72.2	63.6	73.9	69.1	79.7
PY17X_1240700	66.1	24.2	107.9	4.46	2.2	0.36	6.07	1.28339e-09	6.46828e-06	8.477e-09	0	22.7	20.8	29.1	107.6	130.9	85.3	80.8	73.6	85.5	89.2	85.2	90.3
PY17X_0606100	413	628.4	197.6	0.315	-1.7	0.27	-6.07	1.31398e-09	6.62115e-06	8.669e-09	0	386.9	733.8	764.6	196.9	200.8	195	81.1	80.1	84.5	84.6	77.7	82.2
PY17X_1347300	106.9	37	176.9	4.62	2.2	0.36	6.07	1.31847e-09	6.64245e-06	8.689e-09	0	51.5	30.4	29.1	136.4	261.8	132.5	59.8	73.4	56.8	87.8	89.3	61.3
PY17X_0523700	984.8	1521.9	447.8	0.294	-1.8	0.29	-6.06	1.32731e-09	6.68567e-06	8.738e-09	0	1718.1	1643.9	1203.7	335.7	326.6	681	87.2	89.8	85.7	88.6	94.4	88.6
PY17X_1425300	40295.9	22458.5	58133.3	2.59	1.4	0.23	6.06	1.34833e-09	6.79021e-06	8.866e-09	0	16841.8	22772.6	27761.2	60213.4	61441.8	52744.8	93	93	93.8	97.7	94.7	96.4
PY17X_1124300	2541.1	3691.9	1390.3	0.377	-1.4	0.23	-6.06	1.3563e-09	6.82897e-06	8.909e-09	0	3027.2	3507.3	4541.3	1429.2	1613.7	1127.9	91.1	90.1	83.3	87.7	85.5	90.8
PY17X_1413800	285.4	150.3	420.4	2.77	1.5	0.24	6.06	1.37474e-09	6.92044e-06	9.02e-09	0	186.2	126.6	138.1	419.2	435.8	406.3	53.4	42.8	40.8	47.7	61.1	54.3
PY17X_0607400	1619.8	809.8	2429.7	2.99	1.6	0.26	6.06	1.39309e-09	7.01143e-06	9.13e-09	0	1030.8	583.2	815.5	2927.2	2546.4	1815.4	78.2	61	58.4	68	63	77.3
PY17X_0404600	712.8	392.9	1032.7	2.64	1.4	0.23	6.05	1.46682e-09	7.38106e-06	9.603e-09	0	311.3	386.1	481.2	1145.2	1010.2	942.7	51.1	52.3	53.7	50.1	52.2	55.4
PY17X_1134700	918.4	1372.5	464.3	0.339	-1.6	0.26	-6.05	1.49399e-09	7.51629e-06	9.77e-09	0	883.1	1502.9	1731.4	483.8	457.4	451.8	91.5	90.1	92.7	91.5	90.5	91.5
PY17X_0215800	3998.9	2262.9	5734.9	2.53	1.3	0.22	6.03	1.59126e-09	8.00406e-06	1.039e-08	0	2488.4	2026.8	2273.6	6930.8	5775.2	4498.7	80.9	70.8	55.6	66.6	65.6	81.8
PY17X_0314200	265.8	396.1	135.6	0.343	-1.5	0.26	-6.03	1.60567e-09	8.07493e-06	1.048e-08	0	334	432.6	421.6	107.6	130.9	168.2	40.4	45.7	47.5	37.4	36.8	38
PY17X_1363600	2223.6	3311.4	1135.7	0.343	-1.5	0.26	-6.03	1.60824e-09	8.08621e-06	1.048e-08	0	2088.5	3779.7	4066	1149.3	1078.8	1179.1	92.8	91.5	88.8	89.5	88.5	90.3
PY17X_1319500	5540.7	2337.7	8743.7	3.74	1.9	0.32	6.03	1.63505e-09	8.21942e-06	1.065e-08	0	2633.4	1829.8	2549.8	12402.4	9588.4	4240.3	70.3	60.7	56.6	62.6	59.7	69.4
PY17X_0307100	149.9	69.2	230.5	3.31	1.7	0.29	6.03	1.65047e-09	8.29524e-06	1.073e-08	0	73.5	67.3	66.9	241.6	280.8	169	58.2	38.2	39.4	60.6	58.8	69.3
PY17X_0205400	106.8	48.9	164.8	3.35	1.7	0.29	6.03	1.6559e-09	8.32088e-06	1.076e-08	0	49.5	44.9	52.3	151.7	190.6	152	87.6	80.5	72.8	83.8	80.5	92.1
PY17X_0503900	1934.6	2660.2	1209.1	0.454	-1.1	0.19	-6.03	1.66893e-09	8.38472e-06	1.083e-08	0	2706.3	2667.7	2606.5	1147.6	1195.7	1284	75.9	66.6	61.1	62.5	65.6	73.3
PY17X_0708600	190.4	100.1	280.8	2.83	1.5	0.25	6.02	1.76911e-09	8.88625e-06	1.147e-08	0	85.9	115.4	98.9	266.3	288.4	287.7	85.6	91.1	82.9	86.7	88.5	86.9
PY17X_1036800	8168.1	4783.9	11552.2	2.41	1.3	0.21	6.01	1.85481e-09	9.31486e-06	1.201e-08	0	4565.9	4369.3	5416.5	12414.1	12829.9	9412.7	89.6	88.5	83.1	85.7	86.6	89.9
PY17X_1016500	1228.8	1766.9	690.7	0.391	-1.4	0.23	-6.01	1.87881e-09	9.4335e-06	1.215e-08	0	1476.2	1941.9	1882.5	621.4	611.2	839.5	82.6	75.3	62.1	77.5	71.4	83.2
PY17X_0610100	671.9	1034.4	309.3	0.299	-1.7	0.29	-6.01	1.91091e-09	9.59277e-06	1.235e-08	0	589.6	1288.2	1225.5	295.7	367.2	264.9	63	57.5	55.4	74.3	75.2	71
PY17X_1026800	272.1	402	142.1	0.355	-1.5	0.25	-6	1.92828e-09	9.67804e-06	1.245e-08	0	323	463	420.1	132.3	128.3	165.8	81.4	83.3	84.4	85.9	87.6	75.8
PY17X_1014300	663.7	402.3	925.1	2.3	1.2	0.2	6	1.96664e-09	9.86861e-06	1.268e-08	0	407.5	392.5	407	882.4	933.9	958.9	82.3	76.7	66.8	79.9	75.4	79.5
PY17X_0312300	8474.5	4898.8	12050.1	2.46	1.3	0.22	6	2.0054e-09	1.00611e-05	1.292e-08	0	6022.8	4274.8	4398.9	13569.3	11498.3	11082.7	88.7	82.9	70	81.7	76.7	89
PY17X_1343400	1012.8	554.3	1471.3	2.64	1.4	0.23	5.99	2.09453e-09	1.05062e-05	1.347e-08	0	710.6	440.6	511.7	1490.9	1596	1327	81.4	70.1	62.3	73.1	76.7	84.7
PY17X_1115600	228.4	341.6	115.1	0.337	-1.6	0.26	-5.99	2.1083e-09	1.05731e-05	1.355e-08	0	257.7	357.3	409.9	111.1	130.9	103.2	52.2	49.2	50.8	43.3	48.6	53.8
PY17X_0946500	3238.3	1797.5	4679.2	2.6	1.4	0.23	5.99	2.14548e-09	1.07574e-05	1.377e-08	0	2030.1	1363.5	1998.8	4776.7	5343.1	3917.7	90.2	90.8	89.4	89.9	91.7	89.1
PY17X_0812900	254.7	115.9	393.4	3.4	1.8	0.3	5.98	2.16851e-09	1.08707e-05	1.391e-08	0	104.5	129.8	113.4	406.8	527.3	246.2	35.4	22.5	28.4	41.3	41	37.8
PY17X_1347600	175	85.3	264.7	3.1	1.6	0.27	5.98	2.18168e-09	1.09346e-05	1.398e-08	0	88.7	80.1	87.2	226.9	230	337.2	67.7	64.7	51.1	64.5	74.3	75.1
PY17X_0927600	231.6	80.3	383	4.65	2.2	0.37	5.98	2.28335e-09	1.14419e-05	1.461e-08	0	143.6	44.9	52.3	410.9	273.2	464.8	74.5	66.8	71.6	77.6	76.1	80.3
PY17X_0819300	1222.1	737.6	1706.6	2.31	1.2	0.2	5.97	2.43299e-09	1.21893e-05	1.555e-08	0	742.9	740.2	729.8	1923.6	1706.5	1489.6	73	56.2	58.7	57.9	62.1	78.8
PY17X_0807500	1303.8	622.5	1985	3.19	1.7	0.28	5.97	2.44344e-09	1.22392e-05	1.56e-08	0	691.3	503.1	673.1	2404.5	2381.2	1169.4	57.8	44.1	45.5	51.5	49.3	56.5
PY17X_0623500	1173.2	1708	638.3	0.374	-1.4	0.24	-5.96	2.46913e-09	1.23654e-05	1.575e-08	0	1205.4	2001.2	1917.4	620.2	616.3	678.5	90.3	84.3	78.5	81	76.7	84.1
PY17X_0203000	23242.7	12480.1	34005.3	2.72	1.4	0.24	5.96	2.49108e-09	1.24729e-05	1.587e-08	0	12530.2	10172.6	14737.6	35184.1	41926.9	24904.8	84.6	87.9	87.8	91.9	88.7	85.1
PY17X_0810700	1232.5	1759.1	705.9	0.402	-1.3	0.22	-5.96	2.49517e-09	1.24908e-05	1.588e-08	0	1448	2041.2	1788	780.1	730.6	607	54.5	53.3	42.8	42.8	43.7	47.3
PY17X_1420500	365.1	540.6	189.7	0.352	-1.5	0.25	-5.96	2.49876e-09	1.25063e-05	1.589e-08	0	392.4	621.7	607.6	195.8	208.4	165	92.7	89.1	88.5	89.9	82.4	86.9
PY17X_1034100	179.7	85.8	273.6	3.22	1.7	0.28	5.94	2.92396e-09	1.46315e-05	1.857e-08	0	74.2	94.5	88.7	339.2	283.4	198.3	78.7	79.2	84.9	90.5	92.8	85.2
PY17X_0610900	149.9	70.1	229.6	3.32	1.7	0.29	5.93	3.00935e-09	1.50558e-05	1.909e-08	0	51.5	83.3	75.6	191.1	278.3	219.4	45.9	44.6	55.5	44.3	62	43.7
PY17X_1304700	137	67.9	206.1	3.03	1.6	0.27	5.93	3.03435e-09	1.51778e-05	1.923e-08	0	69.4	68.9	65.4	232.8	208.4	177.2	44.1	33.3	26	39.8	45.4	48.8
PY17X_1220400	214.1	96.6	331.7	3.38	1.8	0.3	5.93	3.04085e-09	1.52073e-05	1.925e-08	0	134.7	88.1	66.9	395.7	332.9	266.5	68	41.1	45.6	69.3	68.5	74.5
PY17X_1238700	867	524.1	1209.9	2.31	1.2	0.2	5.93	3.07727e-09	1.53863e-05	1.946e-08	0	560.8	530.3	481.2	1108.8	1219.8	1301	88.7	88.2	82.7	85.9	85.5	89.3
PY17X_0113700	1830	839.9	2820.1	3.36	1.7	0.29	5.93	3.08483e-09	1.5421e-05	1.949e-08	0	901	729	889.7	3536.2	3452.4	1471.7	50.7	38.3	35.8	40.5	46.6	45.2
PY17X_1126100	160.9	243.1	78.6	0.326	-1.6	0.27	-5.92	3.30431e-09	1.65149e-05	2.085e-08	0	233	304.4	191.9	81.1	68.6	86.1	87.4	86.2	84.9	81.4	69.1	91.1
PY17X_1244700	1114.7	681	1548.5	2.27	1.2	0.2	5.91	3.35581e-09	1.6769e-05	2.115e-08	0	701.7	607.2	734.1	1529.1	1643	1473.3	74	65.5	64.7	64.7	63.4	76.1
PY17X_0303700	291.4	167.9	414.9	2.47	1.3	0.22	5.91	3.39506e-09	1.69617e-05	2.138e-08	0	162.9	165	175.9	410.9	419.3	414.4	44.8	55.9	51	56.2	56.9	49.3
PY17X_1236800	866.3	1221.3	511.3	0.419	-1.3	0.21	-5.91	3.46701e-09	1.73177e-05	2.181e-08	0	1044.6	1376.3	1242.9	466.8	509.5	557.5	64	60.2	56.2	56	57.6	60.9
PY17X_1220800	9688.3	4390.3	14986.4	3.41	1.8	0.3	5.91	3.50182e-09	1.74881e-05	2.2e-08	0	3740.6	3858.2	5572	18684.1	18356	7919.1	84	86.5	87.3	86.8	87.1	84.4
PY17X_1429900	298.2	424.9	171.4	0.403	-1.3	0.22	-5.9	3.5279e-09	1.76148e-05	2.214e-08	0	407.5	448.6	418.7	155.8	183	175.5	38.4	26.5	26.5	26.1	18.1	32.9
PY17X_1007300	565.7	293.2	838.1	2.85	1.5	0.26	5.9	3.56262e-09	1.77846e-05	2.234e-08	0	315.4	221.1	343.1	962.4	926.3	625.7	91.1	80.6	82.4	83.6	80.8	91.1
PY17X_1464700	70.1	118.3	21.9	0.191	-2.4	0.4	-5.9	3.58232e-09	1.78794e-05	2.244e-08	0	130.6	131.4	93	25.9	6.4	33.3	48.8	57.2	69	29.2	42	42.4
PY17X_1404600	100.7	162.8	38.6	0.239	-2.1	0.35	-5.89	3.92847e-09	1.96031e-05	2.458e-08	0	113.4	187.5	187.5	28.8	29.2	57.7	82.6	85.8	81.6	63.1	76.1	86.1
PY17X_0419500	279.8	141.8	417.8	2.95	1.6	0.27	5.89	3.94635e-09	1.96883e-05	2.467e-08	0	134.7	157	133.7	479.7	480.3	293.4	84.9	77.7	71.8	72	71.8	83.9
PY17X_1414700	724.2	1086.3	362.1	0.334	-1.6	0.27	-5.88	4.02304e-09	2.00669e-05	2.512e-08	0	872.1	1158.4	1228.4	436.8	418	231.6	79.7	71.4	66.1	70.9	65.8	78.1
PY17X_1122300	63.2	99.9	26.5	0.265	-1.9	0.33	-5.88	4.04734e-09	2.01841e-05	2.524e-08	0	95.5	102.5	101.8	25.9	26.7	26.8	69.4	68	70.3	74.3	53.5	74.1
PY17X_1036000	152.2	65	239.5	3.6	1.8	0.31	5.88	4.05473e-09	2.02169e-05	2.526e-08	0	91.4	65.7	37.8	202.2	264.3	251.9	79.7	63.7	57.7	74.8	77.8	75.5
PY17X_1415800	3531.4	5229.3	1833.4	0.351	-1.5	0.26	-5.88	4.07919e-09	2.03348e-05	2.539e-08	0	3315.9	6614	5758.1	1975.9	1864.1	1660.2	86.7	87	83.7	88.4	89.8	87.7
PY17X_0717400	3947	5726.2	2167.9	0.379	-1.4	0.24	-5.88	4.10371e-09	2.04529e-05	2.552e-08	0	4401	5859.4	6918.1	2329.3	2470.2	1704.1	65.1	62.1	57.9	49.4	50.2	53.4
PY17X_0619300	704.3	1022.7	385.8	0.378	-1.4	0.24	-5.87	4.3303e-09	2.15779e-05	2.69e-08	0	826.7	1315.4	926	403.3	340.5	413.6	86.7	82	72.4	78.8	73.8	88.9
PY17X_1013400	383.4	557.8	208.9	0.376	-1.4	0.24	-5.87	4.40648e-09	2.19531e-05	2.734e-08	0	457.7	663.3	552.4	198.7	184.2	243.8	97.9	97.6	98.2	97.6	97.7	97.4
PY17X_1306800	426	611	241	0.395	-1.3	0.23	-5.86	4.62023e-09	2.30133e-05	2.862e-08	0	492.1	695.4	645.4	225.2	249.1	248.7	75	64.9	59	56	50.2	60.6
PY17X_1107200	1418.6	1958.1	879.1	0.449	-1.2	0.2	-5.86	4.6229e-09	2.3022e-05	2.862e-08	0	1782	1914.7	2177.6	898.9	850.1	888.2	64.1	57.7	51.1	50.6	52.8	59
PY17X_1316000	409.3	585.3	233.3	0.4	-1.3	0.23	-5.86	4.76668e-09	2.37333e-05	2.948e-08	0	496.2	682.6	577.1	230.5	219.8	249.5	65.1	61.9	59.5	49.5	57.3	67.3
PY17X_0106800	1032.2	1444.1	620.2	0.43	-1.2	0.21	-5.85	4.9261e-09	2.45221e-05	3.044e-08	0	1225.3	1526.9	1580.2	572.6	658.2	629.8	70.1	61.7	56.4	55.6	58.8	69.4
PY17X_1424800	185.6	288.2	83	0.287	-1.8	0.31	-5.85	5.03523e-09	2.50603e-05	3.108e-08	0	292.8	318.8	252.9	50.6	78.8	119.5	85.9	77.2	70.9	73.1	82.6	90.2
PY17X_0420900	756.5	406.6	1106.3	2.72	1.4	0.25	5.84	5.36e-09	2.66714e-05	3.305e-08	0	434.3	443.8	341.6	1294.6	1231.3	793.1	55.5	47.3	43.5	54.1	55.9	59.8
PY17X_1364700	15853.1	23544.7	8161.5	0.347	-1.5	0.26	-5.83	5.43392e-09	2.70337e-05	3.347e-08	0	15391.8	27930.2	27312	8678	9484.2	6322.3	92	86.6	77.5	84	80	92.1
PY17X_1022700	856.4	1261.2	451.5	0.358	-1.5	0.25	-5.82	5.76069e-09	2.86537e-05	3.545e-08	0	1016.4	1373.1	1394.1	520.3	522.2	312.1	50.2	58.8	72.7	51.8	74.8	42.7
PY17X_1440700	1471.1	2155.9	786.3	0.365	-1.5	0.25	-5.82	5.84489e-09	2.90667e-05	3.593e-08	0	1648	2280	2539.6	789	975.9	594	56.5	54.4	50.8	47.8	51.5	58.3
PY17X_1440000	1006.9	1403.5	610.3	0.435	-1.2	0.21	-5.82	5.8576e-09	2.9124e-05	3.597e-08	0	1256.2	1320.2	1634	602	611.2	617.6	64.9	54.1	50	54.1	46.5	59
PY17X_0317600	49.1	16.1	82	4.9	2.3	0.39	5.82	5.90708e-09	2.93641e-05	3.624e-08	0	19.9	9.6	18.9	81.1	90.2	74.8	88	35.2	47.6	86	73.1	83
PY17X_1017700	996.5	1439.5	553.4	0.385	-1.4	0.24	-5.82	6.01298e-09	2.98845e-05	3.685e-08	0	1159.3	1634.3	1524.9	666.7	551.5	442.1	53.2	52.7	50.1	50.6	53.3	52
PY17X_0105900	2473.8	3580.4	1367.2	0.382	-1.4	0.24	-5.81	6.26027e-09	3.11073e-05	3.832e-08	0	2450	4178.6	4112.5	1312.8	1377.4	1411.5	56.7	53.3	48.7	50.1	51.6	55.8
PY17X_1418500	189.3	100.5	278	2.75	1.5	0.25	5.8	6.48586e-09	3.22218e-05	3.966e-08	0	111.3	91.3	98.9	302.2	289.7	242.2	66.7	43.1	48.1	61.9	52.7	65.9
PY17X_1439400	181.7	93.7	269.8	2.85	1.5	0.26	5.8	6.58637e-09	3.27145e-05	4.024e-08	0	110	88.1	82.9	266.3	307.5	235.7	83.9	60.2	55.3	84.4	75.8	83.4
PY17X_0804700	1742.9	869.9	2615.8	3	1.6	0.27	5.8	6.64748e-09	3.30114e-05	4.057e-08	0	938.7	730.6	940.5	3289.3	2993.7	1564.3	75	61.9	62.3	63.6	58.4	71.8
PY17X_1447100	318.8	466.9	170.8	0.366	-1.4	0.25	-5.8	6.82867e-09	3.39044e-05	4.163e-08	0	483.1	490.3	427.4	151.1	138.5	222.7	80.6	70.5	72.2	68.4	70.4	73.2
PY17X_1448400	1952.3	2684	1220.6	0.455	-1.1	0.2	-5.79	6.96425e-09	3.45706e-05	4.241e-08	0	2563.3	2707.8	2780.9	1299.3	1073.7	1288.8	84.6	84.5	75.3	80.1	75.9	87.3
PY17X_1042000	385.1	229.8	540.4	2.35	1.2	0.21	5.79	7.04484e-09	3.49636e-05	4.286e-08	0	232.3	225.9	231.1	572.6	535	513.6	86	81.9	73.4	88.2	83.1	87.8
PY17X_1027100	599.2	905.3	293.1	0.324	-1.6	0.28	-5.78	7.5652e-09	3.75385e-05	4.598e-08	0	559.4	930.9	1225.5	285.7	339.3	254.4	92.4	90.3	90.6	91.6	90.1	89.9
PY17X_1105400	371.1	203.9	538.3	2.64	1.4	0.24	5.77	7.76444e-09	3.85194e-05	4.714e-08	0	186.2	182.7	242.8	546.7	627.7	440.4	47.9	39.3	45.3	49.9	48.6	54.1
PY17X_0839000	1261	642.2	1879.8	2.93	1.5	0.27	5.77	7.92219e-09	3.9294e-05	4.805e-08	0	686.5	535.1	705	2461.5	1978.4	1199.4	87	86.4	76.6	81.4	79.7	89.7
PY17X_0208700	236.2	114.6	357.7	3.07	1.6	0.28	5.77	8.07186e-09	4.00283e-05	4.891e-08	0	153.9	89.7	100.3	388.6	404.1	280.4	70.4	54.8	55.6	65.5	62.4	68.1
PY17X_0515300	836.9	443.7	1230.1	2.77	1.5	0.25	5.76	8.16718e-09	4.04929e-05	4.944e-08	0	501.7	384.5	444.8	1377.5	1476.5	836.2	83.2	75.8	73.5	76.1	74.4	83.9
PY17X_1328400	88.1	36.6	139.6	3.7	1.9	0.33	5.76	8.40451e-09	4.16612e-05	5.082e-08	0	48.8	32	29.1	144.6	158.8	115.4	88.4	53.6	64.6	74.9	66.6	87.6
PY17X_1451400	990.9	1427.8	554	0.389	-1.4	0.24	-5.76	8.63862e-09	4.2813e-05	5.218e-08	0	1153.2	1477.3	1652.9	655.5	569.3	437.2	60.3	48.3	42.8	44.4	40.7	57.2
PY17X_1014000	785.4	1129.2	441.6	0.391	-1.4	0.24	-5.75	8.74612e-09	4.3337e-05	5.278e-08	0	1262.4	1128	997.2	395.7	366	563.2	52.4	44.3	37.7	22.2	24.4	26.3
PY17X_0910000	971.1	457	1485.2	3.26	1.7	0.3	5.75	8.82729e-09	4.37304e-05	5.321e-08	0	356.7	435.8	578.6	1836	1768.8	850.8	84.5	88.1	86.2	86.2	86.4	84.3
PY17X_1236500	973.8	567.1	1380.6	2.44	1.3	0.22	5.75	8.97485e-09	4.44524e-05	5.405e-08	0	461.1	628.1	612	1428.6	1541.3	1171.8	90.2	88.8	84.1	89	84.2	91.5
PY17X_1031800	14761.3	22086	7436.7	0.337	-1.6	0.27	-5.75	9.07202e-09	4.49247e-05	5.458e-08	0	20695.1	23705.1	21857.7	6229.4	4989.9	11090.8	72.6	72.7	67.4	66.7	69.1	70.4
PY17X_1342600	67.3	112	22.8	0.209	-2.3	0.39	-5.75	9.13471e-09	4.5226e-05	5.49e-08	0	136.8	125	74.1	28.8	10.2	29.3	63.2	73.9	55.4	42.8	17.3	53.6
PY17X_1033000	6411.6	3703.7	9119.6	2.46	1.3	0.23	5.74	9.36012e-09	4.63326e-05	5.62e-08	0	4001	3121.2	3988.9	10149.5	10255.5	6953.7	74	74.2	69.7	72.7	72.2	74.7
PY17X_1211300	362.2	186.4	538.1	2.85	1.5	0.26	5.74	9.58676e-09	4.74449e-05	5.75e-08	0	259.8	139.4	159.9	543.2	532.4	538.8	42.2	30.6	32.9	46.4	56.5	42.8
PY17X_1448200	7536.9	10845.6	4228.3	0.39	-1.4	0.24	-5.74	9.6188e-09	4.75938e-05	5.764e-08	0	8249.4	12471.8	11815.6	4093.6	3453.7	5137.5	82.4	77.6	67.7	76.8	70.7	83.5
PY17X_0706900	157.7	66.1	249.3	3.67	1.9	0.33	5.73	1.0191e-08	5.04148e-05	6.1e-08	0	101.7	36.9	59.6	262.8	212.2	273	79.7	32.5	46.8	79.8	72.7	82.7
PY17X_1042400	83.8	38.8	128.9	3.35	1.7	0.3	5.72	1.05242e-08	5.20525e-05	6.293e-08	0	35.7	38.5	42.2	138.2	123.3	125.1	79.6	54.4	54	84.1	72.4	84.5
PY17X_1430100	1499.9	2088.1	911.6	0.437	-1.2	0.21	-5.72	1.08034e-08	5.34228e-05	6.454e-08	0	1875.4	2307.2	2081.7	987.1	772.6	975.2	82.8	78.5	70	76.5	74.8	81.5
PY17X_1348300	144.8	215.6	74	0.343	-1.5	0.27	-5.72	1.08195e-08	5.34918e-05	6.457e-08	0	183.5	245.1	218.1	61.1	81.3	79.6	45.6	40	49.4	39.8	46.5	40.2
PY17X_1422700	152.2	231.7	72.8	0.315	-1.7	0.29	-5.72	1.08945e-08	5.38516e-05	6.495e-08	0	272.8	241.9	180.3	69.4	54.6	94.3	89.3	88.6	87.3	87.9	76.1	84.1
PY17X_0709900	1104.2	1562.9	645.4	0.413	-1.3	0.22	-5.72	1.09466e-08	5.4098e-05	6.52e-08	0	1283	1815.3	1590.3	700.2	690	546.1	70	60.8	61	59.1	63.2	71
PY17X_1040400	1317.2	694.6	1939.8	2.79	1.5	0.26	5.71	1.15477e-08	5.70574e-05	6.871e-08	0	621.9	652.1	809.7	2257	2303.7	1258.8	86.6	89.2	85	88	88.4	80.7
PY17X_1364000	4567.6	6760	2375.1	0.351	-1.5	0.26	-5.7	1.16673e-08	5.76366e-05	6.935e-08	0	5081.3	6463.4	8735.2	2572.1	2888.2	1665.1	89.4	84.9	78	78.6	79.2	88.3
PY17X_0921500	1004.3	588.6	1420.1	2.41	1.3	0.22	5.7	1.17397e-08	5.79822e-05	6.971e-08	0	604.1	597.6	564	1658.5	1498.1	1103.6	57.4	51.3	48.9	52	56.8	62.7
PY17X_1345700	598.8	882.8	314.9	0.357	-1.5	0.26	-5.7	1.17911e-08	5.82244e-05	6.995e-08	0	733.3	1027	888.2	355.1	377.4	212.1	59.9	55.1	54.8	49.1	54.5	54.9
PY17X_0210800	1208.9	615.6	1802.2	2.92	1.5	0.27	5.7	1.19551e-08	5.90226e-05	7.085e-08	0	900.3	472.7	473.9	1837.8	1559.1	2009.6	68.5	66	59.5	61.9	68.8	66.2
PY17X_1349200	845.5	444.9	1246.1	2.8	1.5	0.26	5.69	1.26457e-08	6.2419e-05	7.487e-08	0	467.3	432.6	434.7	1597.3	1338	802.9	81.7	70.4	67.3	74.5	69	84.6
PY17X_0836300	855.9	461.2	1250.5	2.7	1.4	0.25	5.68	1.3098e-08	6.46386e-05	7.747e-08	0	584.1	360.5	439	1413.9	1381.2	956.5	66.5	54.5	54.1	58.5	65	65.9
PY17X_1140900	174	253.2	94.9	0.377	-1.4	0.25	-5.68	1.32983e-08	6.56139e-05	7.857e-08	0	225.4	274	260.2	102.9	91.5	90.2	56.1	62.6	56.6	55.1	44.5	55.4
PY17X_1432400	141	216.4	65.6	0.303	-1.7	0.3	-5.66	1.53207e-08	7.55768e-05	9.043e-08	0	155.3	200.3	293.6	54.1	73.7	69.1	87.7	89.3	81.1	89.8	84.1	89.9
PY17X_1014400	476.2	722.7	229.7	0.318	-1.7	0.29	-5.65	1.58465e-08	7.81548e-05	9.344e-08	0	434.3	858.8	875.1	202.2	293.5	193.4	39.1	53.5	54.2	44.3	68.8	34.4
PY17X_1138400	3354.7	2144.2	4565.3	2.13	1.1	0.19	5.65	1.61704e-08	7.97363e-05	9.526e-08	0	2324.9	2142.2	1965.4	4792.6	4222.4	4680.8	90.3	74.8	61.1	75.9	70.6	88.2
PY17X_0203900	652.4	928.2	376.5	0.405	-1.3	0.23	-5.64	1.67239e-08	8.24489e-05	9.842e-08	0	844.6	839.6	1100.4	326.9	454.9	347.8	55.5	45.3	41.6	41.2	49	55.4
PY17X_0214300	193.7	96.8	290.6	2.95	1.6	0.28	5.64	1.69777e-08	8.36831e-05	9.982e-08	0	133.3	78.5	78.5	292.8	296.1	282.8	79.9	56.5	51.1	74.5	61.8	80.8
PY17X_0526500	2184.4	1051.3	3317.5	3.15	1.7	0.29	5.64	1.7061e-08	8.40767e-05	1.002e-07	0	1626.7	746.6	780.6	4040.1	3044.5	2867.8	81.2	68.6	69.4	76.6	80.4	80.9
PY17X_1023000	88.2	135.6	40.8	0.297	-1.8	0.31	-5.64	1.72707e-08	8.50927e-05	1.013e-07	0	153.3	145.8	107.6	32.9	45.7	43.9	24.4	25.4	38.4	41	46	21
PY17X_1011400	143	214.8	71.2	0.332	-1.6	0.28	-5.64	1.73743e-08	8.55858e-05	1.018e-07	0	168.4	211.5	264.6	72.3	81.3	60.1	77.6	78.3	71.1	69	56	83.5
PY17X_0718600	1388.5	1965.6	811.4	0.413	-1.3	0.23	-5.63	1.75552e-08	8.64596e-05	1.028e-07	0	1619.8	2307.2	1969.8	902.4	867.9	663.9	68.9	65.2	51.1	58.3	56.5	68
PY17X_0520800	117.1	179	55.2	0.31	-1.7	0.3	-5.63	1.77045e-08	8.71768e-05	1.036e-07	0	125.1	208.3	203.5	51.1	58.5	56.1	92.7	84	81.5	86.4	81.9	91.7
PY17X_1360500	198.6	307.9	89.4	0.291	-1.8	0.32	-5.63	1.80539e-08	8.88795e-05	1.055e-07	0	400	301.2	222.4	82.9	58.5	126.8	83.6	87.6	87.3	83.8	85.3	80.2
PY17X_1025100	662.6	389.9	935.5	2.41	1.3	0.23	5.63	1.80848e-08	8.90134e-05	1.056e-07	0	309.3	403.8	456.5	860.1	969.5	976.8	85.6	80.6	73.8	82.4	78.6	84.8
PY17X_1403700	154.2	83.1	225.4	2.72	1.4	0.26	5.63	1.82213e-08	8.9667e-05	1.063e-07	0	79	96.1	74.1	221.1	230	225.1	91.2	80.9	73.3	80.2	69.3	88
PY17X_0921100	57	95.8	18.2	0.186	-2.4	0.43	-5.62	1.87437e-08	9.22191e-05	1.092e-07	0	120.3	92.9	74.1	7.6	17.8	29.3	76.2	62.1	65.4	52.3	45.6	59.1
PY17X_0917800	66.3	20.9	111.8	5.02	2.3	0.41	5.62	1.94469e-08	9.56594e-05	1.132e-07	0	34.4	6.4	21.8	89.4	125.8	120.3	43.7	10.1	22.1	50.6	52.3	60.3
PY17X_0106700	807.6	490.8	1124.3	2.29	1.2	0.21	5.62	1.95931e-08	9.63588e-05	1.14e-07	0	487.9	459.8	524.8	1211.7	1218.6	942.7	74.8	58.8	52.9	61.8	63.3	70.4
PY17X_0828700	593.4	852.6	334.2	0.393	-1.3	0.24	-5.62	1.96172e-08	9.64576e-05	1.14e-07	0	893.4	908.5	755.9	422.7	321.5	258.4	54.7	55.6	64.7	45.8	55.1	54
PY17X_1141200	435.6	606.6	264.7	0.436	-1.2	0.21	-5.62	1.96402e-08	9.6551e-05	1.14e-07	0	549.8	653.7	616.4	256.3	283.4	254.4	76.3	76.6	77.3	44	39.3	52.3
PY17X_1457000	335.9	491.3	180.5	0.37	-1.4	0.26	-5.61	1.99724e-08	9.81644e-05	1.158e-07	0	380.7	581.6	511.7	221.1	162.6	157.7	91.6	93	85	85	74.3	86.5
PY17X_1032000	380.4	601.2	159.5	0.265	-1.9	0.34	-5.61	2.06391e-08	0.000101421	1.196e-07	0	788.2	495.1	520.4	102.3	108	268.2	88.8	86.8	91.6	84.7	69	86.4
PY17X_1463100	334.6	471.9	197.3	0.417	-1.3	0.23	-5.61	2.06873e-08	0.000101637	1.197e-07	0	529.8	475.9	409.9	184	207.1	200.7	60.5	68.9	78.9	63.4	70.1	55.6
PY17X_1241600	308.2	438.4	178	0.408	-1.3	0.23	-5.6	2.1967e-08	0.000107902	1.27e-07	0	373.8	480.7	460.8	196.9	166.5	170.7	93.1	87.6	81.1	87.7	76.6	88
PY17X_1246500	439.6	660.2	218.9	0.334	-1.6	0.28	-5.59	2.21629e-08	0.000108842	1.28e-07	0	539.5	805.9	635.3	224	138.5	294.2	78.7	74.4	69.5	69.7	68.9	78.3
PY17X_0912900	479.8	678.4	281.2	0.416	-1.3	0.23	-5.59	2.24074e-08	0.00011002	1.293e-07	0	668.7	753.1	613.5	322.2	231.3	290.1	79.9	71.3	67.8	66.2	69.9	85.2
PY17X_0524600	44.6	15.4	73.8	4.73	2.2	0.4	5.59	2.25438e-08	0.000110667	1.3e-07	0	17.2	14.4	14.5	82.9	77.5	60.9	35.8	38.1	28.6	62.6	62	65.2
PY17X_0927200	962.2	1331.2	593.2	0.446	-1.2	0.21	-5.59	2.26723e-08	0.000111276	1.306e-07	0	1112.6	1470.9	1410.1	584.4	606.1	589.2	79.1	70.7	60.6	69.7	63.6	76.9
PY17X_0709800	870.8	1334	407.6	0.306	-1.7	0.31	-5.59	2.28915e-08	0.000112329	1.317e-07	0	1535.3	1533.3	933.3	354.5	257.9	610.3	79.4	80.1	83	75.7	90.1	86.1
PY17X_1216100	190.5	276.2	104.9	0.377	-1.4	0.25	-5.59	2.31762e-08	0.000113703	1.332e-07	0	289.3	282	257.3	84.1	114.4	116.2	51.4	58.7	64.2	40.5	56.4	42.3
PY17X_0200481	15.4	0	30.8	144	7.2	1.28	5.59	2.32389e-08	0.000113987	1.335e-07	0	0	0	0	37.6	30.5	24.4	5.1	0	0	51.5	31.1	60
PY17X_0829900	347.8	503.6	192.1	0.382	-1.4	0.25	-5.58	2.35206e-08	0.000115345	1.349e-07	0	375.2	536.7	598.9	193.4	209.7	173.1	33.4	41.9	38.5	30.8	44.8	35.4
PY17X_0117200	12.2	24.4	0	0.00642	-7.3	1.31	-5.58	2.43075e-08	0.000119179	1.392e-07	0	21.3	27.2	24.7	0	0	0	76.3	58	48.4	0	0	0
PY17X_1219200	46.5	76.5	16.4	0.217	-2.2	0.39	-5.58	2.43179e-08	0.000119206	1.392e-07	0	81.8	57.7	90.1	15.9	11.4	21.9	43	53.1	43.9	38.2	44.6	47.3
PY17X_1006600	40.2	12.6	67.9	5.18	2.4	0.43	5.57	2.54371e-08	0.000124667	1.455e-07	0	16.5	9.6	11.6	70	57.2	76.4	40.9	9.5	8.6	39.4	46.2	49.8
PY17X_1118300	476.5	232.1	720.9	3.1	1.6	0.29	5.57	2.54803e-08	0.000124854	1.456e-07	0	272.1	185.9	238.4	977.1	745.9	439.6	60.6	45.6	41.7	52.4	49.6	64.2
PY17X_1218100	1254.2	1752.1	756.3	0.432	-1.2	0.22	-5.56	2.75581e-08	0.000135007	1.573e-07	0	1449.4	2004.4	1802.6	706.7	697.6	864.6	27.1	22.1	24.6	30.3	39.2	32
PY17X_0500131	150.1	75.1	225.2	2.97	1.6	0.28	5.55	2.82916e-08	0.000138572	1.614e-07	0	88.7	78.5	58.1	249.9	245.2	180.4	80.8	82.7	74.1	77.2	75.4	80.4
PY17X_1036500	824.5	1177.1	471.9	0.401	-1.3	0.24	-5.55	2.88584e-08	0.00014132	1.645e-07	0	1345.6	1073.5	1112.1	455	366	594.8	68.8	64.3	63.6	62	63.3	69.7
PY17X_1134300	326.8	481.2	172.4	0.359	-1.5	0.27	-5.54	3.0153e-08	0.000147629	1.717e-07	0	399.3	554.4	489.9	132.3	155	230	86.6	89.1	78.1	83.7	75.1	88.5
PY17X_1204300	372.9	539.8	206	0.382	-1.4	0.25	-5.54	3.09256e-08	0.000151381	1.759e-07	0	541.5	666.5	411.4	188.1	189.3	240.5	67.2	62.2	63	58.8	51.4	63.8
PY17X_0506900	1042.9	1482	603.7	0.408	-1.3	0.23	-5.53	3.225e-08	0.000157832	1.833e-07	0	1215	1812.1	1418.8	624.9	495.6	690.7	87.1	89	81.2	88.8	82.7	87.3
PY17X_0603000	426.8	254.7	598.8	2.34	1.2	0.22	5.53	3.25597e-08	0.000159315	1.848e-07	0	300.3	235.5	228.2	600.2	608.6	587.5	94.2	87.9	94.5	93.1	90	93.8
PY17X_0209600	685.9	424.8	947	2.23	1.2	0.21	5.53	3.27569e-08	0.000160247	1.858e-07	0	435	415	424.5	898.9	859	1083.2	89.8	84.5	84.5	86.7	88.1	89
PY17X_1035800	247.6	122.1	373.1	3.06	1.6	0.29	5.52	3.43824e-08	0.000168164	1.948e-07	0	107.9	105.7	152.6	420.9	456.2	242.2	74.9	50.3	60.4	68.9	67.1	74.7
PY17X_0305000	571.4	249.8	893	3.59	1.8	0.33	5.52	3.47112e-08	0.000169738	1.965e-07	0	182.8	262.8	303.8	1062.9	1194.4	421.8	72.4	83.3	76	77.8	79.3	82.5
PY17X_1232000	1848.8	2597.9	1099.7	0.424	-1.2	0.22	-5.51	3.57436e-08	0.000174751	2.021e-07	0	2258.9	2890.4	2644.3	1000	931.4	1367.7	67.5	62.7	52.7	56.8	61.8	67.4
PY17X_1141300	449.1	242.1	656.1	2.7	1.4	0.26	5.51	3.68182e-08	0.000179967	2.08e-07	0	303.1	251.6	171.5	734.3	531.1	702.9	78.6	77.5	75.8	74.5	80.8	82.2
PY17X_0717100	3462.8	1927.5	4998.1	2.59	1.4	0.25	5.5	3.72012e-08	0.000181802	2.1e-07	0	2348.2	1385.9	2048.3	5843.7	5263.1	3887.6	90	89.6	90.6	91.4	89	88.9
PY17X_0623200	111.9	54.3	169.5	3.06	1.6	0.29	5.49	4.00221e-08	0.000195548	2.257e-07	0	68.7	44.9	49.4	188.7	163.9	156	72.9	38.3	57.1	56.6	61.4	72.3
PY17X_0835900	225.3	338.7	111.8	0.33	-1.6	0.29	-5.48	4.28432e-08	0.000209289	2.414e-07	0	309.9	326.9	379.4	78.8	94	162.5	68.4	56.5	48.5	46.1	33.4	62.7
PY17X_1234500	211.9	301.1	122.6	0.408	-1.3	0.24	-5.47	4.53656e-08	0.000221566	2.553e-07	0	279.7	328.5	295.1	116.4	118.2	133.3	65.8	59.5	43.1	54.6	49.7	63
PY17X_0839700	2009.3	1167.9	2850.6	2.44	1.3	0.24	5.46	4.62924e-08	0.000226046	2.603e-07	0	1307.8	1075.1	1120.8	3234	3273.2	2044.6	61.8	54.5	53.1	53.6	58.4	65.6
PY17X_1332000	1919.5	1158.8	2680.2	2.31	1.2	0.22	5.46	4.6637e-08	0.000227682	2.62e-07	0	1248.7	886	1341.8	2816	2777.7	2446.8	92.4	92.7	92.6	92.1	93.4	92.4
PY17X_1208700	421.4	234.8	608	2.58	1.4	0.25	5.46	4.77243e-08	0.000232942	2.679e-07	0	294.8	182.7	226.8	710.8	527.3	585.9	73.3	53.6	47.3	59.2	52.9	73.4
PY17X_0521900	126.9	67	186.9	2.77	1.5	0.27	5.46	4.78526e-08	0.000233521	2.683e-07	0	75.6	65.7	59.6	189.3	189.3	182	60.5	68.8	86.6	66.9	56.7	67.6
PY17X_1406400	561.2	303.1	819.3	2.7	1.4	0.26	5.46	4.80486e-08	0.000234429	2.692e-07	0	312	249.9	347.4	1010.6	885.7	561.5	74.7	59.8	46.3	57.8	48.4	76.1
PY17X_1035100	2635.9	1620.3	3651.5	2.26	1.2	0.22	5.45	4.93257e-08	0.000240611	2.761e-07	0	1357.3	1805.7	1697.9	3904.3	3058.5	3991.7	94	91.8	88.8	91.5	89.5	94.8
PY17X_0712900	892.9	1211	574.9	0.475	-1.1	0.2	-5.45	4.93794e-08	0.000240823	2.761e-07	0	1166.2	1204.9	1261.8	603.8	535	585.9	65.4	61.4	57.4	59.2	62.2	65.8
PY17X_0718300	76.7	33.6	119.7	3.55	1.8	0.34	5.45	5.03626e-08	0.000245568	2.813e-07	0	35.7	43.3	21.8	124.6	132.1	102.4	57	52.6	35.8	54.2	49.3	65.3
PY17X_1217200	1020.8	644.3	1397.3	2.17	1.1	0.21	5.45	5.06575e-08	0.000246956	2.827e-07	0	589.6	610.5	732.7	1443.3	1461.3	1287.2	92	88.3	84.4	86.3	87.1	88.4
PY17X_0700057	177.3	76.8	277.7	3.55	1.8	0.34	5.45	5.10257e-08	0.000248699	2.845e-07	0	116.1	72.1	42.2	352.7	223.6	256.8	81.8	73.8	35.6	78.9	55.3	79.8
PY17X_1217000	142.2	67.5	216.9	3.17	1.7	0.31	5.43	5.66545e-08	0.000276077	3.156e-07	0	83.8	56.1	62.5	181.7	176.6	292.5	71.1	47.8	64.9	63.4	51.5	67.1
PY17X_1017100	277.4	149.9	404.9	2.7	1.4	0.26	5.42	5.84054e-08	0.000284551	3.25e-07	0	139.5	147.4	162.8	435.6	493	286	76	53.4	63.8	67.6	66.7	77.9
PY17X_1224900	286	455	117.1	0.259	-1.9	0.36	-5.42	6.04196e-08	0.000294304	3.359e-07	0	526.4	546.4	292.2	118.8	52.1	180.4	76.8	80.4	84.5	77.6	73.8	72
PY17X_0515000	1024.3	1463.5	585	0.4	-1.3	0.24	-5.4	6.50714e-08	0.000316898	3.615e-07	0	1420.5	1397.1	1572.9	667.3	691.2	396.6	53.5	46.5	45.1	44.6	52.1	55.5
PY17X_1402400	1614.2	965.9	2262.4	2.34	1.2	0.23	5.4	6.55391e-08	0.00031911	3.637e-07	0	1204	785.1	908.6	2244.6	2017.8	2524.9	89.2	90.3	82.8	88	86.7	87.1
PY17X_1248100	139.3	68.3	210.4	3.07	1.6	0.3	5.4	6.63386e-08	0.000322936	3.678e-07	0	68.7	57.7	78.5	240.5	245.2	145.5	69	49.8	55.3	65.5	71.4	85.8
PY17X_0929900	198.8	111	286.7	2.57	1.4	0.25	5.4	6.64962e-08	0.000323637	3.683e-07	0	118.2	105.7	109	300.4	324	235.7	59.5	45.4	42.3	51.3	50.6	52.6
PY17X_1418200	258.5	138.4	378.6	2.72	1.4	0.27	5.4	6.72447e-08	0.000327213	3.721e-07	0	171.8	131.4	111.9	468	312.6	355.1	75.1	77.8	75.4	82.9	83.6	83
PY17X_0930000	861.2	529.3	1193	2.25	1.2	0.22	5.39	6.90491e-08	0.000335924	3.818e-07	0	557.3	455	575.7	1305.7	1008.9	1264.5	77.9	81.8	77.3	79.6	79.5	75
PY17X_1240600	898.8	492.3	1305.2	2.65	1.4	0.26	5.39	6.97657e-08	0.00033934	3.854e-07	0	513.4	546.4	417.2	1686.1	1352	877.6	84.7	82.4	80.4	81.8	80.3	80.8
PY17X_0802300	277.6	135	420.2	3.07	1.6	0.3	5.39	7.08213e-08	0.000344404	3.908e-07	0	200	80.1	125	466.8	391.4	402.3	90.5	76.6	78.1	85	77.1	91.3
PY17X_0524400	229.3	108.4	350.3	3.22	1.7	0.31	5.39	7.18196e-08	0.000349187	3.96e-07	0	131.3	113.8	80	296.3	245.2	509.5	82.6	69.6	74.4	72.7	76.2	83.2
PY17X_1227300	242.1	342.7	141.5	0.413	-1.3	0.24	-5.38	7.47432e-08	0.000363327	4.117e-07	0	307.9	382.9	337.3	145.2	155	124.3	66.9	69.6	58	58.7	48.7	57.3
PY17X_0706600	358.9	518.6	199.2	0.385	-1.4	0.26	-5.37	7.67791e-08	0.000373146	4.225e-07	0	476.9	631.3	447.7	167	175.4	255.2	72.1	74.3	63.6	61.9	70.5	72.8
PY17X_0935100	26.7	46.5	6.8	0.155	-2.7	0.5	-5.37	7.7007e-08	0.000374177	4.234e-07	0	50.2	52.9	36.3	9.4	3.8	7.3	82.1	57.6	68.9	26	23.3	35.6
PY17X_1454100	626.5	867.7	385.4	0.445	-1.2	0.22	-5.37	7.90649e-08	0.000384097	4.343e-07	0	717.5	927.7	958	369.8	371	415.3	76.8	72.5	65.3	68.2	64.5	73.8
PY17X_0604400	6290.3	3088.3	9492.3	3.07	1.6	0.3	5.37	8.00781e-08	0.000388939	4.395e-07	0	2460.9	2626.1	4177.9	11872.7	11305.1	5299.2	86	87.2	87.6	88.6	88.9	85.2
PY17X_0722900	20	36.3	3.8	0.102	-3.3	0.61	-5.36	8.27496e-08	0.000401832	4.537e-07	0	47.4	35.2	26.2	4.7	5.1	1.6	88.5	75.9	64.4	40.3	11.2	24.2
PY17X_0502100	1642.1	1044	2240.1	2.15	1.1	0.21	5.36	8.30062e-08	0.000402995	4.547e-07	0	1066.6	1062.3	1003	2555	2272	1893.4	92.2	86.9	81.3	85.6	81.5	91.8
PY17X_1453100	413.5	240.3	586.7	2.45	1.3	0.24	5.36	8.31955e-08	0.000403831	4.553e-07	0	213.7	280.4	226.8	573.2	479	707.8	50.2	50	55.6	55.4	65.4	52.3
PY17X_0218801	56.5	18.7	94.2	4.93	2.3	0.43	5.34	9.16152e-08	0.000444609	5.009e-07	0	19.9	14.4	21.8	57.6	148.7	76.4	47.7	63.7	56.7	56.1	57.8	50.1
PY17X_1024100	558.4	838.3	278.4	0.333	-1.6	0.3	-5.34	9.37563e-08	0.000454906	5.122e-07	0	938.1	1031.8	545.1	277.5	185.5	372.2	86.2	84.1	82.2	81.3	80.8	83.4
PY17X_1002300	119.5	176.3	62.6	0.359	-1.5	0.28	-5.33	9.78179e-08	0.000474515	5.339e-07	0	169.7	189.1	170.1	76.4	54.6	56.9	90.2	80.7	53.6	84.3	56.2	92.3
PY17X_0917200	602.3	360.7	843.8	2.35	1.2	0.23	5.33	9.82693e-08	0.000476606	5.358e-07	0	285.9	389.3	407	898.9	908.5	724.1	91.3	82	84.1	85.8	82.5	89.7
PY17X_1326500	1151.6	735.6	1567.6	2.13	1.1	0.2	5.33	9.85522e-08	0.000477879	5.369e-07	0	694.8	677.7	834.4	1464.5	1523.5	1714.7	84.5	74.1	71.3	76.3	76.6	85.6
PY17X_1415900	555.1	332.8	777.5	2.33	1.2	0.23	5.32	1.01071e-07	0.000489994	5.501e-07	0	395.2	282	321.3	892.4	707.8	732.2	74.2	84.2	67.2	70.4	76	73.4
PY17X_1013500	245.3	141.8	348.9	2.46	1.3	0.24	5.32	1.03491e-07	0.000501623	5.628e-07	0	129.9	129.8	165.7	329.8	401.5	315.3	59.7	54.8	59.1	50.2	62	59.7
PY17X_1012600	404.8	567.9	241.7	0.423	-1.2	0.23	-5.31	1.09062e-07	0.000528513	5.925e-07	0	591	509.5	603.3	211.1	298.6	215.3	45.2	48.2	60.2	53.3	58.7	41.7
PY17X_1246100	2282.3	1481.5	3083.2	2.08	1.1	0.2	5.31	1.09284e-07	0.000529483	5.932e-07	0	1573.1	1336.3	1535.1	3355.7	3137.3	2756.5	68	56.5	54.7	55.8	60.8	64.9
PY17X_1117500	1051.9	671	1432.9	2.14	1.1	0.21	5.31	1.10642e-07	0.000535952	6e-07	0	679.7	692.2	641.1	1530.9	1214.8	1552.9	77.9	72	68	70.7	77.7	79.1
PY17X_0616700	1154.2	672.8	1635.7	2.43	1.3	0.24	5.31	1.10868e-07	0.000536935	6.007e-07	0	684.5	620.1	713.8	1971.8	1787.8	1147.4	67.9	62.8	57.2	61.1	63.4	69.5
PY17X_0505700	163.1	91.8	234.4	2.53	1.3	0.25	5.3	1.1277e-07	0.000546031	6.102e-07	0	101.7	86.5	87.2	227.5	252.9	222.7	68.4	53.4	44	64.1	45.7	74.2
PY17X_1026200	470.7	658.8	282.5	0.429	-1.2	0.23	-5.3	1.12835e-07	0.000546232	6.102e-07	0	663.2	602.4	710.9	265.7	236.3	345.4	70.2	67.8	50.7	61.7	55	66.6
PY17X_0111100	115.1	61.5	168.7	2.77	1.5	0.28	5.3	1.1719e-07	0.0005672	6.332e-07	0	55	62.5	66.9	182.2	170.3	153.6	83.4	64.4	62.2	85.2	77.9	84.7
PY17X_1327900	338	486.8	189.2	0.389	-1.4	0.26	-5.29	1.19052e-07	0.000576091	6.427e-07	0	343.6	552.8	564	169.3	205.8	192.6	90.7	83.5	86.4	82.6	76.7	90.8
PY17X_0814500	86.2	38.7	133.7	3.36	1.7	0.33	5.29	1.20741e-07	0.000584145	6.512e-07	0	50.9	30.4	34.9	113.5	123.3	164.2	59.8	28.8	24.8	46.8	54.7	60.2
PY17X_0908300	2560.7	3428.6	1692.7	0.494	-1	0.19	-5.29	1.2117e-07	0.000586101	6.526e-07	0	3157.1	3367.9	3760.7	1607.3	1740.8	1730.1	53.6	54.1	46.1	44.7	50.6	48.3
PY17X_1417100	820	1161.2	478.8	0.412	-1.3	0.24	-5.29	1.21225e-07	0.000586245	6.526e-07	0	946.3	1385.9	1151.3	457.4	592.1	386.8	81.6	70.5	64.6	71.7	62.2	79.9
PY17X_0512900	1415.9	2130.9	700.8	0.329	-1.6	0.3	-5.29	1.22963e-07	0.000594525	6.614e-07	0	1348.3	2385.7	2658.8	809	869.1	424.2	92.4	93	93.5	93.5	94.3	92.7
PY17X_0304100	472	707.8	236.1	0.333	-1.6	0.3	-5.29	1.25273e-07	0.000605568	6.732e-07	0	466.6	812.3	844.6	232.2	320.2	156	71.5	68.7	56	62.6	45.9	63.7
PY17X_0408700	734.6	432.4	1036.9	2.4	1.3	0.24	5.28	1.25831e-07	0.00060814	6.756e-07	0	459.1	400.6	437.6	1236.4	1116.9	757.4	58.5	53.8	42.1	48.3	57.4	59.2
PY17X_0903400	85.4	130.6	40.2	0.308	-1.7	0.32	-5.28	1.29578e-07	0.000626121	6.951e-07	0	161.5	115.4	114.8	38.8	30.5	51.2	81.5	80	87.1	75	74.8	82.5
PY17X_0411800	1247.7	1780.9	714.5	0.402	-1.3	0.25	-5.28	1.31824e-07	0.00063684	7.065e-07	0	1221.9	2063.7	2057	771.3	770	602.2	79.1	68.6	70.2	75.1	45.5	40
PY17X_1213700	172.8	68.1	277.4	3.96	2	0.38	5.26	1.40673e-07	0.000679452	7.532e-07	0	124.4	46.5	33.4	320.4	236.3	275.5	81.9	53.1	59.1	77.2	71.1	88.4
PY17X_0303100	10127.1	6192	14062.3	2.27	1.2	0.23	5.26	1.4478e-07	0.000699145	7.745e-07	0	6204.3	5841.7	6530	16463	15433.5	10290.4	87.2	87.2	82	85.7	83.8	87
PY17X_1303700	110.4	164.3	56.6	0.348	-1.5	0.29	-5.26	1.45575e-07	0.000702837	7.781e-07	0	157.4	153.8	181.7	58.8	41.9	69.1	88.6	80.8	86.3	86.4	73.2	90
PY17X_0700097	152	81.4	222.5	2.75	1.5	0.28	5.25	1.48186e-07	0.000715293	7.913e-07	0	68	81.7	94.5	226.9	261.8	178.8	10.8	11	9.9	36.4	77.5	37.8
PY17X_0102100	1370.2	877.5	1862.8	2.12	1.1	0.21	5.25	1.55428e-07	0.000750097	8.292e-07	0	901.6	890.8	840.2	2179.3	1781.5	1627.7	88.4	84.5	71.8	82.8	75.1	88.2
PY17X_0421400	184.2	86.3	282.3	3.21	1.7	0.32	5.24	1.60222e-07	0.000773069	8.54e-07	0	122.3	44.9	91.6	332.8	278.3	235.7	89.5	54	79.6	85.2	83.7	91.2
PY17X_1021900	999.3	1384	614.6	0.445	-1.2	0.22	-5.24	1.61501e-07	0.00077908	8.601e-07	0	1081	1544.6	1526.4	626.1	555.3	662.3	60.7	60.7	57.4	55.8	53.8	58.8
PY17X_0902800	639.6	393.4	885.8	2.26	1.2	0.22	5.23	1.70478e-07	0.000822215	9.071e-07	0	324.4	387.7	468.1	950.6	911.1	795.6	90.7	89.1	85.6	89.6	87	91.2
PY17X_1224000	785.1	369.2	1201.1	3.26	1.7	0.33	5.23	1.7325e-07	0.000835413	9.21e-07	0	279.7	352.5	475.4	1476.8	1541.3	585.1	52.2	47.9	45.6	51.6	54.3	56.2
PY17X_1132000	213.9	108.4	319.5	2.98	1.6	0.3	5.22	1.75532e-07	0.000846238	9.323e-07	0	72.2	141	111.9	232.2	341.8	384.4	47.1	67.9	66.1	80.3	82.7	47.6
PY17X_0931200	4537	2670.2	6403.8	2.4	1.3	0.24	5.22	1.83002e-07	0.000882069	9.711e-07	0	1830.8	3042.6	3137.1	6131.8	5837.4	7242.2	81	72.9	70.8	73.9	70.3	81.8
PY17X_0502500	365.8	200.3	531.3	2.65	1.4	0.27	5.22	1.83391e-07	0.000883759	9.723e-07	0	237.8	230.7	132.3	535	439.7	619.2	62.8	61.8	55.8	61	71.6	65.8
PY17X_1006700	1810.6	1098	2523.3	2.3	1.2	0.23	5.21	1.87232e-07	0.000902082	9.918e-07	0	895.5	1142.4	1256	2921.9	2657	1991	69	58	56.4	61.1	61.3	68.5
PY17X_1306900	42.1	70.1	14.1	0.211	-2.2	0.43	-5.21	1.89838e-07	0.000914448	1.005e-06	0	78.3	75.3	56.7	19.4	5.1	17.9	61.1	35.1	52.1	26.9	8.7	36.9
PY17X_1446500	353.8	213.4	494.3	2.31	1.2	0.23	5.21	1.91298e-07	0.000921292	1.012e-06	0	213	200.3	226.8	533.8	547.7	401.4	83.7	84.4	90.8	89	90.4	85.7
PY17X_1420900	569	804.5	333.5	0.416	-1.3	0.24	-5.2	2.02786e-07	0.000976413	1.071e-06	0	588.3	996.6	828.6	322.2	315.1	363.2	84.2	83.4	79.4	83.7	82.8	82.2
PY17X_0917600	291.7	413.8	169.6	0.411	-1.3	0.25	-5.2	2.04707e-07	0.000985458	1.08e-06	0	470.7	410.2	360.5	174	133.4	201.5	85.9	77.5	76.3	77.8	77.8	81.4
PY17X_1430900	1781.9	2500	1063.6	0.426	-1.2	0.24	-5.19	2.07043e-07	0.000996496	1.092e-06	0	1816.3	2884	2799.8	1149.9	1139.8	901.2	88.3	83	78.7	82.6	83	86.2
PY17X_1310900	250	349.6	150.4	0.433	-1.2	0.23	-5.19	2.07673e-07	0.000999325	1.094e-06	0	316.8	384.5	347.4	162.8	134.7	153.6	64.4	58.4	55	59	59.4	61.2
PY17X_0935400	386.8	242.5	531	2.19	1.1	0.22	5.19	2.10225e-07	0.00101139	1.107e-06	0	240.5	251.6	235.5	487.4	592.1	513.6	91.9	87.3	77.8	86.6	86.1	91.5
PY17X_1348400	382.4	569.8	195.1	0.345	-1.5	0.3	-5.19	2.1156e-07	0.0010176	1.113e-06	0	522.3	700.2	487	209.3	111.8	264.1	83.2	73.9	77	79.7	70.2	84.6
PY17X_0924600	853.3	525.2	1181.4	2.25	1.2	0.23	5.19	2.12769e-07	0.00102321	1.118e-06	0	576.6	490.3	508.8	1454.5	1087.7	1002	70.8	65.5	58.3	68.9	63.6	70.6
PY17X_1201300	341.4	208.9	473.8	2.27	1.2	0.23	5.18	2.17308e-07	0.00104482	1.141e-06	0	213.7	222.7	190.4	531.5	407.9	481.9	78.7	70.7	60.5	70.7	69.2	79.6
PY17X_0505600	526.3	728	324.6	0.447	-1.2	0.22	-5.18	2.23566e-07	0.00107468	1.173e-06	0	606.8	860.4	716.7	348	302.4	323.4	84.3	76.9	71.2	77.2	71.9	82.3
PY17X_1456600	680.9	338.7	1023.2	3.02	1.6	0.31	5.17	2.28549e-07	0.00109841	1.198e-06	0	290	290	436.1	1164.6	1350.7	554.2	88.3	81.6	71.9	83	81.9	87.7
PY17X_0702100	476.3	267.7	684.9	2.56	1.4	0.26	5.17	2.30614e-07	0.0011081	1.208e-06	0	239.2	235.5	328.5	783.1	790.4	481.1	86.1	88.8	90.6	91	90.3	88.4
PY17X_1234100	755.2	477.2	1033.1	2.17	1.1	0.22	5.17	2.35493e-07	0.00113131	1.232e-06	0	470.1	556	405.6	1005.3	1127.1	967	63.2	50.2	44.1	53.5	58.9	67.4
PY17X_0939100	1099.2	657.9	1540.6	2.35	1.2	0.24	5.16	2.4156e-07	0.00116021	1.263e-06	0	478.3	732.2	763.2	1564.4	1720.5	1336.8	40	49.4	43.3	43.2	56.4	43.5
PY17X_0308100	608.8	354.8	862.9	2.42	1.3	0.25	5.16	2.45294e-07	0.0011779	1.281e-06	0	472.8	282	309.6	948.9	842.5	797.2	71.7	78.1	60.7	73.6	77.7	75
PY17X_0833800	243.5	144.5	342.5	2.36	1.2	0.24	5.15	2.66021e-07	0.00127716	1.388e-06	0	167	129.8	136.6	361.6	305	360.8	47.8	48.4	45.9	48.3	61.4	52.9
PY17X_1354800	1613.1	1034.1	2192.2	2.12	1.1	0.21	5.14	2.69818e-07	0.00129513	1.407e-06	0	1013	959.7	1129.5	1882.5	2570.6	2123.4	85.2	76.5	85.2	84	84.4	86
PY17X_1339300	462.7	284.3	641.1	2.25	1.2	0.23	5.14	2.77991e-07	0.00133408	1.448e-06	0	312	267.6	273.3	734.3	660.7	528.2	78.4	74.8	60.2	72.5	67	79.7
PY17X_1435600	121.2	180.6	61.9	0.339	-1.6	0.3	-5.14	2.78788e-07	0.00133762	1.451e-06	0	206.9	179.5	155.5	42.9	62.3	80.5	78.5	64.1	83.3	66.5	68.4	71.7
PY17X_1040300	233.2	349.8	116.6	0.333	-1.6	0.31	-5.13	2.82731e-07	0.00135626	1.47e-06	0	478.3	312.4	258.8	111.1	80.1	158.5	93.2	91.6	86.7	91.9	88.3	90.7
PY17X_1369100	453.7	236.5	670.9	2.82	1.5	0.29	5.13	2.89688e-07	0.00138916	1.504e-06	0	334	208.3	167.2	873.6	603.6	535.5	85.8	83.7	70.4	74.8	79.4	83.2
PY17X_1452300	409	587.5	230.4	0.393	-1.3	0.26	-5.13	2.89711e-07	0.00138916	1.504e-06	0	437.1	671.3	654.2	268.7	250.3	172.3	75.5	66	60.7	64.1	58.4	70.6
PY17X_0606500	266.5	121.9	411.1	3.32	1.7	0.34	5.12	2.9761e-07	0.00142674	1.543e-06	0	201.4	62.5	101.8	472.7	367.2	393.3	75.8	35.6	65.3	58.9	69.6	66.1
PY17X_0524100	11332.2	16401.6	6262.8	0.382	-1.4	0.27	-5.12	2.99225e-07	0.00143419	1.55e-06	0	11722.7	16511	20971	6856.1	7663.4	4268.8	91.4	91	85.5	88	85.9	89.9
PY17X_1404500	244.8	342.5	147	0.431	-1.2	0.24	-5.12	3.05431e-07	0.00146363	1.581e-06	0	325.1	333.3	369.2	140.5	128.3	172.3	70	65.4	66.7	63.3	59.2	69.5
PY17X_0608100	3567.2	4797.8	2336.6	0.487	-1	0.2	-5.12	3.05759e-07	0.00146489	1.582e-06	0	4993.4	4960.5	4439.6	2626.7	2409.2	1973.9	79.6	72.5	68.4	71	69.9	79.3
PY17X_0713300	5221.5	2887.7	7555.2	2.62	1.4	0.27	5.12	3.07633e-07	0.00147356	1.59e-06	0	2931	2747.8	2984.4	10421.7	7719.3	4524.7	87.6	81	70	80.6	77	87.6
PY17X_1429000	4250.4	5722.1	2778.7	0.486	-1	0.2	-5.12	3.08351e-07	0.00147669	1.592e-06	0	4796.8	5976.3	6393.3	3006.5	2654.4	2675.2	91.2	88.5	82.1	85.8	83.6	91.3
PY17X_1141900	100.8	51.4	150.2	2.91	1.5	0.3	5.12	3.10535e-07	0.00148684	1.602e-06	0	57	59.3	37.8	172.8	139.8	138.1	64.4	56.5	37	68.6	67.7	73.5
PY17X_1100019	82.1	38.7	125.6	3.31	1.7	0.34	5.11	3.21784e-07	0.00154038	1.659e-06	0	28.9	46.5	40.7	127.6	155	94.3	86	71.1	94.4	91.5	86.1	93.3
PY17X_0941600	7197	9799.9	4594.1	0.469	-1.1	0.21	-5.11	3.27041e-07	0.00156522	1.684e-06	0	10416.3	10142.1	8841.4	5622.1	4255.5	3904.7	76.7	71.7	63.1	66.6	68.4	72.8
PY17X_0802500	4170.5	2161.9	6179.2	2.86	1.5	0.3	5.1	3.45085e-07	0.00165123	1.775e-06	0	2056.2	1757.7	2671.9	8310	6870.5	3357	86.4	81.6	77.3	80.5	78.9	87.7
PY17X_0305100	1546.6	2151.7	941.6	0.438	-1.2	0.23	-5.1	3.45217e-07	0.00165152	1.775e-06	0	1692.6	2259.2	2503.3	980	1089	755.7	51.9	49	43.9	29.3	34.3	33.5
PY17X_1023100	815.3	518.3	1112.4	2.15	1.1	0.22	5.1	3.48411e-07	0.00166645	1.79e-06	0	558	512.7	484.1	1211.7	912.3	1213.3	57.9	72.3	78.2	58.3	78.1	62.6
PY17X_1035600	287.6	162.6	412.6	2.54	1.3	0.26	5.09	3.50326e-07	0.00167526	1.798e-06	0	151.2	149	187.5	497.4	444.7	295.8	83.5	66	57.9	75.6	71.2	82.8
PY17X_1405000	177.2	256.4	98.1	0.384	-1.4	0.27	-5.09	3.55957e-07	0.00170183	1.825e-06	0	258.4	209.9	300.9	93.5	78.8	121.9	78.8	51.9	56.9	52	42.3	64.2
PY17X_0705400	563.1	783.7	342.5	0.437	-1.2	0.23	-5.09	3.62923e-07	0.00173477	1.859e-06	0	824.7	799.5	726.8	308.1	282.1	437.2	84.6	75.5	74.7	76.7	71.5	84.1
PY17X_0618500	555.3	750.5	360.2	0.48	-1.1	0.21	-5.08	3.73112e-07	0.00178289	1.908e-06	0	797.9	687.4	766.1	391	353.2	336.4	67.7	61.5	60.1	60.9	51.1	65.7
PY17X_1016200	185.2	105.2	265.1	2.49	1.3	0.26	5.08	3.73145e-07	0.00178289	1.908e-06	0	129.2	99.3	87.2	289.2	254.1	251.9	57	55.3	64.2	71.1	79.8	74.5
PY17X_1115700	359.7	499.7	219.7	0.441	-1.2	0.23	-5.08	3.79688e-07	0.00181377	1.94e-06	0	439.8	451.8	607.6	235.7	207.1	216.2	52.3	57.7	73.7	61.9	75.2	44.7
PY17X_1107900	534.3	316.9	751.6	2.36	1.2	0.24	5.08	3.80904e-07	0.0018192	1.945e-06	0	380	261.2	309.6	852.5	813.2	589.2	55.7	50.3	49.9	47.2	53	58
PY17X_0614200	66.8	30.8	102.9	3.35	1.7	0.34	5.08	3.85671e-07	0.00184158	1.967e-06	0	28.2	35.2	29.1	102.3	125.8	80.5	61.8	63.9	61	48.3	43	65.2
PY17X_1033900	190.6	281.2	100	0.358	-1.5	0.29	-5.07	3.93491e-07	0.00187852	2.006e-06	0	290	342.9	210.8	104.6	68.6	126.8	60.6	54.1	54.2	42.1	34.7	49.9
PY17X_1106800	415.8	577.4	254.3	0.442	-1.2	0.23	-5.07	3.97771e-07	0.00189856	2.026e-06	0	542.2	495.1	694.9	272.8	221.1	269	73.9	67.9	70.3	70.9	75.7	78.5
PY17X_0608000	278.2	425.4	130.9	0.308	-1.7	0.34	-5.06	4.18235e-07	0.00199582	2.128e-06	0	527.1	382.9	366.3	93.5	81.3	217.8	82.6	75.7	78.1	70	55.7	79.6
PY17X_1364200	939.5	1277.8	601.2	0.471	-1.1	0.21	-5.06	4.2582e-07	0.00203159	2.165e-06	0	1227.4	1342.7	1263.3	725.5	531.1	546.9	88.9	85.7	74.2	84.5	77.3	85.3
PY17X_1235600	1916.3	2589.6	1242.9	0.48	-1.1	0.21	-5.06	4.28757e-07	0.00204517	2.178e-06	0	2412.2	2459.4	2897.2	1325.1	1366	1037.7	63.4	52.8	41.8	44.9	45.8	62.1
PY17X_1352000	12716.4	18117.7	7315.1	0.404	-1.3	0.26	-5.05	4.53222e-07	0.00216142	2.3e-06	0	12617.4	20087.2	21648.4	8936.1	7565.5	5443.8	81.8	75.9	68.5	71.2	70.6	79.6
PY17X_0809500	342.5	478.5	206.5	0.434	-1.2	0.24	-5.04	4.62159e-07	0.00220357	2.344e-06	0	431.6	543.2	460.8	222.8	162.6	234	87.9	77	67.3	65.9	50.3	79.6
PY17X_1006900	239.3	330.8	147.8	0.448	-1.2	0.23	-5.04	4.69012e-07	0.00223578	2.376e-06	0	298.3	352.5	341.6	143.4	144.9	155.2	83.3	79.6	79.5	75.9	65.8	77.7
PY17X_1041500	161.7	233.9	89.5	0.383	-1.4	0.27	-5.04	4.71759e-07	0.00224841	2.388e-06	0	239.2	238.7	223.9	72.9	76.2	119.5	64.1	57.5	61.1	49.9	54.9	57.9
PY17X_0925200	260.7	155.9	365.6	2.36	1.2	0.25	5.04	4.75066e-07	0.00226369	2.403e-06	0	131.3	177.8	158.5	346.9	425.7	324.2	47.3	58.8	71.8	62.6	79.1	40.6
PY17X_0607500	60.6	20.9	100.4	4.52	2.2	0.43	5.03	4.87745e-07	0.00232362	2.465e-06	0	35.7	8	18.9	125.8	105.5	69.9	62.3	25.3	29.2	37	82.8	51.9
PY17X_0212600	119	61.9	176.2	2.85	1.5	0.3	5.03	5.01056e-07	0.00238653	2.53e-06	0	59.1	62.5	64	200.5	204.6	123.5	53.9	49.3	39.5	49.4	47.5	57.6
PY17X_0828600	1244.9	1701.7	788.1	0.463	-1.1	0.22	-5.03	5.03174e-07	0.00239611	2.539e-06	0	1390.9	1913.1	1801.1	838.9	859	666.4	83.4	75.5	68.4	72.7	68.7	82.2
PY17X_1037600	4472.7	6149.5	2795.9	0.455	-1.1	0.23	-5.02	5.0536e-07	0.00240602	2.547e-06	0	5200.2	7205.3	6043	3153.5	2189.4	3044.9	82.6	77.2	69.7	74.3	74.6	82.7
PY17X_0615300	364.7	525.2	204.2	0.389	-1.4	0.27	-5.02	5.25313e-07	0.00250049	2.646e-06	0	582.1	540	453.6	169.9	155	287.7	60.1	57.8	54.6	54.1	53.4	52.5
PY17X_1220000	1115	1492	737.9	0.495	-1	0.2	-5.02	5.27028e-07	0.00250813	2.652e-06	0	1353.1	1571.8	1551.1	780.7	776.4	656.6	78.8	74	63	68.2	65.4	75.9
PY17X_1028500	1111.5	617.7	1605.3	2.59	1.4	0.27	5.02	5.2968e-07	0.00252022	2.663e-06	0	897.5	522.3	433.2	1562.6	1399	1854.4	74.7	61.2	54.8	70	68.6	76.3
PY17X_1445900	222	121.6	322.4	2.66	1.4	0.28	5.01	5.31752e-07	0.00252954	2.671e-06	0	110	112.2	142.5	339.2	405.3	222.7	48.7	41.8	43.8	49.4	51	56.5
PY17X_0806600	417.8	246.2	589.4	2.39	1.3	0.25	5.01	5.48814e-07	0.00261016	2.755e-06	0	259.8	177.8	300.9	657.9	607.4	503	93.2	89.5	78.1	87.2	78.8	93
PY17X_0607600	1030.2	1433.1	627.3	0.438	-1.2	0.24	-5.01	5.51668e-07	0.00262318	2.767e-06	0	1205.4	1696.8	1397	540.9	550.2	790.7	78.5	73.4	70.4	73.2	71.1	78.7
PY17X_1328000	454.7	239.1	670.2	2.77	1.5	0.29	5	5.61879e-07	0.00267117	2.816e-06	0	371.1	176.2	170.1	616.7	683.6	710.2	70.2	47.7	44.8	57	66.8	72.1
PY17X_1444900	683.6	402.4	964.8	2.39	1.3	0.25	5	5.71407e-07	0.0027159	2.861e-06	0	534	378.1	295.1	1078.2	879.3	937	75	67.8	70	66.8	69.6	77.9
PY17X_0110900	210.6	123.1	298.1	2.42	1.3	0.26	5	5.79742e-07	0.00275493	2.9e-06	0	125.1	125	119.2	359.8	294.8	239.7	80.7	74	75.1	75.6	72.7	84.2
PY17X_0313500	79	37	121	3.24	1.7	0.34	4.99	5.92915e-07	0.00281694	2.964e-06	0	39.9	28.8	42.2	132.9	144.9	85.3	26.8	17.3	22.8	35.3	22.4	29.8
PY17X_1029200	292.4	422.8	162	0.383	-1.4	0.28	-4.98	6.44192e-07	0.00305991	3.217e-06	0	323.7	389.3	555.3	160.5	202	123.5	91.6	89.4	83.9	91.6	87.2	93.1
PY17X_0508300	395.4	204.3	586.5	2.84	1.5	0.3	4.98	6.47855e-07	0.00307666	3.233e-06	0	314.7	160.2	138.1	627.3	474	658.2	63.3	70.7	73.4	67.6	69.5	64.3
PY17X_1202000	1075.5	664.4	1486.6	2.23	1.2	0.23	4.97	6.58143e-07	0.00312486	3.281e-06	0	744.3	488.7	760.3	1622	1526.1	1311.6	89.8	87.3	88.5	90.2	89.3	90.1
PY17X_1047901	154.9	80.2	229.6	2.79	1.5	0.3	4.97	6.61227e-07	0.00313884	3.294e-06	0	113.4	56.1	71.2	210.5	260.5	217.8	89.4	82.8	90.1	86.9	82.5	93.6
PY17X_1473201	37.4	13.5	61.3	4.42	2.1	0.43	4.97	6.72618e-07	0.00319225	3.348e-06	0	16.5	9.6	14.5	74.7	50.8	58.5	82.2	82.8	70.7	86.2	84.7	85.6
PY17X_1016600	181.3	259.4	103.1	0.399	-1.3	0.27	-4.97	6.80396e-07	0.00322848	3.384e-06	0	218.5	299.6	260.2	86.4	95.3	127.6	80.6	48.8	47.9	49.8	49.1	73.6
PY17X_0826800	811.9	513	1110.8	2.16	1.1	0.22	4.96	6.88309e-07	0.00326534	3.42e-06	0	625.4	413.4	500.1	1152.9	1039.4	1140.1	53.4	30	37	41.3	45	55.2
PY17X_1349600	317.5	186.6	448.4	2.39	1.3	0.25	4.96	6.894e-07	0.00326983	3.423e-06	0	211	157	191.9	520.9	482.9	341.3	32.9	34.5	35	41	46.1	34.3
PY17X_1215200	795.7	1097.5	494	0.451	-1.1	0.23	-4.96	7.17816e-07	0.00340389	3.561e-06	0	850.1	1302.6	1139.7	522.6	531.1	428.3	49.9	48.2	41.2	43.4	50.1	45.9
PY17X_1013600	340.3	200.8	479.8	2.37	1.2	0.25	4.95	7.26017e-07	0.00344204	3.599e-06	0	264.6	161.8	175.9	456.2	475.2	507.9	46.9	45.3	50.7	53.3	69.1	50.6
PY17X_1420800	1639.4	2251.1	1027.7	0.457	-1.1	0.23	-4.95	7.37692e-07	0.00349666	3.652e-06	0	1734.6	2719	2299.7	1124.1	903.4	1055.6	90	90.8	81.3	86.5	84.6	90
PY17X_1139200	3135.2	1879.8	4390.7	2.34	1.2	0.25	4.95	7.37993e-07	0.00349735	3.652e-06	0	1770.3	1905.1	1963.9	5370.5	4911.1	2890.5	85.9	78.8	72.8	82.9	77	83.3
PY17X_0805300	609.2	357.1	861.3	2.42	1.3	0.26	4.95	7.53039e-07	0.0035679	3.723e-06	0	298.9	413.4	359.1	759	673.5	1151.5	80.9	77.9	71.5	67.6	73	81.3
PY17X_0934400	1199.4	742.3	1656.6	2.23	1.2	0.23	4.95	7.57033e-07	0.00358606	3.74e-06	0	722.3	674.5	830.1	1476.8	2130.9	1362	81.9	72.8	72.5	72.4	69.2	81.6
PY17X_0305500	16426.1	8838	24014.1	2.72	1.4	0.29	4.93	8.03629e-07	0.00380598	3.967e-06	0	9298.1	7306.2	9909.8	29125.8	30232.9	12683.6	86.4	83.4	75.3	79.2	78.8	84.6
PY17X_0206000	3358.7	2202.7	4514.8	2.05	1	0.21	4.93	8.11138e-07	0.00384074	4e-06	0	2247.9	1980.4	2379.7	5121.2	4705.3	3717.8	91.5	84.7	79	84.3	80.2	90.9
PY17X_0815600	231.7	137	326.4	2.37	1.2	0.25	4.93	8.35224e-07	0.00395395	4.116e-06	0	155.3	123.4	132.3	289.2	293.5	396.6	65.8	59.8	65.6	61.3	73.8	67.5
PY17X_1364600	569.7	795	344.4	0.435	-1.2	0.24	-4.92	8.46847e-07	0.00400813	4.17e-06	0	652.2	940.5	792.3	379.2	263	390.9	80.9	69.9	62	68.3	63.4	80.7
PY17X_0506700	261.6	157.2	366	2.33	1.2	0.25	4.92	8.69654e-07	0.0041152	4.278e-06	0	155.3	150.6	165.7	401.5	413	283.6	73.9	66.6	57.7	69.7	70	71.4
PY17X_1462200	200.9	290.9	111	0.385	-1.4	0.28	-4.92	8.78666e-07	0.00415697	4.319e-06	0	261.1	325.3	286.4	112.9	73.7	146.3	71.2	61.1	68.1	59.5	52.2	67.6
PY17X_1434500	7451.8	10096.8	4806.7	0.476	-1.1	0.22	-4.92	8.82983e-07	0.00417651	4.337e-06	0	9341.4	10912.8	10036.3	5172.4	3695.1	5552.7	91.7	90.1	85.2	90.3	87.7	90.8
PY17X_0314300	2216.1	1486	2946.1	1.98	1	0.2	4.91	8.97055e-07	0.00424217	4.402e-06	0	1314	1595.8	1548.2	3268.1	2875.5	2694.7	87.1	84.7	78.4	85.1	79.7	89.2
PY17X_1215100	1502.7	2041	964.5	0.473	-1.1	0.22	-4.9	9.52164e-07	0.00450183	4.669e-06	0	1979.9	2164.6	1978.5	1101.7	1054.7	737.1	75.9	67.8	60.6	63.6	61.8	73.3
PY17X_0621400	474.1	277.4	670.9	2.41	1.3	0.26	4.9	9.55092e-07	0.00451472	4.679e-06	0	286.6	208.3	337.3	688.4	810.7	513.6	48.6	42.2	41	41.1	51.9	46.3
PY17X_0505100	120.7	177.9	63.6	0.359	-1.5	0.3	-4.9	9.74931e-07	0.00460752	4.773e-06	0	126.4	189.1	218.1	67.6	71.2	52	44.2	39.7	42	41.6	41.8	50
PY17X_1124200	384.9	519.6	250.1	0.481	-1.1	0.22	-4.89	9.85597e-07	0.00465695	4.821e-06	0	547.7	464.6	546.6	239.3	245.2	265.7	92.2	93.2	87.4	85.6	83.5	92.3
PY17X_1202900	677.1	928.2	426	0.46	-1.1	0.23	-4.89	9.93686e-07	0.00469417	4.856e-06	0	727.1	1039.9	1017.6	468	434.6	375.4	92.1	91.7	90.3	89.4	91.5	91.3
PY17X_0115951	439.4	264.6	614.2	2.31	1.2	0.25	4.89	1.0073e-06	0.00475746	4.919e-06	0	302.4	187.5	303.8	680.2	548.9	613.5	81.2	63.7	68.9	80.9	70.4	80.4
PY17X_0304300	2210.9	3116.5	1305.3	0.419	-1.3	0.26	-4.89	1.02034e-06	0.00481806	4.978e-06	0	2341.4	3164.4	3843.6	1365.7	1601	949.2	77.6	71.7	66.9	67.8	70.2	81.1
PY17X_1422000	649.9	904.7	395	0.438	-1.2	0.24	-4.89	1.02549e-06	0.00484133	4.999e-06	0	872.8	998.2	843.1	515	301.1	368.9	86.3	80	76.6	82.8	70.1	83.4
PY17X_0946600	34.2	56	12.3	0.212	-2.2	0.46	-4.88	1.04035e-06	0.00491045	5.068e-06	0	81.8	36.9	49.4	11.2	15.2	10.6	90.1	85.7	89	71.4	72	61
PY17X_0301800	4965.2	6927.1	3003.3	0.434	-1.2	0.25	-4.88	1.04936e-06	0.00495192	5.107e-06	0	4634.6	7282.2	8864.6	2961.3	2838.7	3209.9	87.3	84.1	85.9	85.5	85.1	83.5
PY17X_0937300	258.5	364.9	152.1	0.418	-1.3	0.26	-4.88	1.0543e-06	0.00497419	5.127e-06	0	269.4	402.2	423	160.5	162.6	133.3	41.2	37.9	41	34.2	37.1	32.1
PY17X_1143200	167.7	245.3	90	0.371	-1.4	0.29	-4.88	1.0749e-06	0.00507029	5.223e-06	0	222.7	298	215.1	91.7	59.7	118.6	86.8	89.9	81.4	81.4	80.4	80.5
PY17X_1338300	545.8	349.9	741.9	2.13	1.1	0.22	4.88	1.08797e-06	0.00513087	5.282e-06	0	297.6	365.3	386.7	846.6	716.7	662.3	91.1	91.4	88.1	90.1	87	89.9
PY17X_1231800	6662.6	8890.2	4435	0.499	-1	0.21	-4.87	1.08881e-06	0.00513376	5.282e-06	0	7315.5	8991.7	10363.4	4452.8	4583.3	4268.8	77	69	67.3	69.8	68.1	74.2
PY17X_0713200	595.7	395.7	795.6	2.01	1	0.21	4.87	1.10145e-06	0.00519224	5.339e-06	0	369.7	429.4	388.1	845.4	806.9	734.6	48.4	62.3	53.8	47.9	55.3	46.1
PY17X_1351000	319.7	443.6	195.7	0.442	-1.2	0.24	-4.87	1.10837e-06	0.00522374	5.368e-06	0	348.4	530.3	452.1	180.5	208.4	198.3	86.1	78.7	72.8	79.5	80.1	89.3
PY17X_1101800	233	125.3	340.6	2.7	1.4	0.29	4.87	1.11842e-06	0.00527	5.413e-06	0	143.6	123.4	109	429.8	379.9	212.1	76.6	47.3	67.6	63.6	50.3	74.8
PY17X_0708400	1018.1	1382.2	653.9	0.473	-1.1	0.22	-4.87	1.1312e-06	0.0053291	5.47e-06	0	1162.1	1333.1	1651.4	600.2	747.2	614.4	81.4	77.9	69.2	64.6	70.3	83.3
PY17X_0522000	2536.8	1537	3536.6	2.3	1.2	0.25	4.86	1.15225e-06	0.0054271	5.567e-06	0	1311.2	1567	1732.8	3988.9	4200.8	2420	87.1	89.5	88	88.5	88.4	86.9
PY17X_0508800	70.3	111	29.7	0.268	-1.9	0.39	-4.86	1.19133e-06	0.00560998	5.751e-06	0	56.4	129.8	146.8	23.5	33	32.5	65.6	60.2	78.7	17.8	78.5	48.2
PY17X_1103500	57.4	26.3	88.6	3.48	1.8	0.37	4.85	1.22719e-06	0.00577762	5.92e-06	0	17.9	30.4	30.5	94.7	100.4	70.7	51.6	54.8	39.7	56.4	55.1	57.9
PY17X_0719100	2369.3	1470.6	3268	2.22	1.2	0.24	4.85	1.23943e-06	0.00583399	5.974e-06	0	1262.4	1592.6	1556.9	2799	2710.3	4294.8	62.5	59.1	62.1	56	67.6	64
PY17X_1421400	149.3	86.7	211.8	2.45	1.3	0.27	4.85	1.24765e-06	0.00587142	6.009e-06	0	80.4	73.7	106.1	219.9	223.6	191.8	82.9	70.4	70.9	72.9	64.8	79.9
PY17X_1040900	175.1	249.3	101	0.405	-1.3	0.27	-4.85	1.25205e-06	0.00589091	6.025e-06	0	275.6	248.3	223.9	88.2	83.9	130.8	71.3	64.8	55	65.3	58.6	66.7
PY17X_0213400	799.4	478.4	1120.4	2.33	1.2	0.25	4.84	1.26676e-06	0.00595886	6.091e-06	0	607.5	415	412.8	1192.3	1322.8	846	38.2	40.6	41.8	42.9	55	37
PY17X_0706200	387.8	548.4	227.2	0.415	-1.3	0.26	-4.84	1.2682e-06	0.00596433	6.093e-06	0	402	631.3	612	252.2	255.4	173.9	47.1	45	40.6	53.5	59.1	56.1
PY17X_0514100	406.7	247.1	566.3	2.28	1.2	0.25	4.84	1.27693e-06	0.00600412	6.13e-06	0	275.6	208.3	257.3	630.8	636.6	431.5	88.4	85.9	72.4	90.5	83	93.6
PY17X_1450800	212.7	124	301.3	2.43	1.3	0.27	4.84	1.31303e-06	0.00617255	6.298e-06	0	112.7	131.4	127.9	310.4	368.5	225.1	36.8	66.6	56.4	45.7	68.9	44.3
PY17X_1018100	104.7	54.5	154.8	2.85	1.5	0.31	4.83	1.34684e-06	0.00633015	6.455e-06	0	56.4	57.7	49.4	165.2	106.7	192.6	47.8	49.7	72.8	54.6	53.2	44.5
PY17X_0821400	420.9	586.1	255.7	0.437	-1.2	0.25	-4.83	1.3676e-06	0.00642633	6.549e-06	0	650.8	640.9	466.6	279.3	197	290.9	80.2	70.1	65	67.5	56.4	79.3
PY17X_0108500	182	109.8	254.2	2.31	1.2	0.25	4.83	1.3901e-06	0.00653068	6.651e-06	0	107.9	99.3	122.1	225.2	282.1	255.2	52.2	49	36.4	46.2	68.2	33.9
PY17X_0709100	516.9	726.5	307.4	0.425	-1.2	0.26	-4.82	1.4002e-06	0.00657674	6.694e-06	0	515.4	762.7	901.3	301	269.4	351.9	85.7	84.4	85.6	83.3	84.8	84.9
PY17X_0900600	29.1	48.2	10.1	0.214	-2.2	0.46	-4.82	1.4161e-06	0.00665	6.765e-06	0	39.2	54.5	50.9	8.8	7.6	13.8	88.2	69.8	77.6	53.5	22.5	60.8
PY17X_1320700	242.4	140.7	344.1	2.44	1.3	0.27	4.82	1.42495e-06	0.00669015	6.802e-06	0	158.1	134.6	129.4	421.5	359.6	251.1	65.1	48.9	39.9	62.1	57.9	65
PY17X_0839300	158.5	80	236.9	3	1.6	0.33	4.82	1.47178e-06	0.00690855	7.02e-06	0	67.3	107.3	65.4	271	139.8	299.9	72.5	84.3	83.9	92.5	81.8	76.8
PY17X_1337600	41.7	16	67.2	4.11	2	0.42	4.81	1.47404e-06	0.00691766	7.025e-06	0	19.2	14.4	14.5	61.1	49.6	91	84.8	44.3	61.7	83	83.6	83.9
PY17X_1233100	328	187.9	468.3	2.47	1.3	0.27	4.81	1.50253e-06	0.00704988	7.155e-06	0	237.1	134.6	191.9	520.3	526.1	358.4	53	37.2	50.9	49.4	60.2	53.3
PY17X_0205150	185.9	268.7	103.2	0.387	-1.4	0.28	-4.81	1.51555e-06	0.00710942	7.211e-06	0	272.1	333.3	200.6	129.9	81.3	98.3	67.2	70.3	69.4	62.2	59.1	71.7
PY17X_0109000	732.7	476.6	988.9	2.07	1.1	0.22	4.81	1.5412e-06	0.00722822	7.327e-06	0	489.3	405.4	535	1082.3	1031.8	852.5	91.4	86.1	78.6	88.8	88.5	89.6
PY17X_0317500	3734.4	5074.1	2394.7	0.472	-1.1	0.23	-4.8	1.54812e-06	0.00725912	7.354e-06	0	3724.8	5740.8	5756.6	2529.7	2400.3	2254.2	80	78.9	76.6	79.8	76.5	80.8
PY17X_0304400	305.3	428.7	181.9	0.427	-1.2	0.26	-4.8	1.5552e-06	0.00729076	7.382e-06	0	359.4	477.5	449.2	174	141	230.8	64.4	60	55.7	60.4	62.4	68.6
PY17X_0417700	310.6	437	184.1	0.423	-1.2	0.26	-4.8	1.57003e-06	0.00735872	7.446e-06	0	307.2	464.6	539.3	185.8	191.9	174.7	69.5	55.9	56.9	51.6	54.9	66.5
PY17X_1218900	254.6	352.6	156.6	0.446	-1.2	0.24	-4.79	1.64137e-06	0.00769147	7.777e-06	0	318.9	363.7	375.1	144	134.7	191	79.1	62.1	45.4	56.4	54.3	62.7
PY17X_0712100	20402.5	28299.6	12505.2	0.442	-1.2	0.25	-4.79	1.64231e-06	0.00769421	7.777e-06	0	19099.3	31826.8	33972.8	13128.4	13662.2	10725.1	92.2	90.9	89.3	90.6	88.8	91.1
PY17X_0927500	1171.9	803.4	1540.3	1.92	0.9	0.2	4.79	1.65926e-06	0.00777195	7.851e-06	0	840.5	796.3	773.4	1665.5	1435.9	1519.6	85.6	74.9	63.1	76	71.4	87.3
PY17X_0625400	207.6	121.3	294	2.44	1.3	0.27	4.79	1.67989e-06	0.0078669	7.942e-06	0	102.4	125	136.6	327.5	334.2	220.2	84.2	81.1	93.5	82.4	88.3	81.1
PY17X_0834000	773.3	506	1040.6	2.06	1	0.22	4.79	1.69195e-06	0.00792172	7.993e-06	0	517.5	506.3	494.3	1255.2	958.1	908.5	83.8	80.2	65.2	73.4	69.3	83.9
PY17X_1132200	970.6	668	1273.2	1.91	0.9	0.19	4.79	1.69725e-06	0.00794485	8.011e-06	0	628.8	676.1	699.2	1264.6	1301.2	1253.9	49.6	40.1	39.8	43.9	45	50.3
PY17X_1311700	17.1	31.1	3.1	0.0948	-3.4	0.71	-4.78	1.7878e-06	0.00836692	8.429e-06	0	51.5	28.8	13.1	1.8	2.5	4.9	82.3	62.7	48.2	17.1	17.1	17.1
PY17X_1408000	491.8	308.4	675.3	2.18	1.1	0.24	4.78	1.78868e-06	0.00836921	8.429e-06	0	341.6	243.5	340.2	747.8	711.6	566.4	84.8	73	74.7	79.1	81.3	85.6
PY17X_0113200	1745.4	885	2605.8	2.94	1.6	0.33	4.78	1.79657e-06	0.00840435	8.46e-06	0	1526.3	556	572.8	2662	2484.2	2671.1	58.8	52.6	55	52.5	62.3	57.9
PY17X_0507200	3014.5	2011.8	4017.2	2	1	0.21	4.77	1.80759e-06	0.00845409	8.505e-06	0	2032.8	1967.5	2035.2	4625.6	4189.4	3236.7	84.2	82.1	73	77.7	78.7	83.7
PY17X_1028700	2062	2839.2	1284.9	0.453	-1.1	0.24	-4.77	1.82741e-06	0.00854497	8.592e-06	0	2371.6	3194.9	2951	1161.7	1025.4	1667.5	84.9	74.4	63.3	73.5	67.2	80.9
PY17X_1350300	980.3	661.6	1299.1	1.97	1	0.2	4.77	1.84759e-06	0.0086375	8.68e-06	0	617.8	756.3	610.6	1331	1345.6	1220.6	56.6	56.9	55.2	56.9	60.5	57.7
PY17X_1229400	167.6	98.4	236.8	2.38	1.3	0.26	4.77	1.87607e-06	0.00876874	8.806e-06	0	113.4	78.5	103.2	241	260.5	208.8	74.4	48.6	38.6	64.2	63	77.4
PY17X_0622100	780.7	1085.6	475.9	0.439	-1.2	0.25	-4.77	1.88802e-06	0.0088227	8.855e-06	0	734	1261	1261.8	455.6	514.6	457.5	83.4	79.5	75.6	77.6	68.6	79.5
PY17X_1314400	262.7	164.6	360.7	2.19	1.1	0.24	4.76	1.93234e-06	0.00902791	9.056e-06	0	166.3	145.8	181.7	361.6	405.3	315.3	90.6	90.7	88.3	92.7	89.2	92.8
PY17X_1456000	902.7	609.6	1195.8	1.96	1	0.2	4.76	1.953e-06	0.00912248	9.146e-06	0	652.2	584.8	591.7	1338.7	1150	1098.7	71.9	65.2	59.3	63.9	65.7	71.9
PY17X_0916600	78.3	35.4	121.2	3.28	1.7	0.36	4.75	2.00567e-06	0.00936647	9.385e-06	0	55.7	28.8	21.8	129.3	127.1	107.3	69.8	49.3	65	76	77.8	67.2
PY17X_0511500	303.8	425.1	182.5	0.432	-1.2	0.26	-4.75	2.01441e-06	0.00940529	9.419e-06	0	358	439	478.3	176.4	141	230	67.6	66.5	55.4	57.8	58.9	70.3
PY17X_0813800	650.6	919	382.3	0.416	-1.3	0.27	-4.75	2.02702e-06	0.00946213	9.47e-06	0	620.6	966.1	1170.2	374.5	456.2	316.1	89.9	90.4	90.1	88	89.8	90.2
PY17X_1440300	283.3	391.6	174.9	0.45	-1.2	0.24	-4.75	2.05539e-06	0.00959253	9.595e-06	0	317.5	434.2	423	192.8	149.9	182	33.4	44	39.4	28.6	36.7	33.2
PY17X_1125800	473.8	278.6	669.1	2.39	1.3	0.27	4.75	2.06919e-06	0.00965485	9.651e-06	0	337.4	262.8	235.5	613.8	504.5	889	48.9	74.3	87.8	66.1	87.1	52.1
PY17X_0317700	55.9	23.2	88.7	3.72	1.9	0.4	4.75	2.07057e-06	0.00965919	9.651e-06	0	31.6	17.6	20.4	124	76.2	65.8	73.9	91.7	67.7	77.1	80.8	75.3
PY17X_0207300	3301.5	2142.3	4460.7	2.08	1.1	0.22	4.75	2.07234e-06	0.0096654	9.651e-06	0	2564	1853.8	2009	4955.4	4796.8	3630	69.5	59.7	53.4	59.1	59.9	70.6
PY17X_1441000	159	92.1	225.9	2.45	1.3	0.27	4.74	2.11388e-06	0.009857	9.837e-06	0	86.6	102.5	87.2	207.5	283.4	186.9	38.8	24.7	26	34.3	33.2	42.2
PY17X_1141100	151.5	87.8	215.3	2.44	1.3	0.27	4.74	2.14189e-06	0.00998547	9.96e-06	0	99	96.1	68.3	246.9	207.1	191.8	74.4	61.7	39.5	57.8	78.1	67.6
PY17X_1337500	2124.5	2875.9	1373	0.478	-1.1	0.22	-4.74	2.15111e-06	0.0100263	9.995e-06	0	2199.8	3226.9	3201	1553.8	1311.3	1253.9	69.3	66.1	58.5	64.6	65.3	67.1
PY17X_1007800	180.8	256.2	105.4	0.413	-1.3	0.27	-4.73	2.24355e-06	0.0104549	1.042e-05	0	223.3	267.6	277.7	85.8	94	136.5	76.1	61.4	41.7	51.5	57.5	74.7
PY17X_1031700	162.7	86.9	238.4	2.69	1.4	0.3	4.73	2.26709e-06	0.0105624	1.052e-05	0	121.6	72.1	66.9	205.2	294.8	215.3	62.5	57	54	53.3	63.2	66.6
PY17X_1240500	111.1	52.1	170.1	3.28	1.7	0.36	4.73	2.29706e-06	0.0106997	1.065e-05	0	41.9	41.7	72.7	175.2	237.6	97.5	87.8	75.9	85.5	88.3	85.9	89
PY17X_1430600	443.5	247.2	639.7	2.59	1.4	0.29	4.72	2.31799e-06	0.0107949	1.074e-05	0	215.8	262.8	263.1	802.5	751	365.7	72.4	67.1	62	67.8	65.6	80.5
PY17X_1312000	326.8	175	478.6	2.74	1.5	0.31	4.72	2.33379e-06	0.0108661	1.08e-05	0	138.8	181.1	205	490.9	667.1	277.9	81	65.6	67.8	76.1	70	81.5
PY17X_0907600	994.2	557.4	1430.9	2.56	1.4	0.29	4.72	2.347e-06	0.0109253	1.085e-05	0	708.5	531.9	431.7	1276.9	974.6	2041.3	82.4	78.9	77.1	77.9	83.9	82.8
PY17X_0902500	361.6	210.7	512.4	2.43	1.3	0.27	4.72	2.35768e-06	0.0109727	1.089e-05	0	198.6	176.2	257.3	614.4	571.8	351.1	71.1	49.6	64.6	65.8	60.2	70
PY17X_1353700	919.6	1274.6	564.6	0.444	-1.2	0.25	-4.72	2.40045e-06	0.0111693	1.108e-05	0	869.3	1432.4	1522	507.4	570.5	616	38.6	40.7	39.3	34.3	40.6	37
PY17X_1240800	96	140.8	51.2	0.371	-1.4	0.3	-4.71	2.46694e-06	0.0114762	1.138e-05	0	116.1	166.6	139.6	60.6	39.4	53.6	82.4	65.8	57.5	74	82.5	79.5
PY17X_0117600	7.7	15.5	0	0.0103	-6.6	1.4	-4.71	2.50766e-06	0.0116631	1.156e-05	0	8.9	28.8	8.7	0	0	0	45.4	26.5	25	0	0	0
PY17X_1214800	1319.9	756.5	1883.4	2.49	1.3	0.28	4.71	2.51898e-06	0.0117132	1.16e-05	0	769	661.7	838.8	2363.9	2204.6	1081.6	64.8	55.8	54.7	57.2	59.1	63.8
PY17X_0108400	878.1	580.6	1175.5	2.02	1	0.22	4.71	2.52269e-06	0.011728	1.161e-05	0	634.3	499.9	607.6	1156.4	1338	1032	50.5	41.1	46.6	46.2	52.5	52
PY17X_0406500	1026.8	1402.3	651.3	0.465	-1.1	0.23	-4.7	2.55832e-06	0.0118911	1.177e-05	0	1270.7	1252.9	1683.4	590.3	552.7	811	69.7	64.2	60.6	62	63.6	69.3
PY17X_1406200	81.6	41.7	121.5	2.9	1.5	0.33	4.7	2.61002e-06	0.0121288	1.2e-05	0	44.7	51.3	29.1	125.2	141	98.3	46.7	33.5	34.2	53.6	63.7	54
PY17X_0204200	60.8	28.9	92.7	3.2	1.7	0.36	4.7	2.66309e-06	0.0123727	1.222e-05	0	28.2	35.2	23.3	85.2	118.2	74.8	48.8	34.7	49.4	56.6	57.9	59.6
PY17X_0306400	331.9	460.7	203.2	0.443	-1.2	0.25	-4.7	2.66375e-06	0.0123731	1.222e-05	0	447.4	517.5	417.2	196.9	155	257.6	91.5	90.5	77.1	87.3	77.6	89.4
PY17X_1001400	1900.2	1213.1	2587.2	2.13	1.1	0.23	4.69	2.69654e-06	0.0125228	1.236e-05	0	1546.3	922.9	1170.2	2801.3	2583.3	2377	85.9	81.4	75.6	79.3	77.2	83.5
PY17X_1216800	1466.8	1993	940.7	0.472	-1.1	0.23	-4.69	2.75412e-06	0.0127874	1.262e-05	0	1470	2395.3	2113.7	959.5	996.2	866.3	71.7	63.2	59	65	68.3	70.8
PY17X_0705700	68.2	30.9	105.5	3.48	1.8	0.38	4.69	2.77777e-06	0.0128944	1.272e-05	0	24.1	33.6	34.9	130.5	125.8	60.1	79.3	76.2	73.7	81.1	73.9	84.6
PY17X_0616800	728.8	486.3	971.4	2	1	0.21	4.68	2.80206e-06	0.0130044	1.282e-05	0	441.9	479.1	537.9	1027.7	1049.6	837	87.7	76	72.5	79	75.8	86.3
PY17X_0712500	2107.9	1416	2799.9	1.98	1	0.21	4.68	2.85668e-06	0.013255	1.306e-05	0	1603.3	1273.8	1370.8	3242.9	2490.5	2666.3	90.6	89.4	83.2	87.9	87.5	90.5
PY17X_0916900	675.5	1030.1	320.9	0.312	-1.7	0.36	-4.68	2.87883e-06	0.0133549	1.315e-05	0	1426	1049.5	614.9	288.1	162.6	512	0	0	0	0	0	0
PY17X_0706800	110	62.2	157.7	2.53	1.3	0.29	4.68	2.91123e-06	0.0135023	1.329e-05	0	66.7	54.5	65.4	177	129.6	166.6	72.4	46.8	47.3	57	52.2	62.1
PY17X_1417800	196.6	123.2	270.1	2.2	1.1	0.24	4.67	2.95382e-06	0.0136968	1.347e-05	0	115.5	137.8	116.3	272.2	244	294.2	79.7	66.4	60.6	79.3	66.3	78.3
PY17X_1368500	559.2	324.7	793.6	2.45	1.3	0.28	4.67	2.96517e-06	0.0137465	1.351e-05	0	268	371.7	334.3	658.4	589.6	1132.8	87.6	79.5	60.1	77.9	68	88
PY17X_0907200	179.6	109.2	249.9	2.27	1.2	0.25	4.67	2.99008e-06	0.013859	1.362e-05	0	121	97.7	109	271.6	264.3	213.7	62	64.2	56.7	64.4	74.2	67.2
PY17X_0614800	496.1	659.7	332.4	0.503	-1	0.21	-4.67	2.99608e-06	0.0138838	1.363e-05	0	607.5	652.1	719.6	305.1	362.1	329.9	53.4	45.1	51.6	44.2	51.7	48.2
PY17X_1419600	2888.7	3876.9	1900.4	0.49	-1	0.22	-4.67	3.0056e-06	0.013925	1.366e-05	0	3418.9	3887	4324.7	2064.7	2148.7	1487.9	80.1	73.1	66.4	73	71.3	78.4
PY17X_1328600	1035.8	1445.7	626	0.434	-1.2	0.26	-4.67	3.00694e-06	0.0139281	1.366e-05	0	1314.7	1711.2	1311.2	588.5	446	843.5	54.7	59.8	72.8	56.3	76.7	52.9
PY17X_0706500	383	231.5	534.6	2.3	1.2	0.26	4.67	3.0213e-06	0.0139916	1.372e-05	0	285.9	221.1	187.5	478	456.2	669.6	56.6	54.8	51.8	54	61.1	64.8
PY17X_1129200	543.7	349.7	737.7	2.11	1.1	0.23	4.67	3.07512e-06	0.0142378	1.395e-05	0	400.7	378.1	270.4	757.2	668.4	787.4	85.5	69.6	74.6	81.5	78.8	84.9
PY17X_1463200	536.6	771.6	301.7	0.391	-1.4	0.29	-4.66	3.13837e-06	0.0145275	1.423e-05	0	571.8	908.5	834.4	193.4	297.3	414.4	44.4	53	48.8	42.9	41.8	46.8
PY17X_0414200	757.4	1035.9	479	0.463	-1.1	0.24	-4.66	3.14154e-06	0.0145391	1.423e-05	0	744.3	1219.3	1144.1	506.8	470.1	460	65.8	54.3	50.9	58	50.3	55.3
PY17X_1035200	154.4	217.1	91.8	0.425	-1.2	0.27	-4.66	3.20232e-06	0.0148171	1.449e-05	0	184.9	217.9	248.6	104.1	94	77.2	40.2	44	43.4	36.7	57.8	41.8
PY17X_0315200	652.5	901.3	403.7	0.45	-1.2	0.25	-4.65	3.2859e-06	0.0152006	1.486e-05	0	666.6	1087.9	949.3	413.9	331.6	465.6	73	71.4	60.2	72.3	70.9	68.7
PY17X_0302300	937.8	560	1315.6	2.35	1.2	0.27	4.65	3.31422e-06	0.0153283	1.498e-05	0	482.4	640.9	556.8	981.8	1113.1	1852	63	61	54.5	55.6	57.2	64.8
PY17X_0314800	243.5	139	348	2.51	1.3	0.29	4.65	3.34354e-06	0.0154605	1.509e-05	0	128.5	133	155.5	406.2	416.8	221	38.1	30.1	35.2	40.5	43.1	42
PY17X_0944100	1092.7	706.2	1479.2	2.09	1.1	0.23	4.65	3.34448e-06	0.0154615	1.509e-05	0	891.3	613.7	613.5	1644.4	1463.8	1329.5	56.9	62.8	67.2	61.7	72.4	54.2
PY17X_1417200	203.7	127.2	280.1	2.2	1.1	0.24	4.65	3.36883e-06	0.0155707	1.519e-05	0	126.4	118.6	136.6	295.7	305	239.7	72	58	67.9	67.3	60.6	73.1
PY17X_1341800	2509.5	3425	1593.9	0.466	-1.1	0.24	-4.64	3.40602e-06	0.0157392	1.535e-05	0	2496.7	3367.9	4410.5	1603.8	1701.4	1476.6	90.9	86.8	82.8	85.1	83.3	88.2
PY17X_1306300	130.1	77.5	182.6	2.36	1.2	0.27	4.64	3.48311e-06	0.016092	1.568e-05	0	74.9	70.5	87.2	186.4	195.7	165.8	79.5	68.1	56	80.1	81.6	76.8
PY17X_1355100	269.9	170.5	369.4	2.17	1.1	0.24	4.64	3.52571e-06	0.0162852	1.586e-05	0	146.4	158.6	206.4	351.6	407.9	348.6	88.1	85.2	88.3	84.3	79.3	88.3
PY17X_1370600	263.8	163.4	364.1	2.23	1.2	0.25	4.63	3.56971e-06	0.0164849	1.605e-05	0	164.9	168.2	157	418	396.4	277.9	53.2	38.6	38.6	45	50.2	50
PY17X_0317400	1198.6	812.5	1584.7	1.95	1	0.21	4.63	3.57464e-06	0.0165041	1.606e-05	0	751.1	802.7	883.8	1744.9	1659.5	1349.8	91.1	87	85.2	89.7	85.2	90.5
PY17X_1233000	376.7	239.2	514.3	2.13	1.1	0.24	4.63	3.59727e-06	0.016605	1.615e-05	0	300.3	203.5	213.7	509.1	503.2	530.6	75.4	76.9	69.4	75.3	71.6	80.3
PY17X_1143400	81.9	121.6	42.3	0.345	-1.5	0.33	-4.63	3.6171e-06	0.0166929	1.622e-05	0	92.1	133	139.6	36.4	57.2	33.3	55.1	58.3	42.5	40	63.4	56.6
PY17X_1337400	3514.3	2196.3	4832.3	2.2	1.1	0.25	4.63	3.707e-06	0.0171041	1.661e-05	0	2989.4	1616.7	1982.8	5144.7	4453.7	4898.6	86.4	81	73.1	81	78.2	86.5
PY17X_1217700	12.3	22.7	1.8	0.0732	-3.8	0.82	-4.62	3.7667e-06	0.0173758	1.687e-05	0	28.9	16	23.3	0.6	2.5	2.4	49.4	34.1	68	0	0	47.5
PY17X_1355700	548.5	736.2	360.9	0.491	-1	0.22	-4.62	3.84678e-06	0.0177413	1.721e-05	0	641.9	810.7	755.9	309.8	360.9	412	83.6	77.1	65.9	73.4	66.8	80.8
PY17X_0830500	56.5	25.7	87.2	3.29	1.7	0.37	4.6	4.15009e-06	0.019136	1.856e-05	0	33.7	14.4	29.1	101.1	80.1	80.5	64.6	30.9	42.3	61.7	73.9	63.6
PY17X_1335000	639.4	431.1	847.5	1.97	1	0.21	4.6	4.18459e-06	0.019291	1.87e-05	0	419.2	382.9	491.3	854.2	903.4	785	52.6	52.4	42.5	49.2	52.5	54.2
PY17X_0404000	1706.9	1101.5	2312.2	2.1	1.1	0.23	4.6	4.2004e-06	0.0193596	1.875e-05	0	956.6	1209.7	1138.2	2495.6	2723	1717.9	80.6	72.1	65.7	71	67.9	79.6
PY17X_1209400	1863.2	1226.6	2499.9	2.04	1	0.22	4.6	4.24865e-06	0.0195778	1.895e-05	0	1449.4	1132.8	1097.5	2824.3	2651.9	2023.5	73.5	68	60.9	67.8	70.3	73.8
PY17X_0111000	52	24.1	79.9	3.26	1.7	0.37	4.6	4.29907e-06	0.0198058	1.917e-05	0	28.2	22.4	21.8	71.1	68.6	100	80.6	90.8	72.2	84.1	85.3	79.1
PY17X_0829300	260.6	168.7	352.5	2.09	1.1	0.23	4.59	4.46469e-06	0.0205644	1.989e-05	0	163.6	152.2	190.4	325.1	363.4	368.9	79.6	62.3	66.1	68.8	77.2	86.7
PY17X_0822750	1047	712.9	1381	1.94	1	0.21	4.58	4.56053e-06	0.0210012	2.03e-05	0	707.8	648.9	782.1	1204	1523.5	1415.6	58.9	53.8	54.7	52.1	52.6	52.1
PY17X_0412400	71.5	106.5	36.5	0.347	-1.5	0.33	-4.58	4.58761e-06	0.0211214	2.041e-05	0	85.9	120.2	113.4	31.2	30.5	47.9	46.1	37	41.3	28.1	25.3	39.4
PY17X_0914200	893.2	538.7	1247.7	2.32	1.2	0.26	4.58	4.66547e-06	0.0214752	2.074e-05	0	497.6	445.4	673.1	1556.2	1330.4	856.5	87.4	81.8	80.3	84.4	83.8	85.3
PY17X_0604800	739.9	985.9	493.9	0.501	-1	0.22	-4.58	4.68852e-06	0.0215766	2.082e-05	0	834.3	1030.2	1093.2	488.5	555.3	438	55.7	47.2	37.7	48	46.6	50.3
PY17X_0910400	81.3	45	117.6	2.63	1.4	0.31	4.58	4.69124e-06	0.0215844	2.082e-05	0	39.2	46.5	49.4	107.6	128.3	117	69.1	45	53.4	63.8	60.6	80.5
PY17X_0204700	310.3	433.4	187.3	0.434	-1.2	0.26	-4.57	4.76294e-06	0.0219095	2.112e-05	0	295.5	520.7	484.1	179.9	177.9	204	83.7	77.7	74.4	70.3	64	83.2
PY17X_0937000	318.6	439.1	198.1	0.452	-1.1	0.25	-4.57	4.96614e-06	0.0228393	2.201e-05	0	405.5	474.3	437.6	232.2	219.8	142.2	76.4	68	69.8	68	65.8	74.7
PY17X_1461700	332	452.5	211.4	0.469	-1.1	0.24	-4.57	4.9891e-06	0.0229399	2.209e-05	0	375.2	482.3	500.1	194.6	189.3	250.3	58	47.8	42.8	45	32.7	52.3
PY17X_0825500	776.5	1142.5	410.4	0.359	-1.5	0.32	-4.56	5.06702e-06	0.0232931	2.242e-05	0	1364.1	1277	786.4	305.7	268.1	657.4	79.8	77.1	82.9	79.6	84.3	83.6
PY17X_0823300	898.7	614.1	1183.3	1.92	0.9	0.21	4.56	5.12357e-06	0.023546	2.264e-05	0	681	576.8	584.4	1296.3	1195.7	1058	85.2	69.3	67.2	73.1	70.9	84
PY17X_0900035	115.7	60.4	171.1	2.87	1.5	0.33	4.56	5.12427e-06	0.023546	2.264e-05	0	43.3	43.3	94.5	175.2	194.4	143.8	94.5	90.9	90.9	91.7	94.6	90.6
PY17X_1442100	543.9	732.1	355.8	0.487	-1	0.23	-4.56	5.15048e-06	0.0236613	2.274e-05	0	631.6	804.3	760.3	413.3	358.3	295.8	73.9	63.7	58.5	56.8	54.6	70.7
PY17X_1027000	181.7	100.3	263.1	2.6	1.4	0.3	4.56	5.2378e-06	0.0240572	2.311e-05	0	127.8	96.1	77	211.6	218.6	359.2	48.3	24.4	26.4	44.1	32.9	59.3
PY17X_1468100	1658.8	917.6	2399.9	2.61	1.4	0.3	4.55	5.32634e-06	0.0244585	2.348e-05	0	1426.7	741.8	584.4	2329.3	1903.5	2966.9	83.6	67.9	65.7	78	78.5	82.3
PY17X_1322500	288.3	398.9	177.6	0.447	-1.2	0.26	-4.55	5.40678e-06	0.0248225	2.382e-05	0	290.7	442.2	463.7	160.5	176.6	195.8	83.6	69.1	75.4	79	75.7	82
PY17X_1105000	266.4	379.1	153.7	0.409	-1.3	0.28	-4.54	5.66004e-06	0.0259796	2.491e-05	0	290	467.9	379.4	158.1	105.5	197.5	88.5	83.4	75.8	86.7	76.5	84.8
PY17X_0202000	9	0	18	85.2	6.4	1.41	4.54	5.70508e-06	0.0261806	2.509e-05	0	0	0	0	27	2.5	24.4	0	0	0	67.1	11.8	67.2
PY17X_1212700	179.9	251.9	108	0.434	-1.2	0.27	-4.54	5.75617e-06	0.0264039	2.528e-05	0	222.7	291.6	241.3	133.5	86.4	104	66.4	64.5	55.2	62.7	58.8	67.2
PY17X_1465100	45.4	20.8	70	3.42	1.8	0.39	4.54	5.75624e-06	0.0264039	2.528e-05	0	18.6	19.2	24.7	87.6	55.9	66.6	33.9	21.9	18.9	36.5	26.1	47.3
PY17X_0313700	155	84.1	225.8	2.64	1.4	0.31	4.53	5.77264e-06	0.0264733	2.533e-05	0	119.6	67.3	65.4	192.2	203.3	282	58.3	28.6	39	51	66.7	57.1
PY17X_0108000	306.3	193.2	419.4	2.17	1.1	0.25	4.53	5.92802e-06	0.02718	2.6e-05	0	187.6	168.2	223.9	417.4	499.4	341.3	59.2	49.2	47.1	53.9	58.6	63.7
PY17X_0921300	72.5	36.8	108.3	2.88	1.5	0.34	4.53	5.97111e-06	0.0273716	2.617e-05	0	48.8	36.9	24.7	117.6	101.7	105.6	70	64	56.4	82	83.8	75.3
PY17X_1418700	49.3	75.2	23.3	0.305	-1.7	0.38	-4.52	6.05648e-06	0.0277568	2.652e-05	0	99.6	72.1	53.8	23.5	25.4	21.1	86.2	70.5	72.9	65	56.9	56
PY17X_0932300	2814.2	1826.3	3802.2	2.08	1.1	0.24	4.5	6.70118e-06	0.0307048	2.932e-05	0	1652.8	1725.6	2100.6	4370.5	4277.1	2758.9	88.1	91.4	90	88.6	91.2	87.7
PY17X_0515800	167.4	99.5	235.3	2.33	1.2	0.27	4.5	6.79569e-06	0.0311311	2.971e-05	0	128.5	92.9	77	230.5	223.6	251.9	85.9	77.2	73.4	79.2	79.6	89.3
PY17X_1139900	46.6	70.4	22.9	0.323	-1.6	0.36	-4.5	6.82388e-06	0.0312534	2.982e-05	0	77.7	59.3	74.1	23.5	24.1	21.1	37.2	44.5	35.7	21.7	37.9	40.6
PY17X_1210500	384.3	242.6	526.1	2.17	1.1	0.25	4.5	6.85299e-06	0.0313799	2.992e-05	0	251.5	213.1	263.1	491.5	418	668.8	78.8	80.8	67.9	73.5	83.1	78.9
PY17X_MIT01700	91.8	135.5	48.1	0.36	-1.5	0.33	-4.49	7.07152e-06	0.0323734	3.085e-05	0	103.1	152.2	151.2	44.1	34.3	65.8	85	89.4	84.3	97.7	75.6	80.7
PY17X_1404200	1892.2	2641.9	1142.5	0.432	-1.2	0.27	-4.49	7.17185e-06	0.0328256	3.127e-05	0	2111.8	2499.5	3314.4	1260.5	1421.9	745.2	86.9	83	75.3	82.8	77	87.5
PY17X_1454400	44.5	67.2	21.8	0.321	-1.6	0.37	-4.49	7.28943e-06	0.0333564	3.176e-05	0	68.7	70.5	62.5	19.4	24.1	21.9	36.5	44.6	48.7	25.4	52.9	29.5
PY17X_0701100	1750.8	1204.6	2297	1.91	0.9	0.21	4.48	7.52634e-06	0.034433	3.276e-05	0	1209.5	1003	1401.4	2403.9	2278.3	2208.7	86.4	82.5	73.5	83.8	75.8	87.6
PY17X_0901300	16.8	30.2	3.3	0.103	-3.3	0.73	-4.48	7.56046e-06	0.0345816	3.289e-05	0	41.9	24	24.7	0	2.5	7.3	85.1	76.9	81.7	16.4	30.9	45.9
PY17X_1025800	295	170.9	419	2.46	1.3	0.29	4.48	7.57934e-06	0.0346603	3.295e-05	0	160.8	221.1	130.8	371.6	312.6	572.9	51	67.3	63.7	57.6	78.9	53.1
PY17X_1145700	131.9	72.5	191.4	2.59	1.4	0.31	4.47	7.88934e-06	0.0360701	3.427e-05	0	100.3	72.1	45.1	188.7	176.6	208.8	48.7	28	51.6	51.2	53.7	54.2
PY17X_1022400	165.1	238.3	91.9	0.387	-1.4	0.31	-4.47	7.94361e-06	0.0363102	3.448e-05	0	267.3	248.3	199.2	76.4	63.5	135.7	83.1	75.2	84.7	77.6	54.3	82.2
PY17X_0713400	3697.5	4931	2464	0.5	-1	0.22	-4.47	7.97955e-06	0.0364665	3.461e-05	0	3827.8	5535.7	5429.5	2698.5	2609.9	2083.6	88.1	80.6	74	79.5	75.2	86.9
PY17X_0935800	131.5	184.9	78.1	0.426	-1.2	0.28	-4.46	8.21745e-06	0.0375455	3.562e-05	0	147.1	224.3	183.2	80.5	72.4	81.3	51.4	56.5	61.6	45.4	38.7	45.9
PY17X_1105700	445.1	283.6	606.6	2.14	1.1	0.25	4.46	8.22644e-06	0.0375784	3.563e-05	0	262.5	339.7	248.6	650.2	703.9	465.6	32.8	28	32.3	35	34.7	36
PY17X_0951601	53.2	26.2	80.2	3.02	1.6	0.36	4.46	8.36403e-06	0.0381985	3.62e-05	0	27.5	19.2	32	74.1	87.7	78.8	76.1	72.5	61.3	68.4	61.6	79.7
PY17X_0605300	20658.1	28727.9	12588.3	0.438	-1.2	0.27	-4.45	8.58366e-06	0.039193	3.712e-05	0	16796.4	34898.3	34488.9	13358.9	12821	11584.9	85.8	86.2	86.4	85.4	85.2	84.5
PY17X_1211400	904.6	1179.2	630.1	0.534	-0.9	0.2	-4.45	8.60257e-06	0.0392707	3.718e-05	0	1156.6	1283.4	1097.5	577.3	621.4	691.6	66.5	56.7	48.2	53.5	42.2	60.4
PY17X_0403400	170.5	234.1	106.9	0.456	-1.1	0.25	-4.45	8.60914e-06	0.0392921	3.718e-05	0	211.7	259.6	231.1	88.8	115.6	116.2	55.3	40.9	43.7	43.7	39.6	47.6
PY17X_1363400	601.3	346.2	856.3	2.48	1.3	0.29	4.45	8.71335e-06	0.039759	3.76e-05	0	255.6	387.7	395.4	1015.9	1048.3	504.6	76.7	72.3	69.8	71.7	71.7	78.4
PY17X_1362000	2871.6	2030.6	3712.7	1.83	0.9	0.2	4.43	9.54025e-06	0.0435226	4.114e-05	0	1773.7	2231.9	2086.1	3899	3531.2	3708	81.8	75.7	69.3	77.5	72.9	81.6
PY17X_0812800	31.6	12.3	51	4.06	2	0.46	4.43	9.62434e-06	0.0438966	4.147e-05	0	13.1	6.4	17.4	48.2	58.5	46.3	40.2	13.8	19.2	56.9	56.5	50.6
PY17X_1426700	26.3	8.7	43.8	4.82	2.3	0.51	4.42	9.67447e-06	0.0441156	4.166e-05	0	11	6.4	8.7	47.6	54.6	29.3	74.7	86.2	74.1	82.6	76.3	81.5
PY17X_0306000	609	816.9	401.1	0.492	-1	0.23	-4.42	9.80409e-06	0.0446969	4.219e-05	0	651.5	825.2	974	431.5	423.1	348.6	45.9	43.1	40.3	42.2	42.3	46.8
PY17X_1243800	6163.6	8210.1	4117	0.502	-1	0.23	-4.42	9.86846e-06	0.0449804	4.243e-05	0	6382.9	8834.7	9412.7	4701.4	4169.1	3480.5	86.1	87.8	84.6	85.3	86.2	86.9
PY17X_1438300	45.2	18	72.5	3.85	1.9	0.44	4.42	9.90138e-06	0.0451206	4.254e-05	0	25.4	9.6	18.9	47.6	69.9	100	43.4	16.5	23.8	59.6	49.5	64.5
PY17X_0210600	158.1	93.4	222.7	2.37	1.2	0.28	4.42	9.94776e-06	0.045322	4.271e-05	0	106.5	102.5	71.2	189.9	202	276.3	44.8	50.7	65.7	59.7	84.5	47.9
PY17X_0210700	4509.2	6273.8	2744.6	0.438	-1.2	0.27	-4.42	1.00127e-05	0.0456076	4.296e-05	0	3647.8	7793.3	7380.4	2951.9	2557.9	2723.9	93.2	91.8	88.9	89.2	89.8	94.1
PY17X_0710700	2189.8	1303.5	3076	2.36	1.2	0.28	4.41	1.02791e-05	0.0468109	4.407e-05	0	1138.7	1187.3	1584.5	4014.8	3400.3	1813	54.5	54.2	55.8	54	59.4	55
PY17X_0923300	539.3	743.9	334.7	0.45	-1.2	0.26	-4.41	1.03206e-05	0.0469899	4.422e-05	0	608.2	685.8	937.6	359.2	402.8	242.2	86.7	79.6	76	81.5	90.7	85.1
PY17X_0830900	497	677.6	316.4	0.468	-1.1	0.25	-4.4	1.06143e-05	0.0483163	4.544e-05	0	590.3	632.9	809.7	381.5	330.4	237.3	78.6	76.8	71.8	71.3	70.2	78.4
PY17X_1327400	53.2	21.9	84.4	3.61	1.9	0.42	4.4	1.0726e-05	0.048814	4.589e-05	0	38.5	11.2	16	75.3	81.3	96.7	78.4	51.2	64.5	87.7	92.3	90.6
PY17X_0709600	1584.5	1068.4	2100.7	1.96	1	0.22	4.4	1.08501e-05	0.0493678	4.638e-05	0	1200.6	878	1126.6	2420.4	2106.8	1774.8	87.2	88.3	89	88.4	89.5	87.7
PY17X_1455200	175.2	243	107.3	0.445	-1.2	0.27	-4.4	1.09401e-05	0.0497665	4.674e-05	0	197.9	224.3	306.7	117.6	100.4	104	48.9	47.9	47.2	45.2	32.5	48.1
PY17X_0834300	166.3	235.5	97.1	0.412	-1.3	0.29	-4.4	1.09558e-05	0.0498271	4.677e-05	0	320.2	214.7	171.5	106.4	82.6	102.4	57.6	47.2	69.4	63.1	58.6	48.6
PY17X_0704900	90.8	129.3	52.2	0.406	-1.3	0.3	-4.39	1.12493e-05	0.0511506	4.799e-05	0	121	136.2	130.8	45.9	45.7	65	68	44.3	47.2	42.2	30.6	56.2
PY17X_0923100	177.2	96.4	257.9	2.62	1.4	0.32	4.39	1.1262e-05	0.0511969	4.801e-05	0	151.2	62.5	75.6	249.3	257.9	266.5	64.6	56.8	54.6	68.5	76.6	67
PY17X_0928700	10967.8	7249	14686.7	2.03	1	0.23	4.39	1.14784e-05	0.0521695	4.889e-05	0	7358.1	5756.8	8632	15711.7	16794.4	11554	92.7	88.6	88.8	90.7	86.5	89.8
PY17X_0208800	388.8	523.8	253.9	0.486	-1	0.24	-4.38	1.16741e-05	0.0530471	4.969e-05	0	403.4	588	580	245.2	240.2	276.3	58.1	43.8	44.1	41.4	43.5	52.1
PY17X_0828900	196.4	266.4	126.4	0.475	-1.1	0.24	-4.38	1.178e-05	0.0535166	5.011e-05	0	239.8	296.4	263.1	114.1	122	143	36.3	43.5	43.9	46.5	64.2	38.1
PY17X_1014700	2367.1	3160.8	1573.3	0.498	-1	0.23	-4.38	1.19111e-05	0.0541004	5.063e-05	0	2414.2	3752.4	3315.9	1720.8	1667.1	1331.9	91.9	89.4	84.8	88.2	85.1	90.7
PY17X_0930400	3580.7	2414.2	4747.2	1.96	1	0.22	4.38	1.19267e-05	0.0541592	5.066e-05	0	3023.1	1874.6	2344.8	4636.2	4901	4704.3	59	55.4	47.6	50.1	51.7	61.9
PY17X_1247800	1304	1747	861.1	0.493	-1	0.23	-4.37	1.22834e-05	0.0557667	5.214e-05	0	1294.7	2017.2	1929.1	867.2	959.4	756.6	86.2	82.3	76.7	82.4	76.5	83.2
PY17X_1103100	158.1	98.8	217.5	2.19	1.1	0.26	4.37	1.24973e-05	0.056725	5.301e-05	0	112.7	84.9	98.9	239.9	202	210.5	78.8	53.3	57.4	67.8	74.1	73.4
PY17X_1230700	1054.3	1406.6	701.9	0.5	-1	0.23	-4.37	1.25141e-05	0.0567889	5.304e-05	0	1041.8	1618.3	1559.8	658.4	728.1	719.2	61.6	56	55.5	53.3	54.3	64.1
PY17X_0916500	3120.1	1962.6	4277.7	2.18	1.1	0.26	4.37	1.25633e-05	0.0569997	5.321e-05	0	2500.8	1534.9	1852	5193.5	4560.4	3079.1	90	88.7	79.6	85.2	81.4	90.2
PY17X_0505900	573.8	788.1	359.5	0.456	-1.1	0.26	-4.36	1.28223e-05	0.0581621	5.427e-05	0	572.5	825.2	966.7	364.5	432	282	50.4	45.5	45.7	41.4	41.7	49.4
PY17X_0520300	3937.6	2448	5427.2	2.22	1.1	0.26	4.36	1.30481e-05	0.0591733	5.519e-05	0	2693.9	1941.9	2708.2	6793.8	5979.8	3508.1	88.7	88.2	86.2	86.5	87.6	87.9
PY17X_1322000	872.5	1156.5	588.5	0.509	-1	0.22	-4.36	1.3092e-05	0.059359	5.533e-05	0	903	1246.5	1320	538.5	617.5	609.5	92.5	91.3	88.2	90.6	85.3	92.3
PY17X_1320900	279.2	385.8	172.5	0.447	-1.2	0.27	-4.36	1.32788e-05	0.0601928	5.608e-05	0	316.8	443.8	396.9	178.1	216	123.5	58.6	55.7	49	56.8	43.1	46.8
PY17X_1012900	3063.6	4223.8	1903.4	0.451	-1.1	0.26	-4.35	1.33361e-05	0.060439	5.628e-05	0	3642.3	4220.3	4808.8	2259.3	2275.8	1175.1	80.6	72.4	65.4	73.9	68.1	78.8
PY17X_0108900	613.2	423.7	802.7	1.89	0.9	0.21	4.35	1.34012e-05	0.060721	5.652e-05	0	421.3	384.5	465.2	810.1	878	720	76.5	73.1	66.7	65.4	62.1	77.5
PY17X_1146900	257.1	170.4	343.9	2.03	1	0.23	4.35	1.3424e-05	0.0608105	5.657e-05	0	151.2	168.2	191.9	329.2	325.3	377.1	82.3	69.4	73.1	74.7	72.9	81.8
PY17X_1315500	759.3	464.6	1053.9	2.26	1.2	0.27	4.35	1.35384e-05	0.0613156	5.702e-05	0	532.6	384.5	476.8	1352.2	1133.4	676.1	54.6	47.4	49.4	53.2	57.8	53.2
PY17X_1012300	69.9	104.5	35.2	0.337	-1.6	0.36	-4.35	1.3609e-05	0.0616216	5.727e-05	0	118.9	92.9	101.8	25.9	25.4	54.4	64.9	76.2	76.6	59	49.8	63.6
PY17X_1423600	428.5	279.7	577.2	2.07	1.1	0.24	4.35	1.37599e-05	0.0622912	5.787e-05	0	244.7	328.5	266	551.5	476.5	703.7	59.8	56.9	38.4	46.2	53.9	57.8
PY17X_1331700	1282.4	868.1	1696.7	1.95	1	0.22	4.34	1.42236e-05	0.0643759	5.977e-05	0	942.9	705	956.5	1696.1	1946.7	1447.3	94.8	94.2	95.1	94.7	93.9	94.9
PY17X_1210700	220.7	298.4	143	0.479	-1.1	0.24	-4.34	1.45081e-05	0.0656432	6.089e-05	0	318.2	249.9	327.1	138.2	128.3	162.5	72.1	43.4	46.9	56.2	44.3	67
PY17X_1433500	12.2	22.1	2.3	0.106	-3.2	0.75	-4.34	1.451e-05	0.0656432	6.089e-05	0	26.8	19.2	20.4	3.5	2.5	0.8	84.5	81.7	89.6	11.7	0	79.2
PY17X_1457600	676.7	925.1	428.3	0.463	-1.1	0.26	-4.33	1.46141e-05	0.0660994	6.128e-05	0	782.7	858.8	1133.9	475.6	507	302.3	87.5	83.9	75.8	82.9	80.9	84.9
PY17X_1400400	281.8	381.2	182.5	0.481	-1.1	0.24	-4.33	1.48084e-05	0.0669636	6.206e-05	0	371.8	437.4	334.3	183.4	148.7	215.3	79.9	80.7	80.8	79.5	85	80.1
PY17X_1361800	2406.9	3314.5	1499.2	0.453	-1.1	0.26	-4.33	1.51897e-05	0.0686727	6.361e-05	0	2610.8	3971.9	3360.9	1900.7	1602.3	994.7	62.7	61.9	54.9	57.1	57.5	64.9
PY17X_1365400	5063.9	3212.9	6915	2.15	1.1	0.26	4.32	1.52976e-05	0.0691454	6.402e-05	0	2816.2	3938.3	2884.1	7002.5	4801.8	8940.6	86.9	89.9	81.5	87.1	84.6	85.9
PY17X_0420100	928.8	1225.4	632.3	0.516	-1	0.22	-4.32	1.56069e-05	0.0705278	6.526e-05	0	969.7	1329.9	1376.6	627.9	686.2	582.7	76.7	71.3	57.1	65.4	63.6	75.2
PY17X_0306300	67.7	35.2	100.2	2.77	1.5	0.34	4.32	1.57759e-05	0.0712756	6.592e-05	0	45.4	24	36.3	94.7	92.8	113	52.4	41.9	38.9	48.1	61.2	51.2
PY17X_1020600	189.7	122.2	257.1	2.1	1.1	0.25	4.32	1.58349e-05	0.0715261	6.612e-05	0	117.5	115.4	133.7	252.8	293.5	225.1	56.9	39.4	51.2	52.2	57.9	64.1
PY17X_1118100	20001.9	13014.2	26989.6	2.07	1.1	0.24	4.32	1.5857e-05	0.0716103	6.617e-05	0	10087.8	13188	15766.8	31004.1	29895	20069.6	92.2	92.8	93.2	94.7	93.4	92.4
PY17X_1350200	1511.8	1003.2	2020.4	2.01	1	0.23	4.32	1.58983e-05	0.0717809	6.63e-05	0	1034.3	1124.8	850.4	2512.1	1967	1582.2	79.7	74.5	68.5	75.3	73.9	82
PY17X_0105600	683.4	916.3	450.6	0.493	-1	0.24	-4.31	1.6078e-05	0.0725763	6.7e-05	0	718.1	971	1059.7	516.8	461.3	373.8	93.3	87.9	85.2	89.4	86.7	89
PY17X_0707600	2933.9	1838	4029.8	2.19	1.1	0.26	4.31	1.62647e-05	0.0734024	6.771e-05	0	1480.3	2004.4	2029.4	4952.5	4550.3	2586.6	73.5	64.5	57.7	60.7	61.6	72.5
PY17X_0940900	3310.9	2344.1	4277.6	1.83	0.9	0.2	4.31	1.62729e-05	0.0734232	6.771e-05	0	2300.1	2590.8	2141.3	4842.5	4127.1	3863.3	87.2	84.1	73.6	82.7	79.8	85.6
PY17X_1220500	135.2	187	83.3	0.449	-1.2	0.27	-4.31	1.64008e-05	0.0739842	6.82e-05	0	177.3	219.5	164.3	92.3	72.4	85.3	70.3	71.1	51.7	62.4	55.7	72.8
PY17X_1348200	1283.5	806.6	1760.4	2.18	1.1	0.26	4.31	1.65619e-05	0.0746933	6.879e-05	0	1122.9	677.7	619.3	2052.4	1479.1	1749.6	75.9	56.6	56.9	65.9	65.1	77.8
PY17X_1308200	260	348.4	171.7	0.493	-1	0.24	-4.31	1.65654e-05	0.0746933	6.879e-05	0	320.9	379.7	344.5	148.7	166.5	199.9	79.8	69.8	69.7	59.6	70.2	82.2
PY17X_1464100	710.4	467.2	953.7	2.05	1	0.24	4.31	1.66144e-05	0.0748977	6.894e-05	0	344.3	474.3	582.9	895.4	1048.3	917.5	65.5	53.6	46.9	56.7	61.7	65.7
PY17X_0105700	23	37.6	8.3	0.209	-2.3	0.52	-4.3	1.67027e-05	0.0752789	6.926e-05	0	44.7	30.4	37.8	4.1	10.2	10.6	66.5	64	82.1	48.8	49.5	62.6
PY17X_1246300	603.6	390.9	816.3	2.09	1.1	0.25	4.3	1.67877e-05	0.0756454	6.956e-05	0	412.3	347.7	412.8	983.6	881.8	583.5	84.2	79.2	61.3	80.2	68.2	81.5
PY17X_1118700	104.9	63.5	146.3	2.29	1.2	0.28	4.3	1.69015e-05	0.0761414	6.999e-05	0	66.7	64.1	59.6	142.3	160.1	136.5	30.3	26.3	29.4	41.6	42.5	31.8
PY17X_1110600	74.4	38.9	109.9	2.77	1.5	0.34	4.3	1.6913e-05	0.0761759	6.999e-05	0	44.7	24	48	113.5	128.3	87.8	50.8	31.8	37.5	49	41.8	44
PY17X_1135300	557.3	778.8	335.8	0.431	-1.2	0.28	-4.3	1.69693e-05	0.0763926	7.005e-05	0	582.1	826.8	927.5	331	453.6	222.7	77.7	64.3	59.8	62.6	60.3	71.1
PY17X_1418300	44.1	19.9	68.4	3.31	1.7	0.4	4.3	1.69708e-05	0.0763926	7.005e-05	0	26.1	17.6	16	70.5	82.6	52	72.6	46.6	65.4	83.1	69	86.8
PY17X_0216400	4496.9	3191.1	5802.6	1.82	0.9	0.2	4.3	1.69749e-05	0.0763926	7.005e-05	0	3339.9	2932.1	3301.3	6476.3	5949.3	4982.3	87	80.7	73.2	78.8	79.8	85.7
PY17X_0618700	201.8	124.2	279.4	2.28	1.2	0.28	4.3	1.69761e-05	0.0763926	7.005e-05	0	85.2	153.8	133.7	315.7	270.7	251.9	91.7	83	87.1	84.1	83.8	83.3
PY17X_1106600	623.1	848.7	397.6	0.47	-1.1	0.25	-4.3	1.70847e-05	0.0768638	7.045e-05	0	564.9	954.9	1026.3	411.5	386.3	394.9	90.8	84.6	84.5	85	80.9	89.2
PY17X_0101500	301	192.3	409.8	2.12	1.1	0.25	4.3	1.72063e-05	0.0773938	7.09e-05	0	222	205.1	149.7	375.7	359.6	494.1	66.3	58.7	52.6	56.1	59.1	62
PY17X_0212500	775.9	475.3	1076.6	2.27	1.2	0.27	4.29	1.74796e-05	0.0786056	7.198e-05	0	424	442.2	559.7	1292.8	1279.6	657.4	38.6	39.5	39	37.3	41.7	41.6
PY17X_0504000	346	459.4	232.7	0.507	-1	0.23	-4.29	1.77025e-05	0.0795903	7.285e-05	0	525	421.4	431.7	264	209.7	224.3	61.9	55.9	59.7	52.8	73.3	62.9
PY17X_1411200	134.5	80.3	188.7	2.35	1.2	0.29	4.29	1.77254e-05	0.0796758	7.289e-05	0	75.6	59.3	106.1	171.1	212.2	182.8	85.7	84	74.1	75.2	71	86.8
PY17X_1338700	105.1	57.3	152.9	2.62	1.4	0.32	4.29	1.78892e-05	0.0803939	7.351e-05	0	70.1	32	69.8	161.7	170.3	126.8	52.7	19.7	40.2	53.3	51.8	56.5
PY17X_1462500	270.5	181.5	359.5	1.98	1	0.23	4.28	1.85082e-05	0.0831575	7.6e-05	0	180.7	176.2	187.5	411.5	332.9	334	71.2	60.6	49.8	54.8	52.7	72.8
PY17X_0923000	139.9	71.6	208.2	2.84	1.5	0.35	4.28	1.88856e-05	0.0848343	7.75e-05	0	118.2	54.5	42.2	254.6	176.6	193.4	76	66	69.1	62.2	70.8	79.2
PY17X_0721600	137.9	78.3	197.5	2.5	1.3	0.31	4.27	1.91683e-05	0.0860846	7.861e-05	0	80.4	67.3	87.2	171.1	278.3	143	46.3	44.1	37.3	34.4	41.2	38.9
PY17X_1369800	260.2	347.3	173.1	0.499	-1	0.23	-4.27	1.94358e-05	0.0872667	7.965e-05	0	327.1	387.7	327.1	158.7	161.4	199.1	73.7	73.9	80.1	64	70.6	76.1
PY17X_0937800	156.6	221.2	92	0.42	-1.3	0.29	-4.27	1.94706e-05	0.0874035	7.974e-05	0	190.4	245.1	228.2	85.8	63.5	126.8	52	56.9	69.1	50.3	58.7	54.6
PY17X_1148000	71.5	36	107	2.87	1.5	0.36	4.27	1.96176e-05	0.0880436	8.028e-05	0	52.2	20.8	34.9	117	110.5	93.5	83.6	45.4	58.9	81.5	76.8	82.2
PY17X_0206300	165.6	104.6	226.6	2.18	1.1	0.26	4.27	1.97044e-05	0.0884137	8.058e-05	0	90.7	133	90.1	219.3	242.7	217.8	73	70	69.4	83.2	81.7	87.5
PY17X_1327300	123.7	61.3	186	2.97	1.6	0.37	4.27	1.97544e-05	0.0886181	8.073e-05	0	99	52.9	32	214	129.6	214.5	65.8	42.8	61.5	71.9	83.6	71.9
PY17X_0306800	324.2	219.6	428.8	1.95	1	0.23	4.27	1.97725e-05	0.0886798	8.075e-05	0	232.3	224.3	202.1	415.1	482.9	388.4	81.4	74.7	57.1	69.5	66.7	84.9
PY17X_1416000	169.1	243.9	94.4	0.389	-1.4	0.32	-4.27	1.98707e-05	0.0891004	8.109e-05	0	281.8	274	175.9	87	59.7	136.5	69.9	60.1	84.2	57.2	60.1	56.9
PY17X_0416300	843.9	1090.9	596.9	0.547	-0.9	0.2	-4.26	2.00528e-05	0.0898965	8.178e-05	0	980.7	1219.3	1072.8	565	607.4	618.4	48.3	45.2	43.7	31.3	33.3	39.2
PY17X_1465200	145.5	82.1	208.9	2.49	1.3	0.31	4.26	2.01511e-05	0.0903174	8.213e-05	0	118.2	64.1	64	168.7	231.3	226.7	65.4	51.2	41.7	53.9	65.8	71.3
PY17X_1112500	1411.1	966.7	1855.5	1.92	0.9	0.22	4.26	2.04192e-05	0.0914983	8.316e-05	0	1199.9	857.2	843.1	1823.7	1726.8	2016.1	77.6	62.8	56.9	64.7	62.2	81.3
PY17X_1024200	650.8	883.9	417.7	0.474	-1.1	0.25	-4.26	2.07871e-05	0.0931262	8.46e-05	0	606.8	1078.3	966.7	460.9	425.7	366.5	78.9	80.7	79.4	77.9	80.4	82.3
PY17X_1467900	141.6	88.4	194.9	2.21	1.1	0.27	4.26	2.08202e-05	0.0932537	8.468e-05	0	81.8	80.1	103.2	216.3	203.3	165	21.7	15.8	17.4	19.1	16.6	21.2
PY17X_1241400	2357.2	3053.6	1660.8	0.544	-0.9	0.21	-4.26	2.08574e-05	0.0933995	8.477e-05	0	2611.5	3122.8	3426.4	1835.4	1637.9	1509.1	84.4	81.1	70.1	79.2	74.4	84.8
PY17X_1371600	144.1	81.8	206.4	2.48	1.3	0.31	4.25	2.09644e-05	0.0938575	8.515e-05	0	115.5	51.3	78.5	216.3	177.9	225.1	87.9	51.5	68.4	83.3	71.4	83.6
PY17X_0818800	736	1009.3	462.6	0.458	-1.1	0.26	-4.25	2.137e-05	0.095652	8.674e-05	0	1222.6	908.5	896.9	392.1	354.5	641.2	70.7	59.7	59.4	59.4	59.1	66.1
PY17X_1334500	748.4	510.1	986.7	1.93	1	0.22	4.25	2.16012e-05	0.0966652	8.761e-05	0	493.4	475.9	561.1	1110.5	1068.6	780.9	75.7	66.4	59.3	61.8	66.8	78.5
PY17X_0626300	3566.9	4672.7	2461.2	0.527	-0.9	0.22	-4.25	2.16743e-05	0.0969709	8.785e-05	0	4023.7	4236.3	5758.1	2441	2725.6	2216.9	92.4	91.9	91.1	90.6	90	91.7
PY17X_0806200	1803.4	1161.4	2445.4	2.11	1.1	0.25	4.24	2.1915e-05	0.0980197	8.872e-05	0	814.4	1217.7	1452.2	2642	2756.1	1938.1	87.2	80.4	76.7	78.3	77.3	89.6
PY17X_0709200	4122.3	5665	2579.6	0.456	-1.1	0.27	-4.24	2.19185e-05	0.0980197	8.872e-05	0	3401.8	7067.5	6525.6	2677.3	2808.2	2253.4	90.5	89.8	89.5	89.7	90.2	91.2
PY17X_1341500	310.3	438	182.6	0.418	-1.3	0.3	-4.24	2.19525e-05	0.0981496	8.88e-05	0	256.3	591.2	466.6	157.6	194.4	195.8	91.5	87.7	89.2	85.8	87	88.9
PY17X_1219600	172.2	110.1	234.3	2.12	1.1	0.26	4.24	2.2362e-05	0.0999583	9.039e-05	0	115.5	120.2	94.5	245.2	257.9	199.9	72.2	56.7	62.3	63.1	56	78.1
PY17X_1029100	203.6	277.6	129.5	0.467	-1.1	0.26	-4.24	2.26878e-05	0.101392	9.165e-05	0	230.9	251.6	350.3	129.3	142.3	117	75.2	83.7	57.5	67.7	64.5	84.1
PY17X_0714300	100.6	153.1	48	0.321	-1.6	0.39	-4.24	2.28325e-05	0.102016	9.217e-05	0	78.3	206.7	174.4	56.4	26.7	60.9	77.1	52.5	59.3	87.3	31.8	88.4
PY17X_0106300	1331.1	1726.3	935.9	0.542	-0.9	0.21	-4.23	2.29321e-05	0.102438	9.251e-05	0	1815.6	1701.6	1661.6	832.5	862.8	1112.5	47.4	55.6	57.6	49	62.7	45.5
PY17X_0810300	118.4	69.5	167.3	2.41	1.3	0.3	4.23	2.30166e-05	0.102792	9.279e-05	0	72.2	75.3	61.1	160.5	124.5	217	69.8	54.8	63.3	68.8	64	76.4
PY17X_1407600	129.3	183.7	74.8	0.405	-1.3	0.31	-4.23	2.3424e-05	0.104588	9.436e-05	0	213	133	205	88.2	85.1	51.2	75	56.3	58.2	62	56.6	78.4
PY17X_0839200	128.9	67	190.8	2.84	1.5	0.36	4.23	2.36902e-05	0.105753	9.537e-05	0	75.6	83.3	42.2	144	136	292.5	63.9	65.5	70.3	72.6	89.6	77
PY17X_0824800	330.9	215	446.9	2.08	1.1	0.25	4.23	2.38279e-05	0.106344	9.586e-05	0	216.5	214.7	213.7	505.6	510.8	324.2	33.1	29.1	30.9	27.7	37.1	30.2
PY17X_0930900	559.6	736.8	382.3	0.52	-0.9	0.22	-4.23	2.38454e-05	0.106398	9.587e-05	0	617.1	847.6	745.7	341.6	381.2	424.2	81.6	74.6	71.3	77.5	80.5	80.5
PY17X_1006500	200.3	103.6	297	2.85	1.5	0.36	4.23	2.38916e-05	0.10658	9.599e-05	0	134	105.7	71.2	228.7	180.4	481.9	73.8	63.1	39	68.4	80.1	72.6
PY17X_1109500	493	328.4	657.6	2.01	1	0.24	4.22	2.43749e-05	0.108712	9.786e-05	0	310.6	378.1	296.6	818.9	585.8	568	90.2	85.2	74.2	85.8	74.8	91
PY17X_1367500	1037.3	696.8	1377.8	1.98	1	0.23	4.22	2.46538e-05	0.109931	9.892e-05	0	654.9	729	706.5	1255.8	1097.9	1779.7	82.9	77.2	64.8	69.3	66.7	83.8
PY17X_0506400	673.9	445.9	901.8	2.02	1	0.24	4.22	2.48362e-05	0.11072	9.958e-05	0	547.7	399	391	1040.6	944.1	720.8	35.3	33.9	36.4	37	43.9	36
PY17X_1128500	4078.3	2846.5	5310.3	1.86	0.9	0.21	4.22	2.49594e-05	0.111244	0.0001	0	3229.3	2473.9	2836.2	5811.4	5732	4387.4	89.7	91.2	87.8	89.7	89.9	88.8
PY17X_1236100	228	140.5	315.5	2.22	1.2	0.27	4.21	2.5001e-05	0.111404	0.0001001	0	182.8	113.8	125	368.6	325.3	252.7	79.1	64	60.9	68.9	72.7	81.3
PY17X_1220900	4308.8	5744.1	2873.6	0.501	-1	0.24	-4.21	2.54455e-05	0.11336	0.0001018	0	4071.8	6993.8	6166.6	3202.9	2809.4	2608.6	93.2	90.4	83.3	89.6	85	92.5
PY17X_0514400	216.5	134.4	298.6	2.19	1.1	0.27	4.21	2.56693e-05	0.114331	0.0001026	0	181.4	104.1	117.7	291.6	316.4	287.7	56.1	45.3	45.3	56.5	56.8	62.5
PY17X_1411500	167.7	105	230.3	2.19	1.1	0.27	4.21	2.60461e-05	0.115983	0.0001041	0	111.3	96.1	107.6	266.9	247.8	176.3	72	56	49.6	65.4	62.5	75.2
PY17X_1456100	221.4	145.1	297.7	2.05	1	0.25	4.2	2.66358e-05	0.118583	0.0001064	0	154.6	157	123.6	339.2	294.8	259.2	90.2	80.5	74.1	90.5	85	88.9
PY17X_1338600	215.6	128.8	302.4	2.36	1.2	0.3	4.2	2.67159e-05	0.118913	0.0001066	0	118.2	163.4	104.7	257.5	231.3	418.5	61.3	65.7	59.4	67.9	68.9	69.4
PY17X_1051301	15.6	3.8	27.5	7.41	2.9	0.69	4.2	2.6775e-05	0.119149	0.0001067	0	3.4	6.4	1.5	21.2	36.8	24.4	43.5	15	29.9	83.7	77.8	81.3
PY17X_1452100	389.2	563	215.4	0.383	-1.4	0.33	-4.2	2.67826e-05	0.119156	0.0001067	0	635.7	636.1	417.2	178.7	122	345.4	71.8	68.4	67.3	68.2	74.4	71.4
PY17X_1367000	1026.1	1354.1	698.1	0.516	-1	0.23	-4.2	2.68104e-05	0.119253	0.0001068	0	1195.1	1557.4	1309.8	636.7	598.5	859	71.1	60	53	59.1	67.4	73
PY17X_1115000	354.9	486.9	222.8	0.459	-1.1	0.27	-4.2	2.68782e-05	0.119527	0.000107	0	359.4	575.2	526.2	255.1	249.1	164.2	57.3	55.8	50.5	49.2	55.7	62.4
PY17X_0846001	40.3	64.3	16.2	0.257	-2	0.47	-4.2	2.71844e-05	0.120862	0.0001081	0	68	92.9	32	15.3	8.9	24.4	53.6	42.8	72.1	79.4	67.7	78.5
PY17X_0808700	145.2	200.2	90.2	0.452	-1.1	0.27	-4.19	2.76247e-05	0.122792	0.0001098	0	154.6	217.9	228.2	89.4	101.7	79.6	81.1	43.8	43.6	45.6	41.3	74.5
PY17X_0621900	3546.1	4557.3	2534.9	0.557	-0.8	0.2	-4.19	2.77801e-05	0.123455	0.0001103	0	3884.2	5064.7	4723.1	2749.6	2404.1	2450.9	89.5	87	77.3	85.1	79.8	89.3
PY17X_0913800	1339	1746.9	931	0.533	-0.9	0.22	-4.19	2.78094e-05	0.123557	0.0001104	0	1379.9	1959.5	1901.4	959.5	965.7	867.9	74.4	64.9	61.1	66	62.4	71.8
PY17X_0832500	87.1	50	124.2	2.43	1.3	0.31	4.19	2.7974e-05	0.124261	0.000111	0	61.9	41.7	46.5	117	138.5	117	78.8	46.5	75	67.9	76.2	85.6
PY17X_1219500	718.2	957.4	479	0.501	-1	0.24	-4.19	2.80314e-05	0.124488	0.0001111	0	725	1113.6	1033.6	432.7	446	558.3	77.5	67.4	62.6	64.5	61.7	81.2
PY17X_0117700	5.2	10.3	0	0.0152	-6	1.44	-4.18	2.85345e-05	0.126693	0.000113	0	8.2	11.2	11.6	0	0	0	44	55.9	24.4	0	0	0
PY17X_1403400	86.2	41	131.5	3.22	1.7	0.4	4.18	2.89592e-05	0.12855	0.0001146	0	44.7	59.3	18.9	122.3	78.8	193.4	67.8	67.8	46.4	63.1	77.2	75.8
PY17X_1328100	374.5	253.9	495	1.94	1	0.23	4.18	2.95601e-05	0.131188	0.0001169	0	301	219.5	241.3	504.4	524.8	455.9	70.8	73.3	60.6	70.3	68.6	76.1
PY17X_1011900	359.8	467	252.7	0.54	-0.9	0.21	-4.18	2.96697e-05	0.131644	0.0001173	0	485.9	432.6	482.6	251	256.7	250.3	25	19.8	19.7	20.5	21.5	24.2
PY17X_1318000	296.1	202.5	389.6	1.91	0.9	0.22	4.17	3.08454e-05	0.13683	0.0001219	0	224.7	193.9	189	395.1	410.4	363.2	50.7	46.9	42.9	53	49.8	62.7
PY17X_1214100	1634.1	2152.4	1115.9	0.519	-0.9	0.23	-4.17	3.08941e-05	0.137015	0.000122	0	1637.7	2529.9	2289.6	1234.6	1001.3	1111.7	85.5	82.7	73.6	82.2	77.3	84.7
PY17X_1353500	727.7	467.1	988.3	2.11	1.1	0.26	4.17	3.09443e-05	0.137207	0.0001221	0	639.1	318.8	443.4	984.1	1006.4	974.3	72.9	70	51.1	57.7	57.7	73
PY17X_0402900	75.7	41.8	109.6	2.6	1.4	0.33	4.17	3.10497e-05	0.137643	0.0001224	0	49.5	49.7	26.2	120.5	101.7	106.5	83	75.9	71	78.8	86.3	91.1
PY17X_1216900	717.9	936.8	499	0.534	-0.9	0.22	-4.16	3.11763e-05	0.138173	0.0001228	0	885.8	1047.9	876.6	492.7	425.7	578.6	93.3	85.8	80.3	86.7	83.7	94.3
PY17X_1100039	14.4	25	3.8	0.156	-2.7	0.64	-4.16	3.15842e-05	0.13995	0.0001244	0	28.9	28.8	17.4	4.7	2.5	4.1	81.6	69.5	63.9	73.2	16.9	46.4
PY17X_1420700	687.9	462	913.7	1.97	1	0.24	4.16	3.17854e-05	0.140809	0.0001251	0	558.7	426.2	401.2	1077.6	908.5	754.9	79.7	67.9	59	70.4	69.3	81.1
PY17X_1473301	11	20.4	1.5	0.0769	-3.7	0.89	-4.15	3.27526e-05	0.145061	0.0001288	0	26.8	27.2	7.3	1.2	0	3.3	0	0	0	0	0	0
PY17X_0114600	23.9	38.5	9.3	0.237	-2.1	0.5	-4.15	3.28312e-05	0.145376	0.000129	0	30.2	41.7	43.6	9.4	12.7	5.7	78.4	59.1	70.2	41.1	37.9	41.6
PY17X_1363500	1831.9	2336.5	1327.3	0.568	-0.8	0.2	-4.15	3.31352e-05	0.146689	0.0001301	0	2135.9	2299.2	2574.5	1402.7	1343.1	1236	75	70	59.8	67.5	61.9	74.9
PY17X_0113800	2912.6	1836.5	3988.6	2.17	1.1	0.27	4.15	3.31786e-05	0.146849	0.0001302	0	2278.8	1369.9	1860.7	4973.6	4322.8	2669.5	71.7	64.5	57.5	60.1	62	68.9
PY17X_0201700	6	0	12	56.2	5.8	1.4	4.15	3.34632e-05	0.148075	0.0001312	0	0	0	0	12.9	10.2	13	0	0	0	66.1	47.8	68.8
PY17X_0947100	155.3	96.9	213.7	2.17	1.1	0.27	4.15	3.34761e-05	0.148098	0.0001312	0	121	75.3	94.5	199.3	213.5	228.4	92.7	76.5	80.2	86	92.1	91.6
PY17X_1005500	536.7	367.1	706.3	1.93	0.9	0.23	4.14	3.46448e-05	0.153234	0.0001357	0	316.1	378.1	407	630.8	643	845.1	78.4	67.5	60.1	66.2	67.8	77.4
PY17X_0816000	556.8	388	725.6	1.87	0.9	0.22	4.14	3.47464e-05	0.153649	0.000136	0	406.1	427.8	330	730.2	651.9	794.8	86.6	76.1	77.4	80.6	84	89.1
PY17X_1306100	719.3	452.6	986	2.17	1.1	0.27	4.14	3.48563e-05	0.1541	0.0001363	0	648.7	342.9	366.3	1139.9	864.1	954	81.4	60.3	60.7	76.5	73.1	81.8
PY17X_0801100	196.5	116.1	276.8	2.36	1.2	0.3	4.14	3.51115e-05	0.155193	0.0001373	0	159.4	92.9	95.9	264	212.2	354.3	78.2	65.3	61.4	71.5	75	81.2
PY17X_0501800	172.3	109.3	235.3	2.16	1.1	0.27	4.14	3.53653e-05	0.156279	0.0001382	0	98.3	92.9	136.6	261	249.1	195.8	53.4	69.7	65.5	57.8	66.7	58.1
PY17X_0708300	1103.9	680.2	1527.5	2.25	1.2	0.28	4.14	3.54113e-05	0.156447	0.0001382	0	687.2	642.5	710.9	1914.2	1818.3	850	91.3	87.7	79.6	89.3	83	89.9
PY17X_1315000	93.6	131.2	56	0.431	-1.2	0.29	-4.13	3.55535e-05	0.15704	0.0001387	0	107.9	134.6	151.2	54.7	50.8	62.6	78.7	64.9	67.6	83.5	68.2	79.4
PY17X_1037100	558.8	739.8	377.7	0.512	-1	0.23	-4.13	3.60548e-05	0.159218	0.0001406	0	650.1	730.6	838.8	459.2	366	308	87.2	85.3	88.6	85.5	88.9	82.2
PY17X_1138600	3852.1	2438.6	5265.6	2.16	1.1	0.27	4.13	3.6417e-05	0.160781	0.0001419	0	2023.9	2499.5	2792.5	6626.2	5942.9	3227.8	91.5	89.7	87.7	87	85.7	90.1
PY17X_0501900	1201.9	716	1687.8	2.35	1.2	0.3	4.13	3.64444e-05	0.160866	0.0001419	0	1133.9	511.1	503	1957.7	1541.3	1564.3	72	58.3	60.5	67.8	72.2	73.5
PY17X_1370500	1562.4	2081.7	1043.2	0.501	-1	0.24	-4.13	3.69055e-05	0.162864	0.0001436	0	1659.6	2199.9	2385.5	1134.1	1218.6	776.9	47.9	48.2	40.7	40.9	44	48.1
PY17X_1465600	4115.7	5306.3	2925.1	0.551	-0.9	0.21	-4.13	3.70416e-05	0.163428	0.000144	0	5000.2	5566.2	5352.5	3463.9	2876.8	2434.6	51.8	49.7	44.7	44.7	54.5	47
PY17X_1002800	1260.3	1644.8	875.7	0.533	-0.9	0.22	-4.12	3.73091e-05	0.164571	0.000145	0	1269.3	1839.4	1825.8	913	886.9	827.3	76	67.2	52.5	59.6	57	74.6
PY17X_0936900	77.8	109.8	45.8	0.415	-1.3	0.31	-4.12	3.74118e-05	0.164986	0.0001453	0	99	100.9	129.4	41.7	53.4	42.3	43.6	31.4	31.5	29.8	31.6	30.2
PY17X_0823500	525	689.6	360.5	0.523	-0.9	0.23	-4.12	3.7525e-05	0.165448	0.0001456	0	549.8	765.9	753	326.9	379.9	374.6	82.2	84.2	76.3	76.3	72.9	83
PY17X_0921000	75.1	36.2	114.1	3.04	1.6	0.39	4.12	3.75837e-05	0.165669	0.0001458	0	59.8	24	24.7	149.3	97.8	95.1	54.9	62.7	52.2	78.1	78.9	69.2
PY17X_1225400	423.9	286.2	561.5	1.97	1	0.24	4.12	3.78325e-05	0.166728	0.0001466	0	217.8	342.9	298	606.1	543.8	534.7	88.7	82.2	85.3	84.1	84.4	90.3
PY17X_1345400	513.2	688.1	338.3	0.493	-1	0.25	-4.12	3.80311e-05	0.167565	0.0001473	0	678.3	838	548	358	264.3	392.5	90.5	85.5	74.5	84	75.8	88.5
PY17X_1340400	239.2	340.8	137.6	0.406	-1.3	0.32	-4.11	3.91954e-05	0.172656	0.0001517	0	406.8	352.5	263.1	159.9	72.4	180.4	62.2	60.9	62.3	55.9	51.7	60.5
PY17X_1004000	2179	1376.5	2981.4	2.16	1.1	0.27	4.11	3.94187e-05	0.1736	0.0001525	0	1867.9	1015.8	1245.8	3690.8	3067.4	2186	86.2	81	74.7	82.3	75.7	85.3
PY17X_1440400	93.9	56.4	131.3	2.33	1.2	0.3	4.11	3.9512e-05	0.173971	0.0001527	0	52.9	64.1	52.3	131.7	152.5	109.7	73.7	73.5	68.9	65.1	83.5	77.5
PY17X_0622000	505	319.8	690.2	2.17	1.1	0.27	4.11	3.9763e-05	0.175037	0.0001536	0	211.7	366.9	380.9	709.6	818.3	542.8	76.7	75.5	76.4	77.5	77.7	80.1
PY17X_1140800	119.4	166	72.8	0.438	-1.2	0.29	-4.11	3.98939e-05	0.175573	0.000154	0	191.7	136.2	170.1	67	59.7	91.8	62.1	44.1	63.8	45.3	42.2	59
PY17X_1437300	465.9	624	307.8	0.496	-1	0.25	-4.11	4.03752e-05	0.177651	0.0001558	0	483.8	765.9	622.2	321.6	254.1	347.8	90.6	90.7	79.1	83.1	83.8	91.7
PY17X_0601700	203.2	134.8	271.5	2	1	0.24	4.11	4.04024e-05	0.17773	0.0001558	0	140.2	121.8	142.5	258.7	311.3	244.6	93.6	86.5	90.2	94.4	92	94.7
PY17X_0303800	174.9	112.2	237.7	2.13	1.1	0.27	4.1	4.05952e-05	0.178538	0.0001564	0	101.7	102.5	132.3	287.5	222.4	203.2	81.9	78.5	84.4	82.3	85.9	77.9
PY17X_1313700	91.9	133.3	50.4	0.386	-1.4	0.33	-4.1	4.08138e-05	0.179458	0.0001572	0	95.5	177.8	126.5	52.3	35.6	63.4	39.3	39.9	37.4	28	39.8	43.3
PY17X_1244400	82.2	41.6	122.8	2.84	1.5	0.37	4.1	4.08486e-05	0.17957	0.0001572	0	68	33.6	23.3	125.8	111.8	130.8	53.8	51.7	55.5	55.1	81.8	46.8
PY17X_1116100	634.3	815.2	453.5	0.556	-0.8	0.21	-4.1	4.13022e-05	0.181523	0.0001588	0	769	884.4	792.3	416.8	451.1	492.5	61.4	57.4	53	46.8	56.8	61.7
PY17X_0107900	158	103	213	2.07	1	0.26	4.1	4.15612e-05	0.182596	0.0001596	0	101	112.2	95.9	202.8	242.7	193.4	74.2	61.9	57.5	68	64.3	73.6
PY17X_1373400	142.4	194.1	90.6	0.471	-1.1	0.26	-4.1	4.15651e-05	0.182596	0.0001596	0	170.4	193.9	218.1	104.1	77.5	90.2	89.5	83	83.4	90	77.5	92.3
PY17X_0912600	178.1	105.2	251	2.41	1.3	0.31	4.1	4.16345e-05	0.182859	0.0001598	0	73.5	117	125	294.5	293.5	165	88.1	81	70.2	79.1	78.3	89.9
PY17X_0617900	3225.2	4133.4	2316.9	0.561	-0.8	0.2	-4.1	4.16806e-05	0.183019	0.0001599	0	3843.6	4095.3	4461.4	2691.4	2223.7	2035.6	84.9	80.7	72.6	77.4	77.3	85.1
PY17X_1323200	266.6	349.4	183.8	0.526	-0.9	0.23	-4.1	4.17167e-05	0.183136	0.0001599	0	331.9	339.7	376.5	165.8	190.6	195	70.4	65.1	57.6	57.6	47.9	67.6
PY17X_0510500	147.6	81.8	213.5	2.57	1.4	0.33	4.1	4.1771e-05	0.183333	0.00016	0	114.8	60.9	69.8	173.4	163.9	303.1	52.8	37.3	60.7	49.2	69.6	59.6
PY17X_1313100	159.6	95.6	223.7	2.32	1.2	0.3	4.09	4.25702e-05	0.186798	0.000163	0	117.5	100.9	68.3	203.4	179.2	288.5	52	72.5	77.2	59.8	85.1	52.9
PY17X_1343900	731.8	989.2	474.5	0.48	-1.1	0.26	-4.09	4.26346e-05	0.187038	0.0001631	0	663.2	1148.8	1155.7	465.6	551.5	406.3	37.8	43.4	36.5	37.9	38	36.7
PY17X_1010700	2345.1	3056.1	1634.2	0.535	-0.9	0.22	-4.09	4.33167e-05	0.189987	0.0001656	0	2332.4	3408	3427.8	1767.2	1603.6	1531.8	92.4	91.2	82.1	91.7	85	94
PY17X_1113900	2283.7	3109.7	1457.6	0.469	-1.1	0.27	-4.08	4.4205e-05	0.193839	0.0001689	0	2398.4	3741.2	3189.4	1950.1	1416.8	1006	84.8	81.6	59.6	70.7	63.5	85.2
PY17X_0900031	22.5	39.7	5.2	0.134	-2.9	0.71	-4.08	4.47972e-05	0.196391	0.0001711	0	57.7	4.8	56.7	5.3	1.3	8.9	87.6	84.6	77.1	80.4	62.8	87.5
PY17X_1218200	619.6	418.4	820.8	1.95	1	0.24	4.08	4.48866e-05	0.196738	0.0001713	0	531.9	368.5	354.7	824.8	724.3	913.4	89.2	83.3	77.4	83.2	81.6	91.7
PY17X_1015600	109.8	151.4	68.3	0.446	-1.2	0.29	-4.07	4.60839e-05	0.20194	0.0001757	0	176.6	155.4	122.1	58.8	73.7	72.3	59.9	61.9	71.3	62.4	49.6	49.9
PY17X_1104400	1116.3	737.2	1495.5	2.02	1	0.25	4.07	4.60974e-05	0.201953	0.0001757	0	1012.3	549.6	649.8	1583.8	1465.1	1437.5	76.6	68.7	69.1	71.6	70.5	74.7
PY17X_0315400	1003.7	1351.1	656.3	0.486	-1	0.26	-4.07	4.72615e-05	0.207005	0.00018	0	1441.8	1496.5	1115	563.2	509.5	896.3	75.7	66.2	62.1	65.7	61.8	73.7
PY17X_1032100	624.3	814	434.7	0.535	-0.9	0.22	-4.07	4.76334e-05	0.208587	0.0001813	0	656.3	914.9	870.8	397.4	463.8	442.9	85	84	79.1	84.2	78.2	89.8
PY17X_1405300	197.1	131.3	263	2	1	0.25	4.07	4.77274e-05	0.20895	0.0001816	0	144.3	121.8	127.9	298.7	244	246.2	70.1	55.5	60.9	65	66.8	74.6
PY17X_1324800	510.8	685.4	336.2	0.492	-1	0.25	-4.06	4.80337e-05	0.210244	0.0001826	0	755.9	727.4	572.8	336.9	245.2	426.6	47.4	53.5	57.6	52.8	56.5	45
PY17X_0518000	2996.2	2208.4	3784	1.71	0.8	0.19	4.06	4.81942e-05	0.210898	0.0001831	0	2328.3	2098.9	2198	4120.6	3547.7	3683.7	77.3	62.9	55.2	64.6	63.6	79.1
PY17X_0924400	185.5	120.3	250.8	2.06	1	0.26	4.06	4.82315e-05	0.211013	0.0001831	0	140.2	107.3	113.4	210.5	274.5	267.4	76.8	78.7	85	73	79.4	76.7
PY17X_1210400	651.6	445.7	857.5	1.93	0.9	0.23	4.06	4.82632e-05	0.211103	0.0001831	0	357.4	453.4	526.2	871.9	973.3	727.3	86.8	80.6	71.4	80.6	78.2	86.9
PY17X_1459700	2125.5	2781.7	1469.4	0.528	-0.9	0.23	-4.06	4.83792e-05	0.211562	0.0001834	0	2341.4	3057.1	2946.6	1666.1	1603.6	1138.5	79.9	74.1	62.5	69.5	64.8	75.3
PY17X_1122000	825.8	1085.2	566.4	0.523	-0.9	0.23	-4.06	4.85336e-05	0.212189	0.0001839	0	891.3	1198.5	1165.9	503.8	507	688.3	22.2	19.4	18.9	27.6	35.4	28.7
PY17X_0820600	300	404.6	195.4	0.485	-1	0.26	-4.05	5.02452e-05	0.219622	0.0001903	0	312.7	405.4	495.7	230.5	190.6	165	55.5	46.4	35.1	81.8	72.3	86.4
PY17X_1206700	92.8	137.2	48.5	0.355	-1.5	0.37	-4.05	5.06536e-05	0.221356	0.0001917	0	154.6	137.8	119.2	34.1	29.2	82.1	71.3	76.4	80.8	74.5	66.2	68.2
PY17X_1207500	461.3	608.6	314	0.518	-0.9	0.23	-4.05	5.08673e-05	0.222239	0.0001924	0	493.4	729	603.3	306.9	280.8	354.3	85.9	85.7	83.7	87.8	85	84.4
PY17X_0822900	1080.4	705.8	1455.1	2.06	1	0.26	4.05	5.10299e-05	0.222899	0.0001929	0	944.9	479.1	693.4	1591.4	1294.8	1479	85.1	79	64.5	76.7	75.7	86.4
PY17X_0504800	380.1	500.9	259.3	0.518	-0.9	0.23	-4.05	5.11301e-05	0.223285	0.0001931	0	536	548	418.7	261	218.6	298.2	73.5	69.4	57.1	64.8	54.6	73.5
PY17X_1237200	337.7	217.5	457.8	2.1	1.1	0.27	4.05	5.15568e-05	0.225097	0.0001946	0	236.4	208.3	207.9	446.8	322.7	603.8	85.7	78.9	78.3	79.4	83.3	88.8
PY17X_0935300	104	143.8	64.2	0.443	-1.2	0.29	-4.04	5.23804e-05	0.22864	0.0001976	0	147.1	150.6	133.7	48.8	67.3	76.4	54.1	58	57	43.3	41.1	61
PY17X_0508600	90.3	137.4	43.2	0.319	-1.6	0.41	-4.04	5.29108e-05	0.230903	0.0001995	0	142.9	206.7	62.5	49.4	24.1	56.1	54.5	53.9	56.7	56.9	87.5	52.8
PY17X_1221300	2539.4	1641.7	3437	2.09	1.1	0.26	4.04	5.30509e-05	0.231461	0.0001999	0	2263	1414.8	1247.3	2957.7	3049.6	4303.7	70.5	57.9	52.6	59.9	57.3	67.4
PY17X_1017300	951.1	613.2	1289.1	2.1	1.1	0.27	4.04	5.32405e-05	0.232235	0.0002005	0	515.4	624.9	699.2	1407.4	1627.7	832.1	57.8	51.2	46.8	53.7	55.9	60.5
PY17X_0923200	105	61.7	148.2	2.38	1.3	0.31	4.04	5.36765e-05	0.234083	0.000202	0	63.9	51.3	69.8	114.6	194.4	135.7	95.1	94.8	93.8	94.6	92.8	95.2
PY17X_0917100	3219.6	2172.2	4267.1	1.97	1	0.24	4.04	5.38244e-05	0.234674	0.0002024	0	1967.5	2419.4	2129.7	5488.1	4247.8	3065.3	95.7	93.1	88.8	92.9	91.5	94.1
PY17X_1029400	3995.2	5408.6	2581.7	0.477	-1.1	0.26	-4.03	5.4992e-05	0.23971	0.0002067	0	3745.4	6168.6	6311.9	3104.7	2791.7	1848.7	76.9	79.1	75.4	76.9	79.2	76.3
PY17X_1018000	690.5	502.7	878.3	1.75	0.8	0.2	4.03	5.5535e-05	0.242022	0.0002086	0	533.3	477.5	497.2	877.7	857.7	899.6	74.6	69.9	62.1	63.7	71.2	74.8
PY17X_1228000	81.5	47.9	115.2	2.41	1.3	0.31	4.03	5.56177e-05	0.242326	0.0002087	0	47.4	49.7	46.5	127	130.9	87.8	83.3	80	67.8	83.8	71.4	81.7
PY17X_1026100	529.7	304.3	755	2.46	1.3	0.32	4.03	5.56711e-05	0.242474	0.0002087	0	490	266	157	802.5	775.1	687.5	76.7	50.4	55.4	68.4	73.3	76
PY17X_1420400	55.6	25.5	85.7	3.31	1.7	0.43	4.03	5.56772e-05	0.242474	0.0002087	0	33	30.4	13.1	71.7	54.6	130.8	44.6	51.2	42.5	56.1	74.3	65.2
PY17X_0516800	119.8	69.1	170.5	2.4	1.3	0.31	4.03	5.63031e-05	0.245144	0.0002109	0	102.4	49.7	55.2	167	175.4	169	62.5	42.1	53.1	52.6	61.1	60.6
PY17X_0700400	198.2	121	275.5	2.24	1.2	0.29	4.03	5.64294e-05	0.245637	0.0002113	0	174.6	88.1	100.3	263.4	294.8	268.2	82.8	52.9	65.4	76.2	73.5	80.1
PY17X_1018900	138.4	87.9	188.8	2.15	1.1	0.27	4.03	5.66866e-05	0.2467	0.0002121	0	89.3	94.5	80	232.8	170.3	163.3	83.4	59.3	69.6	63.9	70.8	78.9
PY17X_0714700	392.2	263.2	521.1	1.97	1	0.24	4.03	5.6789e-05	0.247089	0.0002124	0	328.5	206.7	254.4	546.7	552.7	464	71.5	54.3	61.2	61.2	54.9	68.2
PY17X_1446900	276.2	362.5	190	0.525	-0.9	0.23	-4.02	5.72449e-05	0.249015	0.0002139	0	311.3	405.4	370.7	176.4	194.4	199.1	32.6	39.3	34.4	26	29.4	31.1
PY17X_0104000	172.8	233.6	112.1	0.482	-1.1	0.26	-4.02	5.79456e-05	0.252005	0.0002164	0	189	282	229.7	116.4	120.7	99.1	51.8	47.1	31.1	35.1	40	42.8
PY17X_0825600	118.8	67.1	170.4	2.5	1.3	0.33	4.02	5.84965e-05	0.254343	0.0002183	0	93.5	64.1	43.6	159.3	133.4	218.6	74.5	62.2	72.4	73.2	70	83.3
PY17X_0524800	396.6	268.9	524.2	1.94	1	0.24	4.02	5.87936e-05	0.255576	0.0002193	0	324.4	262.8	219.5	547.9	451.1	573.7	69.2	72.4	73.9	75.5	77.3	69.2
PY17X_1338800	352.8	233.9	471.7	2.02	1	0.25	4.01	5.98239e-05	0.259995	0.000223	0	215.8	224.3	261.7	448	602.3	364.9	80.8	69.2	57.1	64.6	71.6	83.3
PY17X_0625900	3537.7	2585.7	4489.6	1.74	0.8	0.2	4.01	6.03139e-05	0.262064	0.0002247	0	2678.8	2262.4	2815.8	4560.9	4801.8	4106.2	93.9	93.9	92.8	93.2	94	92.9
PY17X_1128100	344.4	240.4	448.5	1.86	0.9	0.22	4.01	6.10651e-05	0.265267	0.0002273	0	239.2	213.1	268.9	468	472.7	404.7	74.6	71.5	59.8	69.2	68.5	80.3
PY17X_1450900	192.5	119.6	265.3	2.21	1.1	0.28	4.01	6.13642e-05	0.266505	0.0002283	0	128.5	100.9	129.4	291	325.3	179.6	74	65.5	60.3	61.4	61.8	70.7
PY17X_1330100	3242.1	2011.4	4472.8	2.23	1.2	0.29	4	6.26728e-05	0.272125	0.000233	0	1491.3	2227.1	2315.7	5802.6	5003.9	2611.8	89.1	90.6	87	87.6	88.2	89.6
PY17X_0707800	700.5	934.9	466.1	0.5	-1	0.25	-4	6.30487e-05	0.273694	0.0002343	0	642.6	993.4	1168.8	476.8	430.8	490.8	70.9	63.4	63.9	71.1	63.2	82
PY17X_0619700	553.1	719.7	386.5	0.538	-0.9	0.22	-4	6.35653e-05	0.275874	0.0002361	0	621.9	791.5	745.7	369.2	339.3	451	62.4	47.8	48.8	57.1	53.5	62.9
PY17X_0417800	328.3	436.3	220.4	0.505	-1	0.25	-4	6.37927e-05	0.276797	0.0002368	0	462.5	410.2	436.1	184	191.9	285.2	86.8	77.5	78	79.8	74.4	83.7
PY17X_1306500	94.5	131.9	57.1	0.431	-1.2	0.3	-4	6.45225e-05	0.279898	0.0002393	0	160.1	94.5	141	59.4	53.4	58.5	66.5	52.1	56.5	31.9	36.4	37
PY17X_0314700	4651.1	3080.3	6221.9	2.02	1	0.25	3.99	6.49046e-05	0.281491	0.0002406	0	2578.5	3044.2	3618.2	7695.6	6786.6	4183.4	82	71	62.6	68.1	67.3	83.1
PY17X_0932200	1125.5	803.2	1447.8	1.81	0.9	0.21	3.99	6.58999e-05	0.285742	0.0002441	0	675.5	876.4	857.7	1632.6	1401.5	1309.2	77.4	64	59.7	72.9	66.9	78.8
PY17X_1236700	1159.9	806.6	1513.2	1.88	0.9	0.23	3.99	6.62031e-05	0.28699	0.0002451	0	723	818.7	878	1665.5	1724.3	1149.9	89.3	86.7	80.9	87.9	84.9	90.7
PY17X_1007900	118.7	75.7	161.7	2.13	1.1	0.27	3.99	6.67462e-05	0.289278	0.0002469	0	80.4	76.9	69.8	143.4	158.8	182.8	52.6	41.8	41.9	52.8	47.6	59.5
PY17X_0302000	167.3	229.6	104.9	0.456	-1.1	0.28	-3.98	6.75436e-05	0.292666	0.0002497	0	203.4	173	312.5	100.5	118.2	95.9	38.8	32.5	42.3	35.2	50.8	40.9
PY17X_1331200	1991.8	1451.4	2532.3	1.75	0.8	0.2	3.98	6.76747e-05	0.293167	0.0002501	0	1388.2	1432.4	1533.6	2774.3	2663.3	2159.2	84.6	87.3	88.3	86.4	85.5	84.5
PY17X_1004400	99.9	61.8	137.9	2.21	1.1	0.29	3.98	6.78769e-05	0.293975	0.0002507	0	65.3	57.7	62.5	137	158.8	117.8	34.5	15.5	19.9	45.4	34.5	48.6
PY17X_1364900	1432.8	1941.1	924.6	0.476	-1.1	0.27	-3.98	7.00662e-05	0.303387	0.0002586	0	1331.2	1757.7	2734.4	927.7	1063.5	782.6	90.1	90	90.7	90.1	90.3	90
PY17X_1145400	833.6	579.7	1087.6	1.87	0.9	0.23	3.97	7.18511e-05	0.311043	0.000265	0	667.3	599.2	472.5	1285.7	1007.6	969.5	84.3	77.8	67.6	80.3	69.9	86.4
PY17X_1020700	210.5	140.4	280.6	2	1	0.25	3.97	7.22324e-05	0.312622	0.0002662	0	139.5	152.2	129.4	341	261.8	238.9	81.8	72.6	71.1	86.1	85.1	85.4
PY17X_0606600	34.6	14.1	55.2	3.63	1.9	0.47	3.96	7.34618e-05	0.317869	0.0002706	0	24.1	8	10.2	42.9	58.5	64.2	55.3	30.7	19.8	62.3	82.1	53.7
PY17X_1358600	145.1	206.5	83.6	0.405	-1.3	0.33	-3.96	7.42948e-05	0.321399	0.0002735	0	272.8	227.5	119.2	78.8	64.8	107.3	74.8	66.3	85.9	81.2	53.3	71.3
PY17X_1034700	829.7	1075.1	584.2	0.543	-0.9	0.22	-3.96	7.44377e-05	0.321943	0.0002739	0	1032.9	881.2	1311.2	580.8	622.6	549.3	84.5	80.7	79.6	78	79.2	85.4
PY17X_0215300	142.9	196.4	89.4	0.455	-1.1	0.29	-3.96	7.49541e-05	0.324101	0.0002756	0	208.2	190.7	190.4	70.5	75	122.7	89.3	77.5	85.9	89.1	83.5	87.2
PY17X_0618100	313	217.1	408.8	1.89	0.9	0.23	3.96	7.53324e-05	0.325662	0.0002767	0	199.3	217.9	234	461.5	418	347	88.7	76.1	67.2	85.1	83.7	87.1
PY17X_1045300	139.3	77.1	201.6	2.6	1.4	0.35	3.96	7.53517e-05	0.32567	0.0002767	0	70.8	52.9	107.6	143.4	303.7	157.7	80.4	75.9	87.9	89	88.2	90.6
PY17X_1305600	100.1	136.2	64.1	0.47	-1.1	0.28	-3.95	7.68011e-05	0.331858	0.0002819	0	134.7	133	141	67.6	66.1	58.5	31.3	17.9	25.6	17.4	18	23.6
PY17X_1007000	236	316.5	155.5	0.49	-1	0.26	-3.95	7.78116e-05	0.336146	0.0002853	0	395.2	302.8	251.5	153.4	133.4	179.6	83	72	84.5	78.8	89.9	85.5
PY17X_0838100	746.8	480.2	1013.3	2.12	1.1	0.27	3.95	7.78448e-05	0.336212	0.0002853	0	334.7	498.3	607.6	1167.6	1150	722.4	75.6	73.2	68.4	73.4	76.9	78.3
PY17X_0300400	297.3	178.9	415.7	2.31	1.2	0.31	3.95	7.79509e-05	0.336592	0.0002855	0	255	153.8	127.9	512.6	285.9	448.6	89.8	91.8	84.1	85.4	84.2	85.8
PY17X_0902000	66.7	35.6	97.7	2.68	1.4	0.36	3.94	8.00732e-05	0.345676	0.0002931	0	45.4	20.8	40.7	112.9	105.5	74.8	75.3	46.9	45.4	68.8	63.4	76.3
PY17X_1310700	1686.1	2128.7	1243.5	0.584	-0.8	0.2	-3.94	8.10036e-05	0.349612	0.0002964	0	2012.9	2403.4	1969.8	1278.1	1226.2	1226.3	89.8	84.9	75.5	84.4	74.7	88.6
PY17X_1213100	364.6	479.9	249.3	0.52	-0.9	0.24	-3.94	8.14741e-05	0.351561	0.0002979	0	391	445.4	603.3	249.9	256.7	241.4	73.3	75.4	67.7	66.8	64.2	72.7
PY17X_1324000	2333.1	3011.5	1654.8	0.55	-0.9	0.22	-3.94	8.22272e-05	0.354728	0.0003005	0	2439	3214.1	3381.3	1692	1864.1	1408.3	62	56.6	54.2	54.9	56.2	59.3
PY17X_1426600	610.3	415.2	805.2	1.93	1	0.24	3.94	8.26238e-05	0.356357	0.0003017	0	472.8	371.7	401.2	662	721.7	1032	63.8	67.6	54.5	54	77	69.3
PY17X_0202900	1357	933.8	1780.3	1.9	0.9	0.24	3.94	8.27724e-05	0.356915	0.0003021	0	973.1	748.2	1080.1	1852.5	2097.9	1390.4	86.4	80.7	80	78.8	80.2	85.8
PY17X_0707000	2091.5	2703	1480.1	0.548	-0.9	0.22	-3.93	8.32574e-05	0.358923	0.0003037	0	2210.1	3101.9	2796.9	1617.9	1587.1	1235.2	87.3	88.5	79.7	87.8	84	86.4
PY17X_1427400	84	48.9	119	2.46	1.3	0.33	3.93	8.64973e-05	0.372804	0.0003153	1	40.5	64.1	42.2	115.2	149.9	91.8	76.6	61.1	78.4	68.7	64.2	79.8
PY17X_1351100	556.5	737.8	375.1	0.51	-1	0.25	-3.92	8.70606e-05	0.375144	0.0003172	1	538.1	870	805.3	434.5	363.4	327.5	91.4	85.7	79.3	86.5	85.5	88.3
PY17X_1404100	1435.9	1944.3	927.4	0.477	-1.1	0.27	-3.92	8.74047e-05	0.376539	0.0003182	1	1561.4	2030	2241.6	1127	1083.9	571.3	81	72.4	62.5	70.3	63.8	76.5
PY17X_1351300	1680.4	2128.3	1232.4	0.579	-0.8	0.2	-3.92	8.80494e-05	0.379229	0.0003204	1	1961.3	2070.1	2353.5	1315.1	1285.9	1096.2	55.3	51.8	51.9	50.3	57.2	54.2
PY17X_1438100	121	163	78.9	0.488	-1	0.26	-3.92	8.81688e-05	0.379655	0.0003206	1	153.3	173	162.8	84.7	69.9	82.1	71.3	56.5	62.9	65.7	68.7	71.4
PY17X_1124700	360.1	474.4	245.8	0.519	-0.9	0.24	-3.92	8.85005e-05	0.380995	0.0003216	1	381.4	575.2	466.6	215.2	251.6	270.6	52.3	52.7	50.7	46.2	54.8	51.3
PY17X_1463000	258	174.8	341.3	1.95	1	0.25	3.92	8.94045e-05	0.384797	0.0003247	1	177.3	168.2	178.8	308.6	291	424.2	88.7	81.9	76.7	83.6	71.5	87.4
PY17X_0706400	396	278.1	513.9	1.85	0.9	0.23	3.91	9.11053e-05	0.392026	0.0003307	1	271.5	301.2	261.7	442.7	499.4	599.7	79.8	74.8	61.9	70.3	64.2	81.7
PY17X_1034000	1539.5	1092.7	1986.3	1.82	0.9	0.22	3.91	9.18721e-05	0.395234	0.0003333	1	1282.4	1062.3	933.3	2210.5	1660.8	2087.7	92.9	89.1	73.1	86.6	81.7	92
PY17X_1417900	60.7	90.6	30.9	0.338	-1.6	0.4	-3.9	9.43335e-05	0.405729	0.000342	1	112.7	100.9	58.1	18.8	26.7	47.1	63.9	74.8	64.2	48	45.3	64.3
PY17X_1208600	1389.3	1819.8	958.9	0.527	-0.9	0.24	-3.9	9.50173e-05	0.408574	0.0003442	1	1423.9	1786.5	2248.9	1052.3	1039.4	785	86.4	81.7	66.8	76	71.8	87.7
PY17X_0820500	674.2	486.3	862.1	1.77	0.8	0.21	3.9	9.50692e-05	0.408703	0.0003442	1	540.2	421.4	497.2	890.7	900.9	794.8	56.4	47.1	44.4	47.4	54	54.2
PY17X_0507800	2699.1	1879.8	3518.4	1.87	0.9	0.23	3.9	9.60964e-05	0.413022	0.0003477	1	1493.3	2007.6	2138.4	3532.1	2820.9	4202.1	83.8	76.8	72.1	76.6	73.2	83.5
PY17X_0937700	203.9	131.9	275.9	2.11	1.1	0.28	3.9	9.64907e-05	0.414621	0.0003489	1	98.3	165	132.3	231.6	260.5	335.6	68.1	57.9	55.9	64.3	57.2	62.4
PY17X_1124000	328.1	229.9	426.3	1.85	0.9	0.23	3.9	9.71898e-05	0.417527	0.0003513	1	247.4	222.7	219.5	393.3	391.4	494.1	64.2	53.3	43.4	56	44.5	60.9
PY17X_0916400	52.1	76.4	27.9	0.356	-1.5	0.38	-3.9	9.80737e-05	0.421226	0.0003542	1	89.3	65.7	74.1	16.5	30.5	36.6	49.8	64.8	76.4	36.6	51.3	40.1
PY17X_1404800	41.2	20.3	62.1	2.94	1.6	0.4	3.89	9.83962e-05	0.422513	0.0003552	1	26.1	16	18.9	55.9	75	55.3	65.9	39.1	30.7	48.9	67.1	59.3
PY17X_0208000	1480.2	1029.1	1931.3	1.87	0.9	0.23	3.89	0.000100322	0.430683	0.0003619	1	1149	836.4	1101.9	2006.5	2278.3	1509.1	67.8	61	57.2	58.4	56.6	66.7
PY17X_0214900	569.3	733.5	405.1	0.554	-0.9	0.22	-3.89	0.000101411	0.435256	0.0003656	1	607.5	828.4	764.6	409.8	374.8	430.7	78.9	66.1	60.6	56.9	61.9	78.5
PY17X_0934300	200.2	134.1	266.4	2	1	0.26	3.89	0.000101602	0.435973	0.0003661	1	103.1	137.8	161.4	254	288.4	256.8	79.1	69.8	79.7	78.5	75.9	78.8
PY17X_1320600	193.5	255.5	131.5	0.514	-1	0.25	-3.89	0.000101728	0.436413	0.0003663	1	236.4	293.2	237	114.1	139.8	140.6	80.3	61.3	67.4	74.2	71.6	77.7
PY17X_1428900	36.8	57	16.5	0.291	-1.8	0.46	-3.89	0.000102217	0.438411	0.0003679	1	59.8	72.1	39.2	10.6	11.4	27.6	90.2	82.7	47.4	74.7	58	75.8
PY17X_0214700	41.5	20.6	62.3	3.02	1.6	0.41	3.88	0.000102393	0.439063	0.0003683	1	19.2	19.2	23.3	56.4	85.1	45.5	70.3	62.3	54.4	69.5	81.9	78.1
PY17X_0906200	158.1	209.8	106.4	0.509	-1	0.25	-3.88	0.000105121	0.450655	0.0003779	1	219.2	205.1	205	111.1	90.2	117.8	66.6	52.4	42.7	44.6	65.3	64.6
PY17X_0404400	42.9	18.4	67.5	3.54	1.8	0.47	3.88	0.000105381	0.451662	0.0003786	1	24.1	4.8	26.2	41.7	78.8	82.1	65	32	77.9	79.5	92.1	57.8
PY17X_0409800	1548.2	1988	1108.4	0.558	-0.8	0.22	-3.87	0.000107217	0.459423	0.0003849	1	1718.1	2065.3	2180.5	1262.2	1153.8	909.3	79.2	64.1	55.1	61.9	61.2	75
PY17X_0110000	677.3	436.5	918.2	2.1	1.1	0.28	3.87	0.000108696	0.465655	0.00039	1	398.6	402.2	508.8	1163.5	1034.3	556.7	40.7	35.5	37.9	31.2	38.7	37.7
PY17X_0905400	101.1	59.7	142.5	2.36	1.2	0.32	3.87	0.000109643	0.469599	0.0003932	1	77	67.3	34.9	155.2	130.9	141.4	77.3	54.1	26.6	69.7	67.8	79.5
PY17X_1120300	269.3	177.8	360.8	2.01	1	0.26	3.86	0.000112539	0.481893	0.0004033	1	226.1	129.8	177.4	323.9	404.1	354.3	91.2	87	73.8	85.8	77.2	89.2
PY17X_0933300	3144.2	4007.7	2280.8	0.569	-0.8	0.21	-3.86	0.000112711	0.482514	0.0004035	1	3222.4	4124.2	4676.5	2211.1	2378.7	2252.6	92.1	89.2	84.8	90.5	84.6	90.2
PY17X_1032700	1663.3	1216.1	2110.4	1.74	0.8	0.21	3.86	0.000112747	0.482555	0.0004035	1	1008.8	1280.2	1359.2	2138.8	2189.4	2003.1	89.6	86.8	87	89.7	87.8	90.2
PY17X_0313300	259.8	176	343.6	1.95	1	0.25	3.86	0.000114402	0.489527	0.0004092	1	172.5	195.5	159.9	276.3	336.7	417.7	37.5	20.4	36	40.9	49.8	34.9
PY17X_1033100	234.2	140.1	328.3	2.31	1.2	0.31	3.86	0.000115459	0.493932	0.0004128	1	219.2	100.9	100.3	330.4	278.3	376.2	64.3	57.1	56	62.3	66.2	66.2
PY17X_0706300	815.5	608.4	1022.6	1.68	0.7	0.19	3.86	0.000115706	0.494874	0.0004134	1	600.6	604	620.7	1013	1022.9	1032	75.9	68.7	66.9	61.1	66.8	76.4
PY17X_1444700	6892.9	9135.2	4650.6	0.509	-1	0.25	-3.85	0.000116912	0.499915	0.0004175	1	6997.3	9690.3	10718.1	5521.6	5162.7	3267.6	69.5	65.5	62.9	65.3	66.2	66.5
PY17X_1229900	50.4	75	25.8	0.347	-1.5	0.4	-3.85	0.000117139	0.500769	0.000418	1	42.6	84.9	97.4	25.3	29.2	22.8	0	0	0	0	0	0
PY17X_0505000	273.2	175.8	370.6	2.11	1.1	0.28	3.85	0.000119181	0.509379	0.000425	1	163.6	160.2	203.5	427.4	444.7	239.7	50	38.7	42.9	42.1	49.2	49.8
PY17X_0824100	2632.3	1719.1	3545.6	2.06	1	0.27	3.85	0.000120217	0.513688	0.0004285	1	1661.7	1608.6	1886.9	4252.3	4322.8	2061.7	52.5	48	41.3	42.5	44.8	51.5
PY17X_1317900	857.5	615.3	1099.7	1.79	0.8	0.22	3.84	0.000120576	0.515099	0.0004295	1	630.9	608.8	606.2	1030	933.9	1335.2	51.6	45.9	46.2	51.1	50	46.3
PY17X_1462800	628	440.6	815.5	1.85	0.9	0.23	3.84	0.000121181	0.517564	0.0004314	1	417.8	435.8	468.1	695.5	720.5	1030.4	64.3	73.8	80.7	71	77.5	68.3
PY17X_0111900	33.6	14.9	52.3	3.68	1.9	0.49	3.84	0.000122153	0.521592	0.0004346	1	9.6	19.2	16	82.3	38.1	36.6	35.1	67.2	43	69.4	78.8	66.8
PY17X_1340300	48.2	70	26.5	0.384	-1.4	0.36	-3.84	0.000123601	0.527653	0.0004395	1	70.1	65.7	74.1	29.4	19.1	30.9	26.1	30.7	36.6	22.5	11	21.9
PY17X_1001300	49	23.9	74.1	2.95	1.6	0.41	3.84	0.000125251	0.534572	0.0004451	1	38.5	14.4	18.9	76.4	62.3	83.7	89.6	38.7	75	87.7	73.4	89.9
PY17X_1014200	233.4	152	314.9	2.07	1.1	0.27	3.83	0.000128051	0.546396	0.0004548	1	140.2	160.2	155.5	358	376.1	210.5	48.5	31	25.3	53	35.8	41
PY17X_1131600	285.1	179.8	390.5	2.16	1.1	0.29	3.83	0.00012861	0.548649	0.0004565	1	228.2	174.6	136.6	515.6	270.7	385.2	74.9	77.2	74.1	80.5	77.1	79.7
PY17X_1404400	123.6	80.3	166.9	2.09	1.1	0.28	3.83	0.000129989	0.554404	0.0004611	1	76.3	81.7	82.9	146.4	151.2	203.2	72	61.4	71.2	61.8	63.9	77.2
PY17X_0412300	2030.6	1477.7	2583.6	1.75	0.8	0.21	3.82	0.000132501	0.564984	0.0004697	1	1327.7	1616.7	1488.6	2518.6	2205.9	3026.2	77.6	71.3	62.6	69	66.9	78.4
PY17X_1007600	551.2	401.9	700.4	1.74	0.8	0.21	3.82	0.000133338	0.568418	0.0004724	1	424.7	379.7	401.2	647.3	773.8	680.2	89.4	78.5	78.3	88.9	87.5	87.9
PY17X_1120400	376.8	254.7	499	1.97	1	0.26	3.81	0.000138681	0.591059	0.000491	1	186.2	258	319.8	504.4	566.7	425.8	82.5	86	88.3	83.4	82.5	79.4
PY17X_0410900	1870.3	2398	1342.6	0.56	-0.8	0.22	-3.81	0.000138795	0.591406	0.0004912	1	1863.8	2472.2	2858	1285.7	1411.7	1330.3	61.1	57.7	54.1	54.3	58.2	62.2
PY17X_1309400	195.9	136.2	255.6	1.88	0.9	0.24	3.81	0.000139553	0.594497	0.0004935	1	136.8	139.4	132.3	282.2	246.5	238.1	68.2	64.8	56.3	64.2	68.3	72.6
PY17X_1309700	245.4	334.4	156.4	0.468	-1.1	0.29	-3.81	0.000139889	0.595788	0.0004944	1	391	379.7	232.6	142.9	120.7	205.6	89	87.9	86.9	89.9	83.9	89.1
PY17X_1219000	456.7	584.1	329.3	0.564	-0.8	0.22	-3.81	0.000140095	0.596525	0.0004949	1	528.5	608.8	614.9	318.6	373.6	295.8	38.9	40.6	39.2	34.2	41.8	38
PY17X_0833100	346.6	449.5	243.7	0.541	-0.9	0.23	-3.81	0.0001402	0.596833	0.000495	1	460.4	469.5	418.7	200.5	241.4	289.3	61.5	64.3	58.2	56.1	56.5	59.2
PY17X_0712300	940.3	1271.9	608.6	0.478	-1.1	0.28	-3.81	0.000141018	0.600173	0.0004975	1	1046.6	1097.5	1671.7	592.6	819.6	413.6	62.6	55.3	52.5	52.5	54.7	61.9
PY17X_1436000	173.5	111.8	235.1	2.08	1.1	0.28	3.81	0.000141659	0.602758	0.0004995	1	142.3	75.3	117.7	236.3	244	225.1	72	62.6	54.3	66.8	56.7	71.1
PY17X_0414500	780.4	1004.9	555.9	0.554	-0.9	0.22	-3.8	0.000142016	0.604135	0.0005005	1	798.6	1214.5	1001.6	559.1	535	573.7	90.6	88.6	80.2	86.8	84.3	88.3
PY17X_0928100	98.7	140.3	57.2	0.41	-1.3	0.34	-3.8	0.000142229	0.604898	0.0005009	1	142.9	144.2	133.7	45.3	36.8	89.4	88.6	78.9	68.3	69.6	49.3	81.9
PY17X_1368100	211	139.6	282.5	2.01	1	0.27	3.8	0.000142614	0.606396	0.000502	1	171.8	139.4	107.6	326.9	240.2	280.4	61.3	60.3	57.7	61.4	63.1	55.2
PY17X_0930700	285.4	370.2	200.5	0.54	-0.9	0.23	-3.8	0.000142999	0.607889	0.000503	1	402.7	312.4	395.4	204.6	219.8	177.2	36.9	26.9	27	31.1	35.6	34.9
PY17X_1359600	506.4	369.6	643.2	1.74	0.8	0.21	3.8	0.000144645	0.61474	0.0005085	1	356	389.3	363.4	589.1	627.7	712.7	82	83.8	85.1	87.3	89.1	80.3
PY17X_0810500	141.1	94.4	187.8	1.99	1	0.26	3.8	0.000144799	0.61525	0.0005088	1	90.7	100.9	91.6	165.2	212.2	186.1	56.8	43.8	42.4	54.4	50.4	65.7
PY17X_1421700	233	150.4	315.6	2.08	1.1	0.28	3.8	0.000146224	0.621159	0.0005135	1	180.1	133	138.1	368.6	362.1	216.2	49.2	44.8	58.2	57.8	61.8	46.9
PY17X_1420100	299.7	410.7	188.7	0.46	-1.1	0.3	-3.8	0.000146925	0.623989	0.0005156	1	254.3	432.6	545.1	184.6	228.7	152.8	73.6	73.8	70.6	65	69.9	76.5
PY17X_0908600	3467.1	2418.5	4515.8	1.87	0.9	0.24	3.79	0.000148387	0.63005	0.0005204	1	2324.9	2175.8	2754.8	5292.9	5044.5	3209.9	77.9	75.3	76.3	78.7	77.7	80.7
PY17X_0811700	256.4	338	174.8	0.52	-0.9	0.25	-3.79	0.000149273	0.633666	0.0005233	1	258.4	405.4	350.3	168.7	172.8	182.8	75.1	72.1	61.1	71.1	57.9	78.1
PY17X_1403500	399.7	283.6	515.8	1.81	0.9	0.23	3.79	0.000149715	0.635389	0.0005245	1	297.6	227.5	325.6	526.2	528.6	492.5	89.1	86.9	79.5	84.8	84.1	90.3
PY17X_1406300	136.8	87.5	186.1	2.15	1.1	0.29	3.79	0.000151305	0.641987	0.0005297	1	66	97.7	98.9	157	169	232.4	74.7	60.5	42.3	58	62	75.3
PY17X_1233700	469.1	638.6	299.7	0.469	-1.1	0.29	-3.79	0.000152824	0.648279	0.0005347	1	573.1	573.6	769	343.9	381.2	173.9	75.1	62.7	53	51.2	56.8	67.7
PY17X_0619600	260.2	360.5	160	0.443	-1.2	0.31	-3.78	0.000155354	0.658855	0.0005433	1	263.9	350.9	466.6	171.1	212.2	96.7	48.1	43.3	44.7	36.8	43.1	39.2
PY17X_0622700	624.7	439.7	809.6	1.84	0.9	0.23	3.78	0.000155441	0.659068	0.0005433	1	447.4	371.7	500.1	858.9	923.8	646	94.2	93	90.1	92.1	93.7	94.2
PY17X_1353600	822.3	600.5	1044.1	1.74	0.8	0.21	3.78	0.000156467	0.663263	0.0005465	1	514.7	679.3	607.6	1119.4	1059.7	953.2	45.5	41.6	46.1	43	46.1	46.1
PY17X_1012500	109.7	148.5	70.8	0.472	-1.1	0.29	-3.78	0.000156656	0.66391	0.0005469	1	145	168.2	132.3	57	86.4	69.1	34.1	37	52.2	32.9	33.4	26.1
PY17X_0811500	565.6	411.7	719.4	1.74	0.8	0.21	3.78	0.0001585	0.671564	0.000553	1	457	381.3	396.9	774.9	735.7	647.7	65.5	52.8	51.8	55.1	45.5	62.9
PY17X_1135400	48	70.1	25.8	0.373	-1.4	0.38	-3.77	0.000161401	0.683693	0.0005628	1	67.3	68.9	74.1	22.3	17.8	37.4	82.4	72.2	69.8	51.6	70.1	73.8
PY17X_1235900	929.7	1183.3	676.2	0.572	-0.8	0.21	-3.77	0.0001628	0.68946	0.0005673	1	1180	1320.2	1049.6	693.1	578.2	757.4	85.7	80.2	73.5	84.6	74	88.1
PY17X_1042300	69	38.7	99.2	2.48	1.3	0.35	3.77	0.000163948	0.694154	0.000571	1	54.3	25.6	36.3	91.1	92.8	113.8	58.3	25.5	41.6	56.9	67	61.8
PY17X_0117900	4.2	8.3	0	0.0181	-5.8	1.54	-3.77	0.000164257	0.695299	0.0005717	1	14.4	3.2	7.3	0	0	0	65.8	20.8	45.1	0	0	0
PY17X_0806000	153.7	205.6	101.9	0.499	-1	0.27	-3.77	0.000166159	0.703185	0.000578	1	184.9	251.6	180.3	99.4	90.2	116.2	63.2	56.1	38.3	46.3	38.4	57
PY17X_0907700	290.4	183.9	397	2.13	1.1	0.29	3.76	0.000167348	0.708048	0.0005818	1	268	144.2	139.6	343.3	369.8	477.8	44.6	54.8	62	59.8	68.8	50.3
PY17X_1438600	1126.1	786.6	1465.5	1.86	0.9	0.24	3.76	0.000168254	0.711714	0.0005846	1	792.4	882.8	684.7	1673.8	1658.2	1064.5	68.6	61.1	61.2	64.3	67.7	68.5
PY17X_1210900	231.3	162.8	299.9	1.85	0.9	0.24	3.76	0.000169931	0.718638	0.0005901	1	144.3	166.6	177.4	291.6	327.8	280.4	91	80.3	82.6	83.8	76.3	89.3
PY17X_0802600	13108.1	9279.9	16936.3	1.82	0.9	0.23	3.76	0.000170094	0.719159	0.0005903	1	10649.9	6663.7	10526.2	17189.6	18418.3	15201.1	91.2	90.6	90.5	90.5	91.3	89.5
PY17X_0717300	166.2	112.9	219.5	1.96	1	0.26	3.76	0.000171173	0.723547	0.0005937	1	90	125	123.6	215.8	236.3	206.4	61.5	58.9	52.6	40.5	57.6	57.9
PY17X_1349800	324.1	220.8	427.4	1.95	1	0.26	3.76	0.000172073	0.727182	0.0005965	1	167.7	254.8	239.9	480.9	460	341.3	87.6	87.1	85.3	86.6	86.2	83.9
PY17X_0622200	71.4	100.8	42	0.418	-1.3	0.34	-3.75	0.000177204	0.748591	0.0006136	1	114.8	109	78.5	37	33	56.1	72.9	67.8	78	61.2	61.9	75.9
PY17X_1218300	470.8	295.7	645.8	2.17	1.1	0.3	3.75	0.000177223	0.748591	0.0006136	1	463.2	214.7	209.3	705.5	617.5	614.4	63.2	45.1	51.4	54.2	67.2	61.3
PY17X_0913600	2751.9	1971.5	3532.3	1.79	0.8	0.22	3.75	0.000178701	0.75453	0.0006181	1	1856.2	1924.3	2134	4255.8	3665.9	2675.2	90.2	89.9	85.2	89.1	85.1	91.2
PY17X_1002700	760.3	520.4	1000.3	1.93	0.9	0.25	3.75	0.000178714	0.75453	0.0006181	1	442.6	573.6	545.1	1201.7	1106.7	692.4	64.3	69.6	59.5	64.6	70.5	65.6
PY17X_0907000	1907.7	2513.7	1301.8	0.518	-0.9	0.25	-3.75	0.000179532	0.757803	0.0006205	1	1658.3	2691.8	3190.9	1331	1413	1161.3	89.2	88.7	89.7	88.8	89.3	86.4
PY17X_0208900	2356.5	1723	2989.9	1.74	0.8	0.21	3.74	0.00018147	0.765803	0.0006269	1	1629.4	2022	1517.7	3192.9	2562.9	3214	69.2	58	46.5	50.6	55.1	71.4
PY17X_1112200	3219.1	2331.2	4106.9	1.76	0.8	0.22	3.74	0.000181584	0.766101	0.0006269	1	2339.3	2393.7	2260.5	4198.2	4940.3	3182.3	32.1	26.4	25	23.8	25.3	27.6
PY17X_0604600	185.5	126.9	244.1	1.91	0.9	0.25	3.74	0.000181978	0.767583	0.0006279	1	146.4	112.2	122.1	223.4	244	264.9	90.6	88.8	87	90.7	86.3	86.6
PY17X_0111800	392.8	509.8	275.7	0.543	-0.9	0.24	-3.74	0.000182587	0.769971	0.0006296	1	406.1	514.3	609.1	275.1	252.9	299	79.3	70.6	61	64	64	79.9
PY17X_0811300	63.5	34.4	92.5	2.63	1.4	0.37	3.74	0.000184024	0.775844	0.0006342	1	44.7	35.2	23.3	66.4	87.7	123.5	40.6	16.7	25.3	37.4	32.7	52.8
PY17X_0946000	177.7	123.3	232.1	1.87	0.9	0.24	3.74	0.000184293	0.776793	0.0006348	1	130.6	118.6	120.7	223.4	250.3	222.7	74.5	51.8	57.6	73.9	59.2	73.3
PY17X_1015200	308	403.4	212.6	0.525	-0.9	0.25	-3.74	0.000185105	0.780032	0.0006372	1	364.9	384.5	460.8	163.4	256.7	217.8	91.1	89.6	89.7	86.7	80.3	93.4
PY17X_1009900	111.4	152.6	70.2	0.466	-1.1	0.29	-3.74	0.000185849	0.78298	0.0006393	1	132.6	166.6	158.5	67.6	52.1	91	72.3	63.6	42.7	57.6	61	74.3
PY17X_1018600	312.6	214.7	410.5	1.9	0.9	0.25	3.74	0.000186033	0.783387	0.0006393	1	256.3	200.3	187.5	423.9	475.2	332.4	69.5	52.6	52.8	62.8	60.6	68.2
PY17X_0714100	278.3	360.6	195.9	0.544	-0.9	0.24	-3.74	0.000186033	0.783387	0.0006393	1	328.5	395.8	357.6	209.3	216	162.5	86.4	75.6	76.9	78.4	80	82.8
PY17X_0711300	65.2	35.7	94.8	2.59	1.4	0.37	3.74	0.00018641	0.784787	0.0006402	1	45.4	38.5	23.3	85.8	127.1	71.5	53.5	26.8	39.6	56.8	79.2	62
PY17X_1426900	239.2	323.2	155.2	0.482	-1.1	0.28	-3.74	0.000187032	0.787217	0.000642	1	229.5	283.6	456.5	155.8	158.8	151.1	92.8	88.2	92.9	87.9	85.9	85.5
PY17X_1453500	367.6	264	471.1	1.79	0.8	0.22	3.74	0.000187269	0.788029	0.0006424	1	255	243.5	293.6	453.3	426.9	533.1	46.9	47.3	52.5	51.2	60.1	46.9
PY17X_1425400	76.4	105.2	47.7	0.455	-1.1	0.3	-3.74	0.0001877	0.789653	0.0006435	1	114.8	97.7	103.2	55.9	43.2	43.9	72.3	65.3	44.8	43.1	55.6	64.9
PY17X_0420200	478.4	630.4	326.4	0.519	-0.9	0.25	-3.73	0.000189626	0.797566	0.0006497	1	494.1	690.6	706.5	375.7	362.1	241.4	81.6	69.3	62.4	66.4	64.3	80.4
PY17X_0946900	9.5	17	1.9	0.119	-3.1	0.82	-3.73	0.000191037	0.803309	0.0006542	1	19.2	14.4	17.4	3.5	1.3	0.8	73.8	42.3	39.8	32.7	10.9	15
PY17X_1008000	188.5	123	254	2.06	1	0.28	3.73	0.000191309	0.804265	0.0006548	1	124.4	112.2	132.3	263.4	321.5	177.2	56.2	30.9	33.4	46.7	52.7	50.3
PY17X_1212300	412.2	532.8	291.6	0.549	-0.9	0.23	-3.73	0.000191497	0.80486	0.000655	1	415.1	597.6	585.8	301.6	296.1	277.1	89.7	86.8	85.3	86.4	88.3	91.2
PY17X_1030100	172.9	226.2	119.6	0.526	-0.9	0.25	-3.73	0.000192094	0.807179	0.0006567	1	219.9	229.1	229.7	112.9	141	104.8	79.6	76	67.9	71.1	79.1	78.6
PY17X_0306900	131.7	88.1	175.2	2	1	0.27	3.73	0.000192574	0.809003	0.0006579	1	78.3	78.5	107.6	177.5	174.1	173.9	86.7	77.6	85.9	85.5	88.1	85.5
PY17X_1311400	450.9	324.1	577.7	1.77	0.8	0.22	3.73	0.000193124	0.811121	0.0006594	1	382.1	299.6	290.7	559.7	620.1	553.4	75.4	65.9	49.5	61.6	59.8	78.9
PY17X_0918700	325.9	424.1	227.6	0.538	-0.9	0.24	-3.73	0.000193576	0.812827	0.0006606	1	398.6	485.5	388.1	269.8	226.2	186.9	58.7	63.7	71.8	58.8	60.6	55.2
PY17X_1119800	277.8	186.8	368.9	1.95	1	0.26	3.72	0.000196999	0.827002	0.0006719	1	244	134.6	181.7	349.2	378.7	378.7	57.5	39.2	44.8	56.8	55.6	57.5
PY17X_0702200	733	490.9	975	1.98	1	0.26	3.72	0.000198489	0.83306	0.0006766	1	691.3	370.1	411.4	926.5	872.9	1125.5	80.4	66.8	63.7	69.8	67.7	76.2
PY17X_1360400	47.2	68.2	26.1	0.382	-1.4	0.37	-3.72	0.00020134	0.844822	0.0006859	1	51.5	84.9	68.3	21.8	30.5	26	37.5	27.7	25.5	30.7	33.4	34.5
PY17X_0214000	113.3	160.6	65.9	0.411	-1.3	0.35	-3.72	0.000202486	0.849359	0.0006891	1	196.5	176.2	109	52.9	45.7	99.1	76.6	84.8	84.8	80.5	76.4	81.9
PY17X_0309000	28.7	43.5	13.9	0.325	-1.6	0.44	-3.72	0.000202518	0.849359	0.0006891	1	45.4	40.1	45.1	15.3	10.2	16.3	45.3	54.6	75	49.6	40.1	36.4
PY17X_1019200	849.4	583.7	1115.2	1.91	0.9	0.25	3.71	0.000207425	0.869733	0.0007054	1	473.5	592.8	684.7	1277.5	1275.7	792.3	90.2	88.1	87.6	88.9	87.8	90.1
PY17X_1341900	491.3	353.7	628.9	1.78	0.8	0.22	3.71	0.000208579	0.874362	0.000709	1	386.2	349.3	325.6	723.1	527.3	636.3	75.7	74.6	78	74.7	77.9	78.4
PY17X_1318600	16157.2	11722.7	20591.6	1.76	0.8	0.22	3.7	0.000211707	0.887265	0.0007192	1	9514.6	11448	14205.5	21918.1	22100.7	17756	94.7	94.9	94.1	94.6	94.7	94.4
PY17X_1003400	1573.4	2056.4	1090.4	0.53	-0.9	0.25	-3.7	0.000213727	0.895516	0.0007256	1	1418.4	2384.1	2366.6	1066.5	1255.4	949.2	92	90	82.5	83.3	80.9	91.7
PY17X_1005200	913.6	1188.9	638.3	0.538	-0.9	0.24	-3.7	0.000214554	0.898766	0.000728	1	846.7	1286.6	1433.3	669.6	679.8	565.6	92.7	92.5	93.3	92.4	90.4	93.8
PY17X_0714900	75.8	46	105.6	2.26	1.2	0.32	3.7	0.000215618	0.903009	0.0007312	1	54.3	38.5	45.1	107.6	120.7	88.6	84.9	69.7	74.6	80.4	71.8	80.5
PY17X_1239300	1711.3	2163.1	1259.5	0.583	-0.8	0.21	-3.7	0.000216656	0.907137	0.0007343	1	1771	2239.9	2478.5	1206.4	1219.8	1352.2	50.9	57	51.1	49	56.3	49
PY17X_1012800	303.8	403.4	204.2	0.507	-1	0.26	-3.7	0.000216801	0.907527	0.0007344	1	278.3	469.5	462.3	189.3	236.3	186.9	67	63	48.4	61.7	60.7	67.1
PY17X_0604200	686	962.9	409.2	0.425	-1.2	0.33	-3.7	0.000218818	0.915754	0.0007408	1	1334.6	878	676	330.4	247.8	649.3	45.8	30.9	28.6	57.7	69.5	66.5
PY17X_0503400	40.3	59.2	21.3	0.368	-1.4	0.39	-3.69	0.000220773	0.923715	0.000747	1	52.9	59.3	65.4	28.2	17.8	17.9	67.7	71.5	72.2	37.1	40.2	40.1
PY17X_1439600	123.4	77.8	169.1	2.14	1.1	0.3	3.69	0.000222699	0.931551	0.0007531	1	101	78.5	53.8	148.7	185.5	173.1	61.3	54.6	66.4	62.4	56.1	55.6
PY17X_1006800	819.1	581.8	1056.5	1.81	0.9	0.23	3.69	0.000223696	0.935497	0.000756	1	714.7	533.5	497.2	1211.1	1066.1	892.3	70.6	68.2	73.2	70.5	79.5	71.3
PY17X_1433900	507.5	358.6	656.5	1.83	0.9	0.24	3.69	0.000224372	0.938098	0.0007579	1	313.4	413.4	348.9	704.9	751	513.6	80.6	70.4	62.4	70.7	68.3	84.1
PY17X_0509100	34.1	15.6	52.6	3.28	1.7	0.46	3.69	0.000227345	0.950304	0.0007675	1	20.6	16	10.2	40	40.7	77.2	52.2	21	33.8	65.4	47	71.3
PY17X_1227700	272.9	348.4	197.3	0.565	-0.8	0.22	-3.69	0.000227701	0.951564	0.0007682	1	351.2	322	372.1	193.4	210.9	187.7	67.8	42.3	46.1	49.8	46.9	57.1
PY17X_0901600	65	91.7	38.2	0.418	-1.3	0.34	-3.68	0.000232773	0.972526	0.0007849	1	69.4	118.6	87.2	31.7	40.7	42.3	80.7	64.9	60.9	61.7	56.9	78.5
PY17X_0839900	457.5	307.8	607.1	1.96	1	0.26	3.68	0.000233083	0.973588	0.0007855	1	419.9	209.9	293.6	566.7	629	625.7	81.1	83.6	77.8	76.6	82.2	80.2
PY17X_0817100	324	413.1	234.8	0.57	-0.8	0.22	-3.68	0.000233908	0.976802	0.0007878	1	368.4	458.2	412.8	238.1	238.9	227.5	62.2	51.2	55.6	53.9	52.1	62.9
PY17X_1124500	344.7	460.8	228.5	0.497	-1	0.27	-3.68	0.000234445	0.97881	0.0007892	1	529.8	479.1	373.6	218.7	158.8	308	73.1	70.8	76.9	73	71.7	74.8
PY17X_1464200	5854.1	4262.4	7445.8	1.75	0.8	0.22	3.68	0.00023473	0.979764	0.0007897	1	3883.5	4137	4766.7	8222.4	8338.1	5777	72.3	69	61	64.7	66	72.9
PY17X_1031400	1518.7	1098	1939.4	1.76	0.8	0.22	3.68	0.00023715	0.989626	0.0007974	1	1382.7	892.4	1019	1976.5	1975.9	1865.8	64.9	56.6	54.3	55.1	58.7	64.9
PY17X_1441100	364.5	255.1	473.9	1.87	0.9	0.24	3.68	0.000237424	0.990533	0.0007979	1	198.6	278.8	287.8	467.4	548.9	405.5	71	54.8	61	75.6	73.5	75.3
PY17X_1237100	251.3	171.7	330.9	1.92	0.9	0.26	3.68	0.000237806	0.991889	0.0007987	1	189.7	123.4	202.1	313.9	366	312.9	93.4	91.3	91.9	90.5	91.7	91.1
PY17X_0624300	1708.6	2301.5	1115.6	0.485	-1	0.28	-3.67	0.000239057	0.996867	0.0008024	1	1439.7	2701.4	2763.5	1257.5	1310.1	779.3	66.1	64.4	62	62.6	64.9	66.8
PY17X_0416000	338.2	221.7	454.7	2.05	1	0.28	3.66	0.000251581	0.999164	0.0008436	1	208.2	193.9	263.1	556.2	523.5	284.4	64.3	55.9	51.4	55.6	58.7	70.7
PY17X_1123000	184.2	245.2	123.3	0.503	-1	0.27	-3.66	0.000251606	0.999164	0.0008436	1	184.2	288.4	263.1	116.4	146.1	107.3	60.3	50.6	48	48.8	51.3	64.3
PY17X_1307000	398.3	277.5	519.1	1.86	0.9	0.25	3.66	0.000255196	0.999164	0.0008552	2	329.9	294.8	207.9	551.5	560.4	445.3	65.2	52.5	57	59.9	72.7	66
PY17X_0505200	237.5	161.6	313.5	1.94	1	0.26	3.65	0.000262085	0.999164	0.0008778	2	174.6	147.4	162.8	381.5	326.6	232.4	86.8	83.8	78.6	82	86.4	86
PY17X_1238500	292.3	388.3	196.4	0.509	-1	0.27	-3.65	0.000265989	0.999164	0.0008903	2	263.2	458.2	443.4	185.2	180.4	223.5	60.4	53.5	41.3	64.2	41	70.9
PY17X_0114000	405	273.3	536.7	1.95	1	0.26	3.64	0.000267544	0.999164	0.000895	2	374.5	193.9	251.5	488	562.9	559.1	60.2	51.7	46.4	53.5	62.9	58.8
PY17X_0625700	659	888.6	429.4	0.484	-1	0.29	-3.64	0.000269542	0.999164	0.0009012	2	522.3	1248.1	895.5	442.7	465.1	380.3	79.4	83.5	82.7	82.7	77	80.5
PY17X_1364300	836.2	1083.6	588.7	0.545	-0.9	0.24	-3.64	0.000272474	0.999164	0.0009105	2	780.7	1350.7	1119.3	634.9	561.6	569.7	86.9	81.2	76.5	78.2	76.1	86.8
PY17X_1010300	339.5	224	454.9	2.03	1	0.28	3.64	0.000274984	0.999164	0.0009184	2	216.5	209.9	245.7	537.9	548.9	277.9	48.8	35.5	40.2	48.1	49.8	54.8
PY17X_1213600	432.1	303.2	561.1	1.85	0.9	0.24	3.64	0.000276085	0.999164	0.0009215	2	311.3	307.6	290.7	687.3	580.7	415.3	63.9	67.8	51.1	61.6	59.3	65.6
PY17X_1458300	343.3	456.4	230.2	0.505	-1	0.27	-3.64	0.000277669	0.999164	0.0009263	2	525.7	427.8	415.8	204.6	166.5	319.4	83.4	82.6	84.6	77	66.1	73
PY17X_0931800	824.9	1057.2	592.7	0.562	-0.8	0.23	-3.63	0.000286188	0.999164	0.0009542	2	787.6	1220.9	1163	602	607.4	568.8	64.6	59.7	54.4	56.2	63	65.8
PY17X_1240000	224.3	315.1	133.5	0.426	-1.2	0.34	-3.63	0.000286654	0.999164	0.0009552	2	374.5	307.6	263.1	130.5	63.5	206.4	77.6	75.9	70.9	74.8	81.1	77.1
PY17X_1103700	301.2	408.3	194.2	0.477	-1.1	0.29	-3.63	0.000288187	0.999164	0.0009598	2	253.6	424.6	546.6	208.7	221.1	152.8	82.7	83.2	80.9	81.6	84.4	85.3
PY17X_1332100	434.9	318.5	551.2	1.73	0.8	0.22	3.62	0.00029194	0.999164	0.0009717	2	324.4	285.2	346	576.1	588.3	489.2	88.2	69.2	73.6	82.1	74	88.8
PY17X_0406300	967.9	1225.1	710.8	0.581	-0.8	0.22	-3.62	0.000293523	0.999164	0.0009764	2	1078.9	1176	1420.3	811.9	684.9	635.5	77.2	76.3	67.1	70.7	66.4	79.2
PY17X_1236600	849.3	1103.6	595	0.54	-0.9	0.25	-3.62	0.000293837	0.999164	0.0009769	2	947	1224.1	1139.7	571.4	444.7	768.8	56.5	54.4	45.5	45.1	65.1	54.3
PY17X_0822000	99.9	137.5	62.3	0.455	-1.1	0.31	-3.62	0.000298484	0.999164	0.0009918	2	153.3	161.8	97.4	60.6	48.3	78	45	54.5	63.2	15.1	41.1	20.3
PY17X_1365500	284.3	174	394.5	2.26	1.2	0.33	3.62	0.000299657	0.999164	0.0009952	2	209.6	187.5	125	304.5	265.6	613.5	66	70.8	79.6	69.5	86	64.9
PY17X_1127700	1201	1583.8	818.2	0.517	-1	0.26	-3.62	0.000299984	0.999164	0.0009957	2	1037.7	1813.7	1900	766	993.7	694.8	89.8	94.6	95.7	94.7	97	85.9
PY17X_1405500	357.8	452.7	263	0.58	-0.8	0.22	-3.62	0.000300172	0.999164	0.0009958	2	448.1	469.5	440.5	261	292.3	235.7	53	42.5	38.7	42.4	39.5	43.8
PY17X_0104100	131.1	88.6	173.6	1.95	1	0.27	3.61	0.000301313	0.999164	0.000999	2	100.3	76.9	88.7	181.1	157.6	182	47.3	51.5	39.2	68.1	54.4	68.7
PY17X_1305200	1193	872.4	1513.6	1.73	0.8	0.22	3.61	0.000304234	0.999164	0.001008	2	1045.3	743.4	828.6	1632	1588.3	1320.5	80.3	69.7	66.9	72.6	70.4	81.6
PY17X_1325600	49.7	27.7	71.6	2.55	1.4	0.37	3.61	0.00030924	0.999164	0.001024	2	34.4	24	24.7	83.5	53.4	78	63.2	76.3	68.5	76	58.7	78.1
PY17X_1210100	14009.8	19136.7	8882.9	0.464	-1.1	0.31	-3.61	0.000311419	0.999164	0.001031	2	12737	18842.3	25830.7	10744.5	10814.6	5089.5	93	94.3	93.5	93.6	94.7	92.7
PY17X_1145500	264.7	349.4	180.1	0.518	-1	0.26	-3.6	0.000312734	0.999164	0.001034	2	360.8	421.4	266	222.2	153.8	164.2	69.7	80.5	72.7	74.1	69.5	74.7
PY17X_1208800	100.7	60.2	141.2	2.29	1.2	0.33	3.6	0.000312914	0.999164	0.001034	2	88	41.7	50.9	122.9	130.9	169.8	68.2	77.1	84	75.7	84.2	71.5
PY17X_0945000	1076.9	775.4	1378.5	1.78	0.8	0.23	3.6	0.000313045	0.999164	0.001034	2	768.3	716.2	841.7	1465.6	1635.3	1034.5	64.8	62.8	55.7	60.4	60.9	63.6
PY17X_0830100	596.6	742.5	450.6	0.607	-0.7	0.2	-3.6	0.000317167	0.999164	0.001047	2	762.1	753.1	712.3	442.1	440.9	468.9	63	56.6	59.6	54.2	67.3	60.4
PY17X_0834500	731.5	924.7	538.3	0.583	-0.8	0.22	-3.6	0.000318033	0.999164	0.00105	2	770.4	1007.8	995.8	497.4	523.5	594	74	68.2	61.8	59.4	62.6	70.7
PY17X_1357500	2061.8	1560.2	2563.5	1.64	0.7	0.2	3.6	0.000320541	0.999164	0.001057	2	1397.1	1687.2	1596.2	2622	2759.9	2308.7	84.9	79.7	73.6	77.3	76.6	84.3
PY17X_1238400	188.3	128.5	248	1.93	0.9	0.26	3.6	0.000322218	0.999164	0.001062	2	127.1	107.3	151.2	289.2	254.1	200.7	63.5	54.3	46.3	60.9	59.9	65
PY17X_0929100	93.7	125.2	62.2	0.499	-1	0.28	-3.59	0.000326087	0.999164	0.001075	2	117.5	134.6	123.6	62.3	61	63.4	78.5	74.7	55.3	73.9	71.5	78.6
PY17X_0835700	346.7	478.6	214.8	0.449	-1.2	0.32	-3.59	0.000327375	0.999164	0.001078	2	619.9	442.2	373.6	162.8	143.6	338.1	61	75.3	73	64.8	74.3	62.1
PY17X_0900700	17.8	6.5	29.2	4.58	2.2	0.61	3.59	0.000328957	0.999164	0.001083	2	6.9	9.6	2.9	32.9	16.5	38.2	52.3	23.8	12.6	70.4	56.8	63.7
PY17X_1437900	178.2	110.6	245.8	2.23	1.2	0.32	3.59	0.0003342	0.999164	0.001099	2	110	150.6	71.2	300.4	277	160.1	44.1	30.7	24	49.6	51.8	44.2
PY17X_1342300	481.4	641.6	321.1	0.501	-1	0.28	-3.59	0.000334559	0.999164	0.0011	2	596.5	608.8	719.6	403.9	368.5	191	57.9	38.4	42.7	47.1	31.7	21.1
PY17X_1445500	1608.8	2138.6	1079.1	0.505	-1	0.28	-3.58	0.000337333	0.999164	0.001109	2	1453.5	2236.7	2725.7	1193.4	1287.2	756.6	89.7	89.2	79.8	83.9	81.8	88.6
PY17X_1104600	109.4	72.9	145.9	1.98	1	0.28	3.58	0.000338698	0.999164	0.001112	2	80.4	65.7	72.7	133.5	156.3	147.9	57.6	55.6	46.4	52.9	54.2	69.2
PY17X_0201400	4.5	0	9	42.5	5.4	1.51	3.58	0.000340256	0.999164	0.001117	2	0	0	0	10.6	2.5	13.8	0	0	0	23.1	25.5	46.6
PY17X_1117300	892.8	652.3	1133.3	1.74	0.8	0.22	3.58	0.000340622	0.999164	0.001117	2	529.8	733.8	693.4	1097	1002.6	1300.2	68.4	63.9	60	65.7	71.4	67.2
PY17X_0606300	532	673.2	390.7	0.581	-0.8	0.22	-3.58	0.000342159	0.999164	0.001122	2	582.8	789.9	646.9	369.8	388.8	413.6	69	69.7	58.8	56	59.7	58.9
PY17X_0803300	194.7	134.2	255.2	1.92	0.9	0.26	3.58	0.000347063	0.999164	0.001137	2	97.6	155.4	149.7	258.1	269.4	238.1	86.4	85.7	86.6	79.1	81.4	84.5
PY17X_0623400	352.9	244.4	461.4	1.9	0.9	0.26	3.57	0.000350326	0.999164	0.001147	2	166.3	280.4	286.4	464.4	414.2	505.5	69.7	67.5	53.6	65.5	58.2	67.1
PY17X_0407200	340	247.4	432.6	1.76	0.8	0.23	3.57	0.000351786	0.999164	0.001152	2	205.5	285.2	251.5	425.1	434.6	438	92.7	92.4	91.2	92.7	91.6	90.6
PY17X_0811800	16.2	5.1	27.4	4.96	2.3	0.65	3.57	0.00035653	0.999164	0.001166	2	8.9	4.8	1.5	33.5	17.8	30.9	62	0	71.4	78.1	83.3	81.1
PY17X_0925000	1174.7	845.5	1504	1.78	0.8	0.23	3.57	0.000358974	0.999164	0.001174	2	966.9	794.7	774.8	1311	1287.2	1913.8	57.3	4.6	5.1	29.5	8.4	10.8
PY17X_1313800	1268.8	954.3	1583.3	1.66	0.7	0.2	3.57	0.000360577	0.999164	0.001178	2	1088.6	854	920.2	1580.3	1475.2	1694.3	75	70.1	67	69.2	71.2	70.9
PY17X_1238800	87.3	52.9	121.7	2.31	1.2	0.34	3.57	0.00036381	0.999164	0.001188	2	44	60.9	53.8	115.2	167.7	82.1	31	27.7	36.5	37.1	45.2	31.6
PY17X_0317300	1693.4	1066.4	2320.4	2.17	1.1	0.31	3.56	0.000364339	0.999164	0.001189	2	1768.9	719.4	710.9	2657.3	2101.7	2202.2	78.3	63.1	68.5	71.5	77.4	78.6
PY17X_1339100	2063.4	2565.8	1561	0.609	-0.7	0.2	-3.56	0.000365014	0.999164	0.00119	2	2442.4	2380.9	2874	1682	1609.9	1391.2	83.8	84.1	79.2	82.3	80.3	83.7
PY17X_1372900	24.8	11.6	38.1	3.38	1.8	0.49	3.56	0.000365035	0.999164	0.00119	2	8.9	12.8	13.1	31.2	34.3	48.8	47.4	39.5	33.3	57.8	49.1	73.9
PY17X_1225600	586.3	735.5	437	0.595	-0.7	0.21	-3.56	0.000367451	0.999164	0.001197	2	637.7	804.3	764.6	413.3	449.8	447.8	77.6	74.7	72.5	74.6	70.4	75.9
PY17X_1451900	1767.6	2224.3	1310.9	0.59	-0.8	0.21	-3.56	0.000367479	0.999164	0.001197	2	1852.8	2332.9	2487.3	1370.4	1432	1130.4	84.3	76.5	64.5	71.5	71.5	82.4
PY17X_1464500	137.8	94.6	181	1.91	0.9	0.26	3.56	0.000367554	0.999164	0.001197	2	98.3	86.5	98.9	164	174.1	204.8	36.4	39.1	37.1	34.6	42	41.9
PY17X_0314500	117.4	158.4	76.5	0.479	-1.1	0.3	-3.56	0.000372167	0.999164	0.001211	2	195.2	166.6	113.4	64.7	76.2	88.6	75.7	77.5	75.2	76.7	72.4	70.9
PY17X_0212100	1253.1	1568.5	937.8	0.598	-0.7	0.21	-3.56	0.000372945	0.999164	0.001213	2	1342.1	1563.8	1799.7	864.2	997.5	951.6	65.9	56.9	53	52.8	53.9	65.9
PY17X_1029600	348.6	446.8	250.5	0.562	-0.8	0.23	-3.56	0.000377485	0.999164	0.001227	2	360.8	482.3	497.2	254	273.2	224.3	27.7	40.8	38.8	30.7	49.8	32.2
PY17X_0915200	345.3	250.5	440	1.75	0.8	0.23	3.55	0.000380389	0.999164	0.001235	2	279.7	243.5	228.2	449.7	381.2	489.2	81.8	69.9	79.3	76.2	80.7	79.2
PY17X_1436400	321.1	232.5	409.8	1.76	0.8	0.23	3.55	0.000380525	0.999164	0.001235	2	239.2	240.3	218.1	476.8	399	353.5	78.7	72.9	70.2	69.8	72.1	84.9
PY17X_0909200	1376.5	961	1792	1.87	0.9	0.25	3.55	0.000380611	0.999164	0.001235	2	630.2	1123.2	1129.5	1805.4	1994.9	1575.7	80.6	84.8	85.5	83.9	83.8	81
PY17X_1013900	747.6	954.1	541.2	0.568	-0.8	0.23	-3.55	0.000383373	0.999164	0.001243	2	785.5	887.6	1189.1	558.5	583.2	481.9	72.1	67.5	62	63.4	65.8	70.5
PY17X_0905300	500.7	340.6	660.8	1.94	1	0.27	3.55	0.000384078	0.999164	0.001245	2	271.5	317.2	433.2	741.3	780.2	460.8	55.7	48.2	41.2	44.6	53.2	59.3
PY17X_0304000	2112.2	1583.1	2641.2	1.67	0.7	0.21	3.55	0.000384844	0.999164	0.001247	2	1323.6	1796.1	1629.6	2498	2519.7	2906	80.7	80.3	78.4	77.7	77	80.6
PY17X_0210300	2095	1304	2886	2.21	1.1	0.32	3.55	0.000386633	0.999164	0.001252	2	2187.4	821.9	902.7	2949.5	2350.7	3357.8	72.6	66.7	64.8	62.2	72.8	73.9
PY17X_0603100	189.2	249.7	128.7	0.518	-0.9	0.27	-3.55	0.000392491	0.999164	0.00127	2	239.8	318.8	190.4	132.3	113.1	140.6	92.9	84.9	73.3	82.9	78.3	91.1
PY17X_0934900	122.9	75.1	170.7	2.3	1.2	0.34	3.54	0.000392635	0.999164	0.00127	2	51.5	72.1	101.8	216.3	186.8	108.9	78.4	62.8	72.8	84.7	74.5	88.5
PY17X_1413200	535.6	704.8	366.4	0.522	-0.9	0.26	-3.54	0.000394	0.999164	0.001274	2	482.4	732.2	899.8	426.8	305	367.3	83	85.8	87.9	88.1	88	84.4
PY17X_0202100	4.1	0	8.2	38.6	5.3	1.49	3.54	0.000402627	0.999164	0.001301	2	0	0	0	9.4	6.4	8.9	0	0	0	47.9	21.3	48.8
PY17X_0507100	3540.2	2588.8	4491.6	1.74	0.8	0.22	3.54	0.000405598	0.999164	0.00131	2	2222.5	2691.8	2852.1	5302.3	4688.8	3483.8	77.1	70	66	71.4	68.1	77.8
PY17X_1213300	128.4	84.5	172.3	2.03	1	0.29	3.53	0.000408895	0.999164	0.00132	2	101	91.3	61.1	201.1	161.4	154.4	84.6	74.4	40.4	72.1	66.8	86.4
PY17X_0941300	1846.2	1415.2	2277.2	1.61	0.7	0.19	3.53	0.000417696	0.999164	0.001347	2	1456.9	1385.9	1402.8	2509.2	2254.2	2068.2	63.3	57.4	54.5	56	58.1	65.6
PY17X_1411300	42.2	62.2	22.1	0.354	-1.5	0.42	-3.53	0.00041786	0.999164	0.001347	2	84.5	49.7	52.3	17	15.2	34.1	72.5	65.9	91.8	55.1	20.6	67.3
PY17X_0316800	672	470.3	873.8	1.85	0.9	0.25	3.53	0.000418109	0.999164	0.001347	2	623.3	403.8	383.8	1001.2	723	897.1	71.1	57.3	58.4	60.2	60.8	70.9
PY17X_0836900	172.2	120.8	223.6	1.84	0.9	0.25	3.53	0.000419832	0.999164	0.001352	2	127.1	107.3	127.9	210.5	251.6	208.8	55.8	36.4	38.6	49.4	44.7	51.1
PY17X_1113600	161.9	213.3	110.5	0.52	-0.9	0.27	-3.52	0.000428485	0.999164	0.001379	3	188.3	181.1	270.4	122.3	106.7	102.4	26.9	24.3	36.2	33.4	29.9	24.3
PY17X_1112400	107.6	71.6	143.5	2	1	0.28	3.52	0.000431718	0.999164	0.001389	3	74.9	83.3	56.7	135.8	134.7	160.1	57.5	56.3	42.7	50.8	48.5	62.8
PY17X_0605600	285.1	193.4	376.8	1.96	1	0.28	3.52	0.000433361	0.999164	0.001393	3	156	232.3	191.9	316.3	306.2	507.9	14.8	19.6	36.5	25.6	50.4	20
PY17X_1446700	2204.5	1602.3	2806.7	1.75	0.8	0.23	3.52	0.000433881	0.999164	0.001394	3	1151.8	1778.5	1876.7	2770.8	2684.9	2964.5	57.4	56.8	49.7	53	54.7	55.5
PY17X_0620200	65.9	39.3	92.4	2.34	1.2	0.35	3.52	0.000435722	0.999164	0.001399	3	36.4	32	49.4	80.5	122	74.8	79	55.4	46	62.5	50.1	82.8
PY17X_1420000	1304.8	974.3	1635.2	1.68	0.7	0.21	3.52	0.000436597	0.999164	0.001401	3	1106.4	871.6	944.9	1760.2	1751	1394.5	71.2	62.7	51.5	58.5	58.5	74
PY17X_1353800	715.6	918.3	512.9	0.558	-0.8	0.24	-3.52	0.000438786	0.999164	0.001408	3	791.7	1012.6	950.7	516.2	634.1	388.4	52.7	53.2	48.6	44.6	57.8	53.4
PY17X_1345200	453.2	289.2	617.2	2.13	1.1	0.31	3.51	0.000440379	0.999164	0.001412	3	267.3	235.5	364.9	689.6	827.2	334.8	45.5	31.8	40.6	54	53.3	65.3
PY17X_0926400	356	256	455.9	1.78	0.8	0.24	3.51	0.00044637	0.999164	0.00143	3	228.8	219.5	319.8	440.9	499.4	427.4	91.3	90.3	90.1	92.6	90.9	91.6
PY17X_0118801	3.5	7	0	0.0225	-5.5	1.56	-3.51	0.000446883	0.999164	0.001431	3	6.9	9.6	4.4	0	0	0	43.6	41.1	28.9	0	0	0
PY17X_1309200	74.5	47.7	101.3	2.12	1.1	0.31	3.51	0.000450044	0.999164	0.001441	3	51.5	48.1	43.6	114.1	94	95.9	62	56.2	58.8	63	61.9	61.4
PY17X_0818100	798	588.4	1007.7	1.71	0.8	0.22	3.5	0.000459007	0.999164	0.001469	3	613	463	689.1	985.9	967	1070.2	88.2	85.8	84.2	83.9	84.9	85.9
PY17X_0838400	305.9	401.4	210.4	0.526	-0.9	0.26	-3.5	0.000463776	0.999164	0.001483	3	303.8	509.5	391	186.4	188.1	256.8	70.4	86.9	88.6	78.5	95	84.5
PY17X_1244200	486.9	620.8	353.1	0.57	-0.8	0.23	-3.49	0.000474765	0.999164	0.001517	3	483.8	709.8	668.7	316.9	377.4	364.9	82	71.8	67.6	73.8	70.6	83.8
PY17X_1344600	356.3	260.6	451.9	1.74	0.8	0.23	3.49	0.000475531	0.999164	0.001518	3	253.6	272.4	255.9	533.8	429.5	392.5	83.3	89.6	74.3	84.2	82	86.8
PY17X_1230900	2251	1726.6	2775.3	1.61	0.7	0.2	3.49	0.000475606	0.999164	0.001518	3	1687.8	1757.7	1734.3	3020.6	2420.6	2884.8	80	76.9	69.1	76.9	69.3	80.6
PY17X_1434000	116.1	75.9	156.4	2.05	1	0.3	3.49	0.000481726	0.999164	0.001537	3	81.8	84.9	61.1	122.9	151.2	195	60.2	35.7	41.6	43.4	51.1	64.5
PY17X_0837300	1173.2	1498.1	848.3	0.567	-0.8	0.23	-3.49	0.00048197	0.999164	0.001537	3	1103.7	1651.9	1738.6	851.3	751	942.7	60.2	59.9	49.1	55.2	50.3	62.7
PY17X_1422300	8099.7	5788.8	10410.6	1.8	0.8	0.24	3.49	0.000489162	0.999164	0.001559	3	5134.2	5591.8	6640.5	13062	10852.8	7317	94	94.6	94.9	94.7	95.6	93.3
PY17X_1010200	3480.7	2391.2	4570.1	1.91	0.9	0.27	3.49	0.000491569	0.999164	0.001566	3	3457.4	1841	1875.3	5441	4111.9	4157.4	78.9	71.6	66.4	71.2	71.7	79
PY17X_1002900	1347.8	930.4	1765.1	1.9	0.9	0.27	3.49	0.000491801	0.999164	0.001566	3	820.5	967.8	1003	2245.2	1953	1097.1	82.2	80.2	70.9	81.4	76.8	84.1
PY17X_0213800	88.7	55.4	121.9	2.17	1.1	0.32	3.48	0.000493621	0.999164	0.001571	3	70.1	49.7	46.5	105.8	105.5	154.4	72.3	81.5	72.3	77.9	90.9	79.7
PY17X_0525700	14158.8	9612.8	18704.7	1.95	1	0.28	3.48	0.000496459	0.999164	0.001579	3	9192.3	7645.9	12000.2	22259.7	22406.9	11447.6	91.1	91.3	90.9	91.6	91.5	90.7
PY17X_0512300	533.1	671	395.3	0.589	-0.8	0.22	-3.48	0.000499363	0.999164	0.001587	3	619.2	640.9	753	351.6	379.9	454.3	69.7	57.8	60.4	60.3	44.8	46.4
PY17X_1421200	77.3	46.3	108.3	2.37	1.2	0.36	3.48	0.000507355	0.999164	0.001611	3	35.7	48.1	55.2	127	132.1	65.8	77.4	81.8	76.8	82.5	73	81.1
PY17X_1212400	41.1	60	22.1	0.369	-1.4	0.41	-3.48	0.000507437	0.999164	0.001611	3	43.3	80.1	56.7	14.7	24.1	27.6	36.4	48	48.1	39.8	43.2	25.3
PY17X_0930800	411.7	545.7	277.6	0.51	-1	0.28	-3.48	0.000510641	0.999164	0.001621	3	376.6	583.2	677.4	309.2	325.3	198.3	90.1	93.6	89.3	90.2	91.3	88.2
PY17X_0825900	260.5	190.2	330.8	1.73	0.8	0.23	3.47	0.000512878	0.999164	0.001627	3	198.6	185.9	186.1	295.7	334.2	362.4	68	69.3	47.3	56.3	62.5	67.6
PY17X_1465400	172.2	114.2	230.2	2	1	0.29	3.46	0.000532514	0.999164	0.001688	3	145.7	115.4	81.4	200.5	205.8	284.4	73.5	57	42	63.8	77.3	73.7
PY17X_1305800	1651.1	1144.8	2157.4	1.89	0.9	0.26	3.46	0.000533496	0.999164	0.00169	3	971.7	1113.6	1349	2523.3	2575.6	1373.4	78.6	81.3	75.9	79.8	82.4	81.5
PY17X_0717000	108.1	69.7	146.5	2.08	1.1	0.31	3.46	0.000549534	0.999164	0.00174	3	85.9	57.7	65.4	188.1	124.5	126.8	84.2	82.2	84.9	87.4	86.3	76.5
PY17X_1455000	4253.4	5488.2	3018.5	0.55	-0.9	0.25	-3.45	0.000557687	0.999164	0.001765	3	3581.8	6431.4	6451.5	3045.9	3292.3	2717.4	68.1	62.5	62.1	60.8	63	67.8
PY17X_1317400	222.4	151.2	293.5	1.94	1	0.28	3.45	0.000558865	0.999164	0.001768	3	164.2	158.6	130.8	235.7	246.5	398.2	53.4	60.4	81.5	70.1	80.6	52.3
PY17X_1457800	314.8	229.2	400.3	1.75	0.8	0.23	3.45	0.00055934	0.999164	0.001769	3	226.8	235.5	225.3	482.1	371	347.8	85.5	78	67.8	79.8	73	84.9
PY17X_0805200	634.4	470	798.7	1.69	0.8	0.22	3.45	0.000562724	0.999164	0.001778	3	557.3	402.2	450.6	869.5	792.9	733.8	58.6	53.1	58.2	59.9	63.1	58.3
PY17X_1209600	249.5	179.5	319.4	1.78	0.8	0.24	3.45	0.000564189	0.999164	0.001782	3	162.9	177.8	197.7	345.1	350.7	262.5	83.7	69.4	60.4	78.6	72.2	87.8
PY17X_1223200	792.5	1076.7	508.3	0.473	-1.1	0.31	-3.45	0.000564448	0.999164	0.001782	3	1256.2	1095.9	878	446.8	283.4	794.8	67.4	66.6	59.1	58.8	67.6	70.3
PY17X_0421300	351.2	241	461.3	1.91	0.9	0.27	3.45	0.000570289	0.999164	0.001799	3	249.5	169.8	303.8	529.7	503.2	351.1	65.5	59.1	60.7	65.7	64.3	65.8
PY17X_0215700	909.3	696.5	1122.1	1.61	0.7	0.2	3.44	0.000571133	0.999164	0.001801	3	716.1	700.2	673.1	1216.4	1133.4	1016.6	75.9	64.3	59.9	67.2	67.2	77
PY17X_1135900	1177.7	1445.9	909.4	0.629	-0.7	0.19	-3.44	0.000574825	0.999164	0.001811	3	1441.8	1381.1	1514.7	852.5	904.7	971.1	69.2	64.8	59.4	65.2	64.3	65.8
PY17X_1042200	1206.7	921	1492.5	1.62	0.7	0.2	3.44	0.00057496	0.999164	0.001811	3	830.2	996.6	936.2	1649.1	1460	1368.5	90.1	91.8	92.6	92.1	92.6	91.9
PY17X_1329300	380.5	497	264	0.532	-0.9	0.26	-3.44	0.000575948	0.999164	0.001813	3	528.5	535.1	427.4	248.7	188.1	355.1	65.3	52.8	63.9	55.8	53.1	65.1
PY17X_1427100	2775.5	2106.4	3444.6	1.64	0.7	0.21	3.44	0.00058027	0.999164	0.001826	3	1718.7	2363.3	2237.2	3534.5	3526.1	3273.3	94.8	92.7	87.3	92.1	89.8	94.6
PY17X_0802400	1367.8	1047.2	1688.4	1.61	0.7	0.2	3.43	0.000592805	0.999164	0.001864	4	1148.4	911.7	1081.5	1764.9	1623.9	1676.5	93.6	93.6	85.4	93.5	90.5	94.5
PY17X_0922800	1669.2	1271.5	2066.8	1.63	0.7	0.2	3.43	0.000595441	0.999164	0.001872	4	1294.7	1198.5	1321.4	2394.5	1984.8	1821.1	91.1	87.6	83.3	87.3	82.3	90.4
PY17X_1044500	73.3	45.9	100.8	2.16	1.1	0.32	3.43	0.000604491	0.999164	0.001899	4	55.7	36.9	45.1	92.3	88.9	121.1	91.5	78.4	81.4	84.7	83.5	87.5
PY17X_0117000	3.5	6.9	0	0.0231	-5.4	1.59	-3.43	0.000612782	0.999164	0.001924	4	2.7	6.4	11.6	0	0	0	38.6	15.7	35.7	0	0	0
PY17X_1443600	1263.1	1557.3	968.8	0.623	-0.7	0.2	-3.42	0.000615965	0.999164	0.001933	4	1510.5	1720.8	1440.6	1004.1	885.7	1016.6	89.2	84.7	79.8	84.8	82.6	86.1
PY17X_1410000	128	87.2	168.8	1.96	1	0.28	3.42	0.000626106	0.999164	0.001964	4	64.6	88.1	109	161.7	162.6	182	41.5	31.8	28.6	34.8	38.1	47.3
PY17X_1409200	51.3	72.7	29.9	0.407	-1.3	0.38	-3.42	0.000627568	0.999164	0.001968	4	88	84.9	45.1	24.7	29.2	35.8	66.3	45.4	52.7	59.5	16.6	57.6
PY17X_0610000	135.7	90.6	180.8	2.02	1	0.3	3.42	0.000631732	0.999164	0.00198	4	67.3	105.7	98.9	196.9	209.7	135.7	90.3	87.5	90	90.1	88.5	84
PY17X_1419800	1292.3	1636.5	948.1	0.58	-0.8	0.23	-3.41	0.000638925	0.999164	0.002001	4	1340.1	1841	1728.4	1002.4	749.7	1092.2	78.5	71.1	65.6	72.2	68.3	78.2
PY17X_1108800	943.2	1234.2	652.3	0.529	-0.9	0.27	-3.41	0.000644506	0.999164	0.002017	4	912.6	1398.8	1391.2	719.6	799.2	438	63.4	55.7	48.3	48.6	54.9	57.2
PY17X_0311100	109.3	73.8	144.8	1.94	1	0.28	3.41	0.000648346	0.999164	0.002028	4	87.3	65.7	68.3	158.7	142.3	133.3	84.3	71.2	67	82.8	73.7	83.9
PY17X_1236200	483.2	352.9	613.5	1.74	0.8	0.24	3.41	0.000655921	0.999164	0.002051	4	306.5	368.5	383.8	696.1	663.3	481.1	94.8	91.3	88	91.4	89	95.5
PY17X_1216200	2746.5	2049	3444	1.68	0.7	0.22	3.4	0.000664576	0.999164	0.002077	4	2157.2	1970.7	2019.2	3905.4	3819.6	2606.9	68.5	62.8	58.9	64.2	65.3	64.9
PY17X_0707200	499	633.4	364.5	0.577	-0.8	0.23	-3.4	0.000669074	0.999164	0.00209	4	476.2	716.2	707.9	363.3	366	364.1	84.9	84	84.3	84.6	83	83.5
PY17X_1104900	1184.9	903.9	1465.9	1.62	0.7	0.2	3.4	0.000672472	0.999164	0.002099	4	1023.3	775.5	912.9	1475	1410.4	1512.3	42.8	44.7	37.5	41.5	45.6	43.7
PY17X_0936600	60.9	37.9	84	2.23	1.2	0.34	3.4	0.000677311	0.999164	0.002113	4	36.4	48.1	29.1	72.9	86.4	92.6	15.9	7.2	8.2	17.6	11.8	17.7
PY17X_1326100	404.5	513.4	295.5	0.576	-0.8	0.23	-3.4	0.000683211	0.999164	0.002131	4	578.6	541.6	420.1	337.5	254.1	295	60.7	55.3	60.3	53.2	69.7	59.7
PY17X_0313800	1558	1042.4	2073.7	1.99	1	0.29	3.4	0.000686269	0.999164	0.002139	4	879.6	1020.6	1226.9	2752.6	2331.7	1136.9	70.1	63.2	60.2	60.9	58.9	68.2
PY17X_0200691	3.9	0	7.8	36	5.2	1.52	3.39	0.000691636	0.999164	0.002155	4	0	0	0	4.7	6.4	12.2	0	0	0	36	21.1	37.8
PY17X_1209500	2046.8	1532.5	2561.1	1.67	0.7	0.22	3.39	0.000692793	0.999164	0.002157	4	1656.2	1541.4	1399.9	2891.3	2790.4	2001.5	38.8	3.2	3.9	34.5	10.5	5.3
PY17X_0912100	1093.2	768.9	1417.6	1.84	0.9	0.26	3.39	0.000697374	0.999164	0.00217	4	881.7	770.7	654.2	1808.4	1499.4	945.1	71	54.1	52.1	61.7	62.5	62.8
PY17X_0201051	3.9	0	7.8	36.3	5.2	1.53	3.39	0.000702402	0.999164	0.002185	4	0	0	0	4.1	6.4	13	0	0	0	23.1	14.2	59.3
PY17X_1330300	64.3	39	89.6	2.29	1.2	0.35	3.39	0.000707289	0.999164	0.002199	4	41.9	27.2	48	86.4	68.6	113.8	45.4	23.6	48.8	34.5	49.9	45.5
PY17X_0813500	527.2	651.7	402.7	0.618	-0.7	0.21	-3.39	0.000708013	0.999164	0.0022	4	648.1	660.1	646.9	378	391.4	438.8	72.7	67.2	63.5	65.5	59.5	69.6
PY17X_1431900	1095.3	1376.5	814.1	0.592	-0.8	0.22	-3.38	0.000715603	0.999164	0.002222	4	1074.8	1416.4	1638.3	753.7	876.8	811.8	66.9	59.9	57	54.2	58.6	64
PY17X_0616300	79.7	48.7	110.7	2.23	1.2	0.34	3.38	0.000724528	0.999164	0.002249	4	59.8	52.9	33.4	78.2	132.1	121.9	62.3	57.3	33.1	55.5	65.9	64
PY17X_1033300	59.2	34	84.4	2.41	1.3	0.38	3.38	0.000729711	0.999164	0.002264	4	41.2	30.4	30.5	57	118.2	78	59	47.2	47.4	52.1	58.7	68
PY17X_0108300	31.8	15.7	48	3	1.6	0.47	3.37	0.000738924	0.999164	0.002291	4	19.2	17.6	10.2	32.9	41.9	69.1	76.7	53.5	44.8	76.7	63.9	80
PY17X_1320500	93.6	63.4	123.7	1.94	1	0.28	3.37	0.000746969	0.999164	0.002315	4	68	64.1	58.1	120.5	118.2	132.5	53.8	43.3	45.6	57.8	44.7	57.8
PY17X_1346200	861.8	653.2	1070.3	1.64	0.7	0.21	3.37	0.000751777	0.999164	0.002329	4	560.1	671.3	728.3	1117.6	1138.5	954.8	87.9	85.9	81.2	82.7	79.3	85.8
PY17X_0520500	11493.8	7144.9	15842.6	2.22	1.1	0.34	3.37	0.000752923	0.999164	0.002331	4	4638.8	7807.7	8988.2	20155.6	20295.1	7077.2	92.6	91.7	91	90.9	91.7	91.7
PY17X_0908800	48.6	27.3	69.9	2.56	1.4	0.4	3.37	0.000753768	0.999164	0.002332	4	30.9	33.6	17.4	70.5	45.7	93.5	69.8	64.2	63.3	72.1	56.6	70.3
PY17X_1457700	711.6	545.5	877.8	1.61	0.7	0.2	3.37	0.000754505	0.999164	0.002333	4	581.4	498.3	556.8	893	921.2	819.1	83.4	69.5	65.1	71	69.3	82.6
PY17X_1426200	1052.5	1312.8	792.2	0.604	-0.7	0.22	-3.37	0.000755813	0.999164	0.002336	4	1303	1410	1225.5	734.9	683.6	958.1	89.2	86.7	76.6	82.2	81.4	88.3
PY17X_0112900	915	680.7	1149.4	1.69	0.8	0.23	3.37	0.000760525	0.999164	0.00235	5	528.5	788.3	725.4	1124.1	1054.7	1269.3	80.5	80.9	80	80.3	83.2	83
PY17X_1459900	311.6	396.1	227	0.574	-0.8	0.24	-3.37	0.000764939	0.999164	0.002362	5	453.6	384.5	350.3	238.7	185.5	256.8	65.8	57.1	54.8	59.4	54.1	62.5
PY17X_1373100	5252.2	3523.5	6980.9	1.98	1	0.29	3.36	0.000776504	0.999164	0.002395	5	2453.4	3648.3	4468.7	8046.6	8748.5	4147.7	95.8	94.7	93.7	94	92.8	94.1
PY17X_1129500	7.3	0.7	14	14.1	3.8	1.13	3.36	0.000776519	0.999164	0.002395	5	2.1	0	0	10	16.5	15.4	67	0	0	63.3	61.9	73.5
PY17X_0700067	32.8	47.5	18	0.379	-1.4	0.42	-3.36	0.000778737	0.999164	0.002401	5	52.2	49.7	40.7	15.3	15.2	23.6	75.6	58.1	48.8	51.4	44.5	86.3
PY17X_1359400	657.3	502.3	812.2	1.61	0.7	0.21	3.36	0.000782748	0.999164	0.002412	5	555.3	448.6	503	793.1	828.5	815.1	59.5	50.3	42.1	51.6	50.4	69.1
PY17X_0822200	9239.6	6628.5	11850.6	1.79	0.8	0.25	3.36	0.000786369	0.999164	0.002422	5	5620.1	6823.9	7441.5	13197.8	14419.5	7934.6	91.9	90.2	83.8	88.5	85.6	91.2
PY17X_0310400	67.7	43.5	91.9	2.14	1.1	0.33	3.36	0.000787371	0.999164	0.002424	5	36.4	41.7	52.3	102.3	95.3	78	58.8	63.2	53.3	76.8	63.1	73.8
PY17X_0929400	126.2	167.2	85.1	0.512	-1	0.29	-3.36	0.000789135	0.999164	0.002428	5	190.4	173	138.1	89.9	62.3	103.2	89.3	65.3	79.7	76.7	84.5	91.3
PY17X_1019400	997.5	1230.2	764.8	0.621	-0.7	0.2	-3.36	0.00079162	0.999164	0.002434	5	1361.4	1134.4	1194.9	694.9	756	843.5	75.7	63	56	64.5	59.6	74.8
PY17X_1408200	660.8	472.4	849.1	1.79	0.8	0.25	3.36	0.000792253	0.999164	0.002435	5	608.2	368.5	440.5	1020.6	804.3	722.4	60.3	48.5	48.3	50.1	55.5	56.6
PY17X_1357600	1086	806.4	1365.7	1.69	0.8	0.23	3.36	0.000793105	0.999164	0.002436	5	816.4	809.1	793.7	1667.3	1383.8	1045.9	79	68.2	63.2	68.6	67	78.8
PY17X_1031100	928.9	665.4	1192.4	1.79	0.8	0.25	3.35	0.000794549	0.999164	0.00244	5	534.7	693.8	767.6	1344.5	1385	847.6	93.2	92.7	88.1	90	89.4	92
PY17X_0407300	1428.1	1053.5	1802.7	1.71	0.8	0.23	3.35	0.000796483	0.999164	0.002444	5	789.6	1220.9	1149.9	1773.1	1587.1	2047.8	87.7	86.8	83.8	83.6	84.2	84.7
PY17X_0837700	574.3	753.4	395.2	0.525	-0.9	0.28	-3.35	0.000802704	0.999164	0.002462	5	615.8	741.8	902.7	457.4	482.9	245.4	44.7	40.3	42.6	37.7	36.8	46
PY17X_1368000	2130.3	1469.3	2791.3	1.9	0.9	0.28	3.35	0.000807375	0.999164	0.002475	5	1335.3	1341.1	1731.4	3246.4	3491.8	1635.8	42	38.5	37.3	39.7	44.1	42.2
PY17X_1244500	1434.6	1117.2	1752	1.57	0.6	0.19	3.34	0.000840106	0.999164	0.002574	5	1207.5	1049.5	1094.6	1783.1	1818.3	1654.5	52.5	48.2	45.7	46.2	54.1	48.8
PY17X_1230000	710.4	527.3	893.4	1.7	0.8	0.23	3.34	0.000841103	0.999164	0.002576	5	452.9	559.2	569.8	966.5	1005.1	708.6	81	76.9	62.3	67.4	72.6	84.6
PY17X_1020400	217.2	159.6	274.7	1.72	0.8	0.23	3.33	0.000854891	0.999164	0.002617	5	167.7	142.6	168.6	278.1	259.2	286.9	66.9	58.5	66	61.1	69.1	67.4
PY17X_0803000	1169.5	867.2	1471.8	1.69	0.8	0.23	3.33	0.000879801	0.999164	0.002692	5	923.6	695.4	982.7	1331	1768.8	1315.7	86.3	78.4	82.1	81.2	83.5	86
PY17X_1326400	52.8	24.1	81.5	3.2	1.7	0.5	3.33	0.000881758	0.999164	0.002696	5	48.8	17.6	5.8	59.4	71.2	113.8	66.8	49.7	44.3	55.4	73.9	61.2
PY17X_1250000	970.1	720.1	1220.1	1.69	0.8	0.23	3.32	0.000884859	0.999164	0.002704	5	850.8	608.8	700.7	1456.2	1053.4	1150.7	80.3	74.6	59.7	74	65	78.3
PY17X_1021800	198.9	139.1	258.8	1.85	0.9	0.27	3.32	0.00089533	0.999164	0.002735	5	151.9	102.5	162.8	218.1	297.3	260.9	24	9.7	12.9	19.2	20.1	23.2
PY17X_1369500	446	550.4	341.7	0.622	-0.7	0.21	-3.32	0.000903261	0.999164	0.002758	5	536	565.6	549.5	362.7	329.1	333.2	56.9	49.3	44.2	49.4	50.6	54.5
PY17X_1231200	537.4	385.8	689	1.79	0.8	0.25	3.32	0.000904551	0.999164	0.00276	5	362.9	415	379.4	785.4	812	469.7	39.2	35.5	37.6	36.2	37.1	40.9
PY17X_0908700	173.9	123.2	224.5	1.82	0.9	0.26	3.32	0.000906203	0.999164	0.002764	5	126.4	131.4	111.9	202.8	194.4	276.3	55.1	47.3	52.8	45.6	66.9	53.1
PY17X_1241200	118	154.5	81.5	0.523	-0.9	0.28	-3.32	0.000907593	0.999164	0.002767	5	153.9	173	136.6	69.4	102.9	72.3	33.4	40.2	45.7	43.8	48.7	29
PY17X_1350800	821.9	611	1032.9	1.69	0.8	0.23	3.32	0.000911946	0.999164	0.002778	5	751.8	480.7	600.4	1002.4	1104.2	992.2	53.5	54.6	53.4	52	61.4	58.8
PY17X_1447900	1580	1154.9	2005.2	1.74	0.8	0.24	3.31	0.000919549	0.999164	0.0028	5	944.2	1220.9	1299.6	2151.1	2383.8	1480.6	89.3	86.4	84.3	85	82.7	89.4
PY17X_1343500	52.4	28.9	75.9	2.54	1.3	0.41	3.31	0.000920645	0.999164	0.002802	5	39.2	11.2	36.3	77	88.9	61.8	74.4	33.1	45.9	69.9	62.3	76.1
PY17X_1431800	650.6	491.6	809.7	1.65	0.7	0.22	3.31	0.000924737	0.999164	0.002813	5	417.1	479.1	578.6	815.4	862.8	750.9	76.9	77.1	66.9	71.9	74.9	79.7
PY17X_1141500	899.3	694.8	1103.8	1.59	0.7	0.2	3.31	0.000933464	0.999164	0.002838	6	734.6	634.5	715.2	1093.5	1190.6	1027.2	74.3	59.9	56.5	64.9	59	72.3
PY17X_0919900	45.1	26.4	63.7	2.43	1.3	0.39	3.31	0.000936066	0.999164	0.002845	6	25.4	32	21.8	54.1	53.4	83.7	27.9	33.4	17.7	28.4	22.6	38.2
PY17X_1365200	161.1	216.9	105.3	0.491	-1	0.31	-3.31	0.000941316	0.999164	0.002859	6	151.9	267.6	231.1	141.1	99.1	75.6	86	87.8	64.3	83.6	77.2	86.7
PY17X_1217900	2730.3	3417.6	2042.9	0.598	-0.7	0.22	-3.31	0.000943244	0.999164	0.002863	6	2940.6	3749.2	3563	2232.3	2324	1572.4	76.7	69.3	64.1	66.4	71	77.3
PY17X_0938500	314.7	392.7	236.8	0.603	-0.7	0.22	-3.31	0.000943999	0.999164	0.002864	6	359.4	394.1	424.5	229.3	256.7	224.3	75.8	64.3	60.3	59.4	72.3	77.6
PY17X_1126900	147.2	105.4	189.1	1.78	0.8	0.25	3.31	0.00094822	0.999164	0.002876	6	115.5	96.1	104.7	189.3	180.4	197.5	83	66.9	60.9	71	69.9	89.9
PY17X_0421600	1427.1	1004	1850.2	1.84	0.9	0.27	3.31	0.000948785	0.999164	0.002876	6	1382	632.9	997.2	1917.7	1728.1	1904.8	86.8	82.1	76.1	84.1	78.9	86.4
PY17X_1004100	194.4	130.3	258.5	1.96	1	0.29	3.3	0.000960077	0.999164	0.002909	6	186.2	105.7	98.9	305.7	241.4	228.4	67.8	51.1	50.2	58.9	73.4	73.7
PY17X_1317800	113.7	71.2	156.2	2.15	1.1	0.33	3.3	0.000968245	0.999164	0.002932	6	95.5	67.3	50.9	101.7	184.2	182.8	38.6	51.6	59.6	62.7	75.9	53.6
PY17X_1008600	1464.4	1884.1	1044.7	0.555	-0.9	0.26	-3.3	0.000975847	0.999164	0.002953	6	1388.9	2020.4	2243.1	1169.3	1214.8	750.1	88.8	89.3	81.1	85.3	82.5	86.5
PY17X_0113400	608.6	458.3	758.9	1.66	0.7	0.22	3.3	0.000977034	0.999164	0.002954	6	426.8	442.2	505.9	803.1	848.8	624.9	48.8	40.1	46.7	44.6	47.5	48
PY17X_1437600	1908.1	1321.1	2495.1	1.89	0.9	0.28	3.3	0.000977123	0.999164	0.002954	6	1204	1586.2	1173.1	2228.7	1646.8	3609.7	86.8	82.2	73.2	77.8	76.7	87.6
PY17X_0602800	44.3	23.9	64.8	2.6	1.4	0.42	3.3	0.000980372	0.999164	0.002963	6	36.4	20.8	14.5	54.7	55.9	83.7	81.7	60.5	72.6	72.4	83	82.2
PY17X_1143000	697.8	526.9	868.7	1.64	0.7	0.22	3.3	0.000981725	0.999164	0.002965	6	622.6	519.1	439	823.6	886.9	895.5	80.8	70.6	65.7	67.8	67.7	76
PY17X_0613400	1887.9	1472	2303.7	1.56	0.6	0.2	3.29	0.000990352	0.999164	0.00299	6	1437	1369.9	1609.2	2102.9	2391.4	2416.8	89.8	87.8	80.9	85.8	84.8	88.8
PY17X_1123200	332.9	235.6	430.1	1.83	0.9	0.26	3.29	0.000991337	0.999164	0.002991	6	202.7	230.7	273.3	415.6	557.8	316.9	46.9	31	35.7	37.4	35	44.8
PY17X_0519300	828	591.5	1064.5	1.8	0.9	0.26	3.29	0.00099869	0.999164	0.003012	6	426.1	620.1	728.3	1143.5	1238.9	811	91.2	86.4	83.6	88	88.4	87.9
PY17X_1371500	130.3	88.9	171.8	1.9	0.9	0.28	3.29	0.00100459	0.999164	0.003028	6	116.1	70.5	80	180.5	162.6	172.3	78.2	80.1	84.4	85	86.1	81.4
PY17X_0812500	96.7	65.2	128.1	1.97	1	0.3	3.29	0.00100985	0.999164	0.003042	6	61.2	54.5	80	112.9	122	149.5	66.8	45.9	65.3	61.2	61.1	71.1
PY17X_1408100	1338.9	1693.1	984.8	0.582	-0.8	0.24	-3.29	0.00101232	0.999164	0.003048	6	1443.2	1823.3	1812.8	1211.1	1010.2	733	67.7	59.4	53.7	59.6	59.1	66.8
PY17X_1347800	67.3	93.1	41.5	0.45	-1.2	0.35	-3.29	0.00101318	0.999164	0.003049	6	107.9	94.5	77	42.3	25.4	56.9	86.9	85.5	77.3	74.4	82.1	84
PY17X_1217100	85.2	53.4	117	2.15	1.1	0.34	3.28	0.00102218	0.999164	0.003074	6	66	28.8	65.4	104.1	114.4	132.5	56.7	31.1	42.4	56.8	65.6	56.2
PY17X_0922400	3430.6	4385.9	2475.4	0.564	-0.8	0.25	-3.28	0.00102228	0.999164	0.003074	6	3509	4646.5	5002.2	2749.6	2970.8	1705.7	57.7	57.3	51.7	52.4	57.1	56.8
PY17X_0216200	2032.7	1417.9	2647.5	1.87	0.9	0.27	3.28	0.00102878	0.999164	0.003092	6	1410.9	1107.1	1735.7	2948.3	3326.6	1667.5	91.3	86.7	82.2	82.8	82.2	89.4
PY17X_0829400	107.5	68.7	146.3	2.1	1.1	0.33	3.28	0.00102931	0.999164	0.003092	6	85.9	40.1	80	152.9	171.5	114.6	54.1	24.4	31.4	39.8	39.1	46.8
PY17X_0308500	96.7	127.7	65.8	0.509	-1	0.3	-3.28	0.00103678	0.999164	0.003112	6	134.7	137.8	110.5	50	77.5	69.9	36.7	43.9	39.1	27.5	39.2	35.1
PY17X_0820300	3398.5	4275	2522	0.59	-0.8	0.23	-3.28	0.00104039	0.999164	0.003122	6	3287	4974.9	4563.1	2947.1	2531.2	2087.7	66.6	64.8	57	60.2	60	64.8
PY17X_1140500	192.9	246.7	139	0.563	-0.8	0.25	-3.28	0.00104492	0.999164	0.003134	6	261.8	282	196.2	128.8	134.7	153.6	50.5	53.9	57.7	53.1	62.7	52.8
PY17X_1360300	121.3	160.7	81.9	0.518	-0.9	0.29	-3.28	0.00104893	0.999164	0.003144	6	133.3	173	175.9	101.1	61	83.7	90.3	76.5	72.4	86.6	48	82.6
PY17X_1106100	122.2	83.3	161	1.92	0.9	0.29	3.27	0.00106773	0.999164	0.003199	6	99	91.3	59.6	155.8	146.1	181.2	59.3	50.3	45.6	53.6	50.5	62.2
PY17X_0923700	3267.3	2437.7	4096.9	1.68	0.7	0.23	3.27	0.00106993	0.999164	0.003204	6	2986	2063.7	2263.4	4943.7	3771.3	3575.6	80.2	76.8	69.2	76.9	75.9	81.2
PY17X_0830000	3156.8	2427	3886.6	1.6	0.7	0.21	3.27	0.00108009	0.999164	0.003233	6	2850.6	2097.3	2333.2	3667.9	4275.8	3716.2	88.8	75.2	64.1	71.2	66.8	89.5
PY17X_0105200	218.4	158.6	278.1	1.76	0.8	0.25	3.27	0.00109118	0.999164	0.003264	6	132.6	158.6	184.6	273.4	316.4	244.6	71.7	76.4	57.6	69.8	70.4	68.6
PY17X_0827100	34.5	18.8	50.3	2.62	1.4	0.43	3.26	0.0011056	0.999164	0.003306	7	22	9.6	24.7	51.7	52.1	47.1	76.5	47.6	57.3	87	73.3	81.8
PY17X_1434200	594.8	417.1	772.5	1.85	0.9	0.27	3.26	0.00111129	0.999164	0.003321	7	358	384.5	508.8	850.7	967	499.8	83.4	80	78	75	82.6	83.3
PY17X_0521200	247.2	315	179.5	0.573	-0.8	0.25	-3.26	0.0011117	0.999164	0.003321	7	299.6	342.9	302.4	177.5	142.3	218.6	76.3	65.9	57.3	58	55.2	80.3
PY17X_0217500	163.5	113.8	213.2	1.87	0.9	0.28	3.26	0.00112719	0.999164	0.003365	7	112.7	113.8	114.8	225.8	261.8	152	41	28.8	26.8	27.4	27.2	27.8
PY17X_0613700	106.9	72.1	141.7	1.99	1	0.31	3.26	0.00112923	0.999164	0.00337	7	50.2	81.7	84.3	132.3	167.7	125.1	36.6	31.1	47.3	40.6	59.8	49.7
PY17X_1010900	420.8	310.8	530.9	1.7	0.8	0.24	3.26	0.0011309	0.999164	0.003373	7	348.4	309.2	274.7	452.7	493	646.9	85.7	70.4	73.7	72.2	60.1	82.7
PY17X_1011300	168.1	222.8	113.3	0.504	-1	0.3	-3.25	0.00113658	0.999164	0.003388	7	318.2	187.5	162.8	97.6	106.7	135.7	64.6	75.4	85.7	62.2	82.4	65.4
PY17X_1122700	65	38.2	91.8	2.36	1.2	0.38	3.25	0.00114588	0.999164	0.003413	7	50.2	36.9	27.6	67	75	133.3	80.7	67.6	81.9	80.5	85.8	86.7
PY17X_0902900	189.2	132.1	246.3	1.87	0.9	0.28	3.25	0.00114603	0.999164	0.003413	7	116.8	129.8	149.7	269.8	296.1	173.1	69.1	52.1	49.3	52.5	63.7	57
PY17X_1040000	298.9	375.3	222.4	0.592	-0.8	0.23	-3.25	0.00115231	0.999164	0.003429	7	395.8	379.7	350.3	195.2	207.1	264.9	69.8	38.7	42.7	49.6	35.3	35.8
PY17X_0102900	42.5	24.6	60.3	2.38	1.3	0.39	3.25	0.00115254	0.999164	0.003429	7	30.9	24	18.9	52.3	68.6	60.1	79	41.1	49.6	63.5	64.7	77.4
PY17X_0903500	373.5	265.1	481.8	1.8	0.9	0.26	3.25	0.00115853	0.999164	0.003445	7	367.7	206.7	221	472.7	460	512.8	68.8	33.2	35.8	57.1	50.5	62.2
PY17X_0521300	2433	1717.3	3148.7	1.83	0.9	0.27	3.25	0.00116341	0.999164	0.003458	7	1432.2	1893.8	1825.8	3809.6	3726.9	1909.7	91	89.9	81.6	86.5	86.3	90.6
PY17X_1362700	114.4	79.4	149.4	1.88	0.9	0.28	3.25	0.00116933	0.999164	0.003473	7	76.3	83.3	78.5	136.4	181.7	130	73.7	52.9	58	70.2	55	82.4
[truncated: 4,258 more rows]

## Sheet: sexual_deseq2_TIN
name	baseMean	baseMeanA	baseMeanB	foldChange	log2FoldChange	lfcSE	stat	PValue	PAdj	FDR	falsePos	WT_count_avg	KO_count_avg	WT_TIN_avg	KO_TIN_avg	Flag	Outcome			TIN-log2FC	WT_overlap	KO_overlap	WT1_flag	WT2_flag	WT3_flag	KO1_flag	KO2_flag	KO3_flag
PY17X_1136400	54935	109584	285.5	0.00261	-8.6	0.22	-38.38	0	0	0	0	109584	285.533	87.8667	82.2667			FDR	0.05	-0.095008	0	0
PY17X_1321000	31543.9	62922.9	164.9	0.00262	-8.6	0.24	-36.49	1.41461e-291	8.39857e-288	4.2e-288	0	62922.9	164.867	82.9	75.5667			Minimum count	20	-0.133622	0	0
PY17X_0909300	32038.9	63956.7	121.1	0.00191	-9	0.25	-35.63	4.15617e-278	2.4671e-274	8.226e-275	0	63956.7	121.067	70.5	48.3333			Minimum TIN	40	-0.544605	0	0
PY17X_1323300	92871.4	184987	755.8	0.00409	-7.9	0.24	-33.72	2.71853e-249	1.61345e-245	4.036e-246	0	184987	755.8	83.6667	81.8			TIN log2FC	1.5	-0.0325521	0	0
PY17X_1463900	24719.8	49284.3	155.4	0.00317	-8.3	0.25	-33.35	7.27592e-244	4.31753e-240	8.641e-241	0	49284.3	155.4	85.4333	78.3333					-0.125173	0	0
PY17X_0929600	17045.5	33966.1	124.8	0.00366	-8.1	0.24	-33.24	3.21873e-242	1.90967e-238	3.185e-239	0	33966.1	124.8	58.3333	45.8					-0.348973	0	0
PY17X_0830700	10498.1	20923.5	72.7	0.00349	-8.2	0.25	-32.89	3.20085e-237	1.89874e-233	2.715e-234	0	20923.5	72.7	57.2333	39.1667			Total DE	2828	-0.547229	0	0
PY17X_1327600	8195.6	16333.2	57.9	0.00355	-8.1	0.26	-31.82	3.66717e-222	2.175e-218	2.722e-219	0	16333.2	57.9	76.5667	54.5			Green	2707	-0.49046	0	0
PY17X_1360600	37896.4	75526.3	266.5	0.00353	-8.1	0.26	-31.24	3.28864e-214	1.95017e-210	2.17e-211	0	75526.3	266.467	91.1	86.0667			Flagged	121	-0.0819965	0	0
PY17X_0611100	18658.1	37214.7	101.5	0.00276	-8.5	0.27	-31.16	3.39797e-213	2.01466e-209	2.018e-210	0	37214.7	101.467	67.1333	52.4667					-0.355628	0	0
PY17X_1133800	13123.5	26060	187	0.00719	-7.1	0.23	-30.49	3.16823e-204	1.87813e-200	1.71e-201	0	26060	187	55.6	49.7333					-0.160872	0	0
PY17X_1140000	13875.4	27645.3	105.6	0.00384	-8	0.27	-29.61	1.26103e-192	7.47412e-189	6.24e-190	0	27645.3	105.6	69.5667	64.3					-0.113577	0	0
PY17X_1359200	67139.4	133306	972.4	0.0073	-7.1	0.25	-28.77	5.62138e-182	3.33123e-178	2.568e-179	0	133306	972.367	93.5	84.9					-0.139202	0	0
PY17X_0903300	27551.7	54479.2	624.2	0.0115	-6.4	0.23	-28.52	7.00521e-179	4.15059e-175	2.971e-176	0	54479.2	624.2	73.5	63.3667					-0.21402	0	0
PY17X_1424900	39651.2	78742.5	560	0.00711	-7.1	0.25	-28.37	5.19587e-177	3.07803e-173	2.057e-174	0	78742.5	559.967	89.7	85.4667					-0.0697461	0	0
PY17X_1339500	28517.7	56676.8	358.5	0.00633	-7.3	0.26	-28.26	1.04011e-175	6.1606e-172	3.86e-173	0	56676.8	358.467	71.9667	66.9333					-0.104604	0	0
PY17X_1339600	15092.8	29942	243.6	0.00816	-6.9	0.25	-28.23	2.76101e-175	1.63507e-171	9.644e-173	0	29942	243.6	85.4667	75.3667					-0.181435	0	0
PY17X_1451800	4268.5	8432.1	105	0.0124	-6.3	0.23	-28.08	1.97013e-173	1.16652e-169	6.499e-171	0	8432.07	105	68.6667	62.4667					-0.136523	0	0
PY17X_1222300	6176.4	12255.4	97.3	0.00796	-7	0.25	-28.06	3.21765e-173	1.90485e-169	1.006e-170	0	12255.4	97.3333	72.5333	62.3					-0.219412	0	0
PY17X_1116200	24128.8	47829.6	427.9	0.00897	-6.8	0.24	-27.97	4.04058e-172	2.39162e-168	1.2e-169	0	47829.6	427.933	87.5667	84.2333					-0.0559905	0	0
PY17X_0940400	13971.4	27631.3	311.5	0.0113	-6.5	0.23	-27.97	4.31456e-172	2.55336e-168	1.22e-169	0	27631.3	311.5	65.9333	59.0333					-0.159478	0	0
PY17X_1145100	4435	8812.4	57.5	0.00665	-7.2	0.26	-27.96	4.52901e-172	2.67981e-168	1.222e-169	0	8812.4	57.5	85.4	71.8					-0.250252	0	0
PY17X_0824500	4708.8	9347.8	69.8	0.00755	-7	0.25	-27.9	2.32689e-171	1.37659e-167	6.007e-169	0	9347.77	69.8333	79.5	77.4333					-0.0380001	0	0
PY17X_1234700	21964.4	43628.5	300.3	0.0069	-7.2	0.26	-27.46	4.817e-166	2.84926e-162	1.192e-163	0	43628.5	300.3	79.5667	75.1					-0.0833513	0	0
PY17X_1011500	9334.4	18434.4	234.5	0.0127	-6.3	0.23	-27.13	4.43902e-162	2.62524e-158	1.054e-159	0	18434.4	234.467	88.0667	84.4333					-0.0607834	0	0
PY17X_0608700	37851.8	75095.7	607.9	0.0081	-6.9	0.26	-27.06	2.92371e-161	1.72879e-157	6.677e-159	0	75095.7	607.867	95.3	93.3667					-0.0295686	0	0
PY17X_1319100	43392	86004.7	779.4	0.00907	-6.8	0.25	-27.05	4.04497e-161	2.39139e-157	8.896e-159	0	86004.7	779.4	81.1667	79.3667					-0.0323542	0	0
PY17X_1432500	10109.6	20085.2	133.9	0.00671	-7.2	0.27	-26.99	1.9952e-160	1.17936e-156	4.231e-158	0	20085.2	133.933	77.0667	74.7667					-0.0437118	0	0
PY17X_0703800	21167.7	41828.4	506.9	0.0121	-6.4	0.24	-26.83	1.4128e-158	8.34963e-155	2.893e-156	0	41828.4	506.933	65.2667	64.0333					-0.0275232	0	0
PY17X_1228700	18061.9	35962.5	161.3	0.00451	-7.8	0.29	-26.63	3.08058e-156	1.82031e-152	6.097e-154	0	35962.5	161.333	84.2667	78.6333					-0.099821	0	0
PY17X_0420000	27283.9	53862.2	705.5	0.0131	-6.3	0.24	-26.44	4.47004e-154	2.6409e-150	8.562e-152	0	53862.2	705.533	84.8667	83.3					-0.0268815	0	0
PY17X_0302200	30960.8	61358.3	563.3	0.00918	-6.8	0.26	-26.39	1.6189e-153	9.56286e-150	3.004e-151	0	61358.3	563.333	74.1	70.2					-0.0780025	0	0
PY17X_1144700	4819.9	9470.4	169.4	0.0179	-5.8	0.22	-26.02	2.75015e-149	1.62424e-145	4.949e-147	0	9470.4	169.4	78.2333	75.6333					-0.0487612	0	0
PY17X_1416200	10868.5	21521.1	215.8	0.01	-6.6	0.26	-25.95	2.00736e-148	1.18535e-144	3.506e-146	0	21521.1	215.8	93.4333	88.2					-0.0831587	0	0
PY17X_0918300	15309.7	30325	294.4	0.00971	-6.7	0.26	-25.69	1.49107e-145	8.80328e-142	2.53e-143	0	30325	294.4	93.7	92.2333					-0.0227608	0	0
PY17X_1409700	16472.1	32253.4	690.8	0.0214	-5.5	0.22	-25.68	2.12045e-145	1.2517e-141	3.498e-143	0	32253.4	690.8	80.7	79.3					-0.0252478	0	0
PY17X_0705100	12701	25211.1	190.9	0.00759	-7	0.28	-25.55	5.11805e-144	3.02067e-140	8.214e-142	0	25211.1	190.933	72.4667	73.0667					0.0118959	0	0
PY17X_1423500	8686.8	17062.1	311.5	0.0183	-5.8	0.23	-25.52	1.05886e-143	6.24833e-140	1.655e-141	0	17062.1	311.533	74.6333	68.9333					-0.114618	0	0
PY17X_0603200	7532.8	14886.5	179.1	0.012	-6.4	0.25	-25.5	2.22369e-143	1.31198e-139	3.386e-141	0	14886.5	179.1	69	68.6					-0.00838779	0	0
PY17X_1411400	3476.3	6871.6	81.1	0.0118	-6.4	0.25	-25.49	2.64126e-143	1.55808e-139	3.921e-141	0	6871.57	81.0667	83.2667	72.1333					-0.207073	0	0
PY17X_1232400	11869.8	23578.5	161.1	0.00684	-7.2	0.28	-25.38	4.18568e-142	2.46871e-138	6.062e-140	0	23578.5	161.1	90.4667	88.7					-0.0284522	0	0
PY17X_0834100	4345.2	8579.9	110.4	0.0128	-6.3	0.25	-25.19	5.20208e-140	3.06766e-136	7.355e-138	0	8579.93	110.433	59	52.9					-0.157447	0	0
PY17X_0941500	8836.4	17240.2	432.6	0.0251	-5.3	0.21	-25.17	9.04287e-140	5.33168e-136	1.249e-137	0	17240.2	432.633	69.8	65.2333					-0.0976177	0	0
PY17X_1140300	6357.5	12591.5	123.5	0.00991	-6.7	0.27	-25.09	6.93476e-139	4.08804e-135	9.359e-137	0	12591.5	123.533	63.0667	50.3667					-0.324408	0	0
PY17X_1447300	30616.6	60270.8	962.3	0.016	-6	0.24	-24.77	2.12068e-135	1.24993e-131	2.798e-133	0	60270.8	962.333	71.2333	70.4333					-0.0162941	0	0
PY17X_1110400	12274.9	24280.8	269	0.0111	-6.5	0.26	-24.73	5.26551e-135	3.10297e-131	6.797e-133	0	24280.8	269	83.5	82.6667					-0.0144705	0	0
PY17X_1439000	50555.2	100031	1079.5	0.0108	-6.5	0.26	-24.66	2.54105e-134	1.49719e-130	3.21e-132	0	100031	1079.5	92.1	90.0667					-0.0322079	0	0
PY17X_1228500	4244.3	8344	144.6	0.0173	-5.8	0.24	-24.29	2.37191e-130	1.39729e-126	2.934e-128	0	8344.03	144.633	66.1333	57.8					-0.194308	0	0
PY17X_0714500	12230.8	24222.8	238.9	0.00986	-6.7	0.28	-24.13	1.29001e-128	7.59813e-125	1.563e-126	0	24222.8	238.867	87.9667	84					-0.0665676	0	0
PY17X_0914000	6354.6	12452.4	256.8	0.0207	-5.6	0.23	-24	2.985e-127	1.75787e-123	3.545e-125	0	12452.4	256.767	61.6	59.6667					-0.0460052	0	0
PY17X_1324600	37577.5	73829	1326	0.018	-5.8	0.24	-23.97	5.71145e-127	3.3629e-123	6.65e-125	0	73829	1326.03	89.3667	86.9					-0.0403806	0	0
PY17X_0612000	36701.6	72304.6	1098.7	0.0152	-6	0.25	-23.91	2.42279e-126	1.42629e-122	2.767e-124	0	72304.6	1098.67	83.7667	78.9					-0.086351	0	0
PY17X_1111800	1605.2	3185.3	25	0.00812	-6.9	0.29	-23.77	7.33678e-125	4.31843e-121	8.22e-123	0	3185.3	25.0333	85.6	74					-0.210086	0	0
PY17X_0505500	18442	36190.4	693.7	0.0192	-5.7	0.24	-23.76	8.18642e-125	4.81771e-121	9.002e-123	0	36190.4	693.667	62.9333	60.6					-0.0545066	0	0
PY17X_0820100	3403.7	6690.4	116.9	0.0174	-5.8	0.25	-23.73	1.74328e-124	1.02574e-120	1.882e-122	0	6690.43	116.933	78.7	77.6					-0.020307	0	0
PY17X_0829200	6063.1	11909.3	217	0.0182	-5.8	0.25	-23.43	2.31028e-121	1.35914e-117	2.45e-119	0	11909.3	216.967	67.7	65.2333					-0.0535465	0	0
PY17X_0625100	29919.1	58607.7	1230.5	0.021	-5.6	0.24	-23.36	1.14287e-120	6.72237e-117	1.191e-118	0	58607.7	1230.5	81.1	77.2					-0.0711011	0	0
PY17X_0928500	2366.5	4647.7	85.3	0.0184	-5.8	0.25	-23.18	6.80595e-119	4.00258e-115	6.968e-117	0	4647.67	85.3	73.0333	50.4					-0.535131	0	0
PY17X_1207700	4686.7	9228.5	145	0.0158	-6	0.26	-23.17	9.28858e-119	5.46168e-115	9.348e-117	0	9228.5	145.033	78.3	77.1667					-0.0210345	0	0
PY17X_1138800	4582.4	8982.9	181.9	0.0203	-5.6	0.24	-23.15	1.37401e-118	8.07782e-115	1.36e-116	0	8982.93	181.867	84.5	80.7					-0.0663827	0	0
PY17X_1453600	2580.5	5108.6	52.4	0.0103	-6.6	0.29	-23.06	1.07757e-117	6.33398e-114	1.049e-115	0	5108.57	52.4333	83.9	85.1333					0.0210533	0	0
PY17X_0927400	1021	1997	45	0.0226	-5.5	0.24	-22.96	1.2149e-116	7.13998e-113	1.164e-114	0	1997	45	42.6667	13.1					-1.70354	0	3				right	right	right
PY17X_0814000	48650.1	96159	1141.1	0.0119	-6.4	0.28	-22.92	2.77674e-116	1.63161e-112	2.617e-114	0	96159	1141.13	91.7	88.4					-0.0528754	0	0
PY17X_0315300	3951.2	7829.8	72.6	0.00934	-6.7	0.3	-22.8	5.10218e-115	2.99753e-111	4.734e-113	0	7829.8	72.6333	48.6667	40.4333					-0.267389	0	0
PY17X_1438700	4998.6	9845.8	151.3	0.0154	-6	0.27	-22.69	5.5287e-114	3.24756e-110	5.051e-112	0	9845.8	151.3	79.6333	72.5333					-0.134728	0	0
PY17X_1121700	38832.3	76217.5	1447.1	0.019	-5.7	0.25	-22.68	7.05169e-114	4.14146e-110	6.344e-112	0	76217.5	1447.13	90.8667	88.5667					-0.0369873	0	0
PY17X_1423400	1373	2711.5	34.6	0.0129	-6.3	0.28	-22.6	4.3801e-113	2.572e-109	3.882e-111	0	2711.47	34.6	89.5333	82.0667					-0.125629	0	0
PY17X_1125400	2430.7	4790.7	70.7	0.0149	-6.1	0.27	-22.57	9.31422e-113	5.46838e-109	8.134e-111	0	4790.7	70.6667	69.4667	61.1					-0.185148	0	0
PY17X_1011200	13632.5	26572.3	692.6	0.0261	-5.3	0.23	-22.47	7.81757e-112	4.58891e-108	6.728e-110	0	26572.3	692.6	82.2333	80.9667					-0.0223952	0	0
PY17X_0404900	44192.3	86929.2	1455.4	0.0167	-5.9	0.26	-22.45	1.23746e-111	7.26265e-108	1.05e-109	0	86929.2	1455.37	88.8	87.9667					-0.0136027	0	0
PY17X_1357700	17722	34798.9	645.1	0.0186	-5.8	0.26	-22.42	2.53775e-111	1.48915e-107	2.122e-109	0	34798.9	645.133	87.7333	85.6333					-0.0349526	0	0
PY17X_0420400	8228.7	16050.3	407.1	0.0254	-5.3	0.24	-22.34	1.42852e-110	8.38113e-107	1.178e-108	0	16050.3	407.1	72	63.7					-0.176704	0	0
PY17X_1447500	12593.5	24705.4	481.7	0.0195	-5.7	0.26	-22.2	3.80442e-109	2.23168e-105	3.095e-107	0	24705.4	481.7	86.9333	86.4333					-0.00832166	0	0
PY17X_1115400	3648.6	7164.9	132.4	0.0185	-5.8	0.26	-22.19	4.42767e-109	2.59683e-105	3.553e-107	0	7164.9	132.4	90.1667	86.8333					-0.0543452	0	0
PY17X_0418900	1001.6	1946.3	56.8	0.0295	-5.1	0.23	-22.17	6.65417e-109	3.90201e-105	5.268e-107	0	1946.33	56.7667	43.8667	15.1333					-1.5354	0	1					left
PY17X_1333800	6068.8	11916	221.6	0.0186	-5.7	0.26	-22.15	9.42108e-109	5.52358e-105	7.361e-107	0	11916	221.6	88.4333	84.5					-0.0656389	0	0
PY17X_1465900	10418.5	20395.6	441.4	0.0216	-5.5	0.25	-22.15	1.12162e-108	6.57493e-105	8.65e-107	0	20395.6	441.433	60.1667	27.3					-1.14006	0	0
PY17X_0819000	13002.7	24978.6	1026.7	0.0411	-4.6	0.21	-21.92	1.6757e-106	9.82126e-103	1.276e-104	0	24978.6	1026.73	69.2333	69.1333					-0.00208532	0	0
PY17X_1028400	4332	8481.7	182.4	0.0215	-5.5	0.25	-21.87	5.29614e-106	3.10354e-102	3.981e-104	0	8481.67	182.367	86.2333	79.9333					-0.109448	0	0
PY17X_1237000	20169.6	39737.7	601.5	0.0152	-6	0.28	-21.8	2.14175e-105	1.25485e-101	1.59e-103	0	39737.7	601.5	92.8	91.3333					-0.0229833	0	0
PY17X_0103100	1253.7	2474.4	33	0.0135	-6.2	0.29	-21.73	1.157e-104	6.77771e-101	8.482e-103	0	2474.4	33	65.2667	43.6					-0.582018	0	0
PY17X_0515900	196389	386791	5986.4	0.0155	-6	0.28	-21.68	2.94378e-104	1.72417e-100	2.132e-102	0	386791	5986.37	97.9	90.1					-0.119782	0	0
PY17X_1305400	868.6	1688.3	48.9	0.0293	-5.1	0.24	-21.61	1.4075e-103	8.24229e-100	1.007e-101	0	1688.27	48.9	65	29.5333					-1.1381	0	1				right
PY17X_0312500	2686.4	5202.3	170.4	0.0329	-4.9	0.23	-21.45	4.80252e-102	2.81188e-98	3.395e-100	0	5202.3	170.4	83.3	76.4					-0.124744	0	0
PY17X_1339400	13971.1	27294.8	647.4	0.0237	-5.4	0.25	-21.34	5.35743e-101	3.13624e-97	3.743e-99	0	27294.8	647.4	79.2333	79.5667					0.00605666	0	0
PY17X_0908500	15699.4	30777.2	621.7	0.0202	-5.6	0.27	-21.12	5.48474e-99	3.21022e-95	3.787e-97	0	30777.2	621.667	90.6333	89.8					-0.0133263	0	0
PY17X_1422500	12666	24208.5	1123.4	0.0464	-4.4	0.21	-21.05	2.11433e-98	1.23731e-94	1.443e-96	0	24208.5	1123.4	81.8	80.3667					-0.0255036	0	0
PY17X_0810000	1146.7	2248	45.4	0.0207	-5.6	0.27	-20.96	1.43312e-97	8.3852e-94	9.67e-96	0	2248	45.4	86.2333	41.8667					-1.04244	0	0
PY17X_1016300	5487.5	10734.6	240.4	0.0223	-5.5	0.26	-20.96	1.64489e-97	9.62262e-94	1.097e-95	0	10734.6	240.4	61.4	54.3667					-0.175516	0	0
PY17X_0929700	883.6	1738	29.3	0.0169	-5.9	0.28	-20.95	1.69282e-97	9.90132e-94	1.117e-95	0	1738.03	29.3	71.1333	18.3					-1.95868	0	0
PY17X_1209200	1669.1	3235.8	102.5	0.0319	-5	0.24	-20.93	2.7877e-97	1.63024e-93	1.819e-95	0	3235.8	102.5	57.9	49.5333					-0.225164	0	0
PY17X_0503000	4228.2	8283	173.4	0.021	-5.6	0.27	-20.79	5.01788e-96	2.93396e-92	3.239e-94	0	8283	173.4	79.1	74.5333					-0.0857919	0	0
PY17X_0833700	14021.5	27209.3	833.9	0.0306	-5	0.24	-20.59	3.14842e-94	1.84056e-90	2.01e-92	0	27209.3	833.867	90.6667	89.6667					-0.0160005	0	0
PY17X_0513100	9156.3	17926.2	386.4	0.0215	-5.5	0.27	-20.58	3.83629e-94	2.24231e-90	2.423e-92	0	17926.2	386.433	81.2333	79.1333					-0.0377863	0	0
PY17X_0705200	11768.1	23168	368.1	0.0159	-6	0.29	-20.46	4.81922e-93	2.81635e-89	3.012e-91	0	23168	368.067	79.6667	77.3333					-0.0428858	0	0
PY17X_0623000	17602.1	34364	840.2	0.0245	-5.4	0.27	-20.15	2.74133e-90	1.60176e-86	1.696e-88	0	34364	840.233	76.8333	74.0667					-0.0529079	0	0
PY17X_1345100	800.1	1578.6	21.5	0.014	-6.2	0.31	-20.06	1.60429e-89	9.37226e-86	9.821e-88	0	1578.6	21.5	90.6	57.7333					-0.650107	0	0
PY17X_0112400	4219.9	8127.4	312.3	0.0385	-4.7	0.23	-20	5.71449e-89	3.33783e-85	3.463e-87	0	8127.4	312.3	76.1333	75.2					-0.0177956	0	0
PY17X_0712400	23906.8	46015.9	1797.7	0.0391	-4.7	0.23	-19.97	9.50238e-89	5.54939e-85	5.7e-87	0	46015.9	1797.67	87.5	84.1					-0.0571772	0	0
PY17X_0106000	8811.7	17178.8	444.5	0.0259	-5.3	0.26	-19.94	1.97152e-88	1.15117e-84	1.171e-86	0	17178.8	444.5	87.5667	84.6333					-0.0491558	0	0
PY17X_1025000	1875.6	3610.5	140.6	0.0389	-4.7	0.24	-19.91	3.33159e-88	1.94498e-84	1.959e-86	0	3610.53	140.633	79.8667	60.6					-0.398276	0	0
PY17X_1308300	570.2	1099.6	40.8	0.0375	-4.7	0.24	-19.66	5.01978e-86	2.93004e-82	2.922e-84	0	1099.63	40.7667	76.1667	51.7667					-0.557136	0	0
PY17X_1334100	11686.8	22851.5	522.2	0.0229	-5.4	0.28	-19.63	9.4511e-86	5.51566e-82	5.449e-84	0	22851.5	522.167	86.1	83.8333					-0.0384892	0	0
PY17X_0907300	25318.2	48420.9	2215.4	0.0458	-4.4	0.23	-19.51	8.89173e-85	5.18832e-81	5.077e-83	0	48420.9	2215.4	61.1	60.4333					-0.0158279	0	0
PY17X_0714200	37186.3	72688.5	1684.2	0.0232	-5.4	0.28	-19.37	1.36151e-83	7.94306e-80	7.7e-82	0	72688.5	1684.17	95.4	94.7333					-0.0101171	0	0
PY17X_1246900	5826.1	11290.7	361.5	0.032	-5	0.26	-19.32	3.43846e-83	2.00565e-79	1.926e-81	0	11290.7	361.5	79.5667	81.5					0.0346359	0	0
PY17X_1240900	22374.2	42947.6	1800.8	0.042	-4.6	0.24	-19.29	6.51894e-83	3.80185e-79	3.618e-81	0	42947.6	1800.83	85.0667	81.9					-0.0547305	0	0
PY17X_1454600	7382.2	13912.9	851.4	0.0612	-4	0.21	-19.28	7.95027e-83	4.6358e-79	4.371e-81	0	13912.9	851.433	71.3	68.9667					-0.0480028	0	0
PY17X_0205000	4981.9	9738.6	225.2	0.0232	-5.4	0.28	-19.23	2.1196e-82	1.23572e-78	1.155e-80	0	9738.6	225.233	82.2333	80.6					-0.0289435	0	0
PY17X_1207400	23060	44619.3	1500.6	0.0336	-4.9	0.26	-19.17	6.9058e-82	4.02539e-78	3.728e-80	0	44619.3	1500.63	83.8	82.9					-0.0155781	0	0
PY17X_0916100	2692.9	5103.1	282.6	0.0553	-4.2	0.22	-19.13	1.4232e-81	8.29441e-78	7.613e-80	0	5103.07	282.633	66	62.1					-0.0878728	0	0
PY17X_0509400	20570.8	39926.4	1215.2	0.0304	-5	0.27	-18.89	1.38588e-79	8.07551e-76	7.348e-78	0	39926.4	1215.2	74.6333	71.7667					-0.0565062	0	0
PY17X_0905200	14906.8	28675.9	1137.8	0.0397	-4.7	0.25	-18.88	1.64812e-79	9.60192e-76	8.661e-78	0	28675.9	1137.77	71.8333	71					-0.0168344	0	0
PY17X_1241000	11851.8	22248.3	1455.3	0.0654	-3.9	0.21	-18.87	2.20681e-79	1.28547e-75	1.149e-77	0	22248.3	1455.3	75.4667	74.7667					-0.0134443	0	0
PY17X_0103400	3947.7	7668.9	226.5	0.0295	-5.1	0.27	-18.84	3.34243e-79	1.94663e-75	1.726e-77	0	7668.9	226.5	69.7	64.7333					-0.10665	0	0
PY17X_1416900	5682.4	10913.5	451.3	0.0414	-4.6	0.24	-18.83	3.94242e-79	2.29567e-75	2.018e-77	0	10913.5	451.3	61.4	60.5667					-0.0197146	0	0
PY17X_0707400	81663.5	158232	5095.5	0.0322	-5	0.26	-18.71	4.12279e-78	2.40029e-74	2.092e-76	0	158232	5095.5	95.1	90.1					-0.0779182	0	0
PY17X_1462100	56901.8	109868	3935.4	0.0358	-4.8	0.26	-18.65	1.19236e-77	6.94076e-74	6e-76	0	109868	3935.37	94.6333	90.7333					-0.0607158	0	0
PY17X_0918200	490	973.4	6.6	0.00646	-7.3	0.39	-18.6	3.03194e-77	1.76459e-73	1.513e-75	0	973.433	6.63333	91.9667	64.7667					-0.50586	0	0
PY17X_1041400	419.4	821.8	17	0.0211	-5.6	0.3	-18.56	6.44229e-77	3.74877e-73	3.188e-75	0	821.833	17.0333	77.2667	39.4					-0.971651	0	0
PY17X_0705900	6867.1	13086.9	647.3	0.0495	-4.3	0.23	-18.55	8.19667e-77	4.76882e-73	4.022e-75	0	13086.9	647.3	68.1333	65.2333					-0.0627514	0	0
PY17X_0608800	4331.3	8368.2	294.3	0.0352	-4.8	0.26	-18.49	2.60385e-76	1.51466e-72	1.267e-74	0	8368.2	294.267	78.2667	73.3667					-0.0932733	0	0
PY17X_1009500	3669.3	7185.5	153.2	0.0214	-5.5	0.3	-18.48	2.7512e-76	1.6001e-72	1.328e-74	0	7185.53	153.167	92.2	89.3					-0.0461066	0	0
PY17X_0111500	6066.8	11583.7	549.8	0.0475	-4.4	0.24	-18.48	2.80476e-76	1.63097e-72	1.343e-74	0	11583.7	549.833	72.6333	72.5					-0.0026508	0	0
PY17X_1329200	3096	5990.9	201.2	0.0337	-4.9	0.27	-18.45	5.14439e-76	2.99095e-72	2.429e-74	0	5990.9	201.2	87.5667	84.0667					-0.0588479	0	0
PY17X_0838800	2030.9	3915.5	146.2	0.0374	-4.7	0.26	-18.45	5.15514e-76	2.99668e-72	2.429e-74	0	3915.53	146.2	68	64.7					-0.071769	0	0
PY17X_0614900	48351	92332.8	4369.2	0.0473	-4.4	0.24	-18.45	5.48638e-76	3.18869e-72	2.565e-74	0	92332.8	4369.17	75.1667	74.6					-0.0109174	0	0
PY17X_1433800	375.3	743.2	7.3	0.0109	-6.5	0.35	-18.44	6.71401e-76	3.90151e-72	3.115e-74	0	743.2	7.33333	70.0667	33.1667					-1.07899	0	0
PY17X_1351200	4072	7999	145	0.0182	-5.8	0.31	-18.43	7.18394e-76	4.17387e-72	3.307e-74	0	7998.97	144.967	78	73					-0.0955777	0	0
PY17X_0935700	592.3	1129.7	54.9	0.0483	-4.4	0.24	-18.34	4.11827e-75	2.3923e-71	1.881e-73	0	1129.7	54.9333	76.7667	60.1					-0.353115	0	0
PY17X_1419100	13818.1	26622.9	1013.3	0.0381	-4.7	0.26	-18.3	7.90044e-75	4.58858e-71	3.581e-73	0	26622.9	1013.33	85.1667	83.5667					-0.0273613	0	0
PY17X_1317000	3591.1	6864	318.3	0.0463	-4.4	0.24	-18.29	9.75696e-75	5.66587e-71	4.389e-73	0	6863.97	318.3	64.5	61.9333					-0.0585831	0	0
PY17X_1022200	2774.8	5249.5	300.1	0.0573	-4.1	0.23	-18.29	1.0307e-74	5.98427e-71	4.602e-73	0	5249.47	300.1	78.2	76.7667					-0.0266886	0	0
PY17X_0615600	3582.7	6910	255.4	0.037	-4.8	0.26	-18.2	5.2275e-74	3.03456e-70	2.316e-72	0	6910	255.4	84.3333	83.2667					-0.0183639	0	0
PY17X_0804200	553.7	1071.8	35.6	0.0336	-4.9	0.27	-18.17	8.33156e-74	4.83564e-70	3.665e-72	0	1071.83	35.5667	51.6	38.1333					-0.436318	0	0
PY17X_0306600	560.3	1080.4	40.2	0.0379	-4.7	0.26	-18.15	1.23332e-73	7.15697e-70	5.385e-72	0	1080.37	40.2	26.2	25.7667	Flagged	Resolved			-0.0240609	0	1					left
PY17X_0720000	580.1	1120.7	39.6	0.0362	-4.8	0.26	-18.11	2.67159e-73	1.55006e-69	1.158e-71	0	1120.67	39.6	52.3667	43.0333					-0.283194	0	0
PY17X_1369300	3245	6334.9	155	0.0246	-5.3	0.3	-18.02	1.4579e-72	8.4573e-69	6.273e-71	0	6334.93	155.033	77.1333	76.5333					-0.0112662	0	0
PY17X_1018800	3975.7	7463	488.4	0.0655	-3.9	0.22	-18	2.0217e-72	1.17259e-68	8.637e-71	0	7463.03	488.433	60.9	59.6667					-0.029517	0	0
PY17X_1124600	8157.3	15774.1	540.6	0.0343	-4.9	0.27	-17.99	2.39467e-72	1.38867e-68	1.016e-70	0	15774.1	540.567	93.5	91.9667					-0.0238553	0	0
PY17X_0106600	2177.8	4144	211.5	0.0511	-4.3	0.24	-17.96	3.81828e-72	2.21384e-68	1.608e-70	0	4144	211.5	85.3333	82.7					-0.0452221	0	0
PY17X_1322400	61349	118814	3884.2	0.0327	-4.9	0.28	-17.92	8.71749e-72	5.05353e-68	3.645e-70	0	118814	3884.2	96.6	90.0667					-0.10103	0	0
PY17X_1146500	4144	8107.9	180	0.0223	-5.5	0.31	-17.91	9.13021e-72	5.29187e-68	3.791e-70	0	8107.93	180.033	81.9667	78.2					-0.0678687	0	0
PY17X_1453700	3696.3	7011.2	381.4	0.0544	-4.2	0.23	-17.91	9.66343e-72	5.59996e-68	3.985e-70	0	7011.17	381.433	84.1667	86.1333					0.0333227	0	0
PY17X_1347200	31115.6	58987.5	3243.7	0.055	-4.2	0.23	-17.9	1.23457e-71	7.1531e-68	5.056e-70	0	58987.5	3243.7	83.1667	82.6667					-0.00869969	0	0
PY17X_0824700	1815.9	3480.9	150.9	0.0434	-4.5	0.25	-17.89	1.43173e-71	8.29402e-68	5.823e-70	0	3480.87	150.933	89.0667	83.6333					-0.0908075	0	0
PY17X_1406700	456.1	873.9	38.4	0.0442	-4.5	0.25	-17.79	8.73811e-71	5.06111e-67	3.53e-69	0	873.867	38.3667	65.4667	41.3667					-0.662292	0	0
PY17X_0933600	2490.9	4626.7	355.1	0.0767	-3.7	0.21	-17.74	2.18557e-70	1.26566e-66	8.769e-69	0	4626.67	355.1	69.4333	68.4					-0.0216321	0	0
PY17X_0608300	6438.3	12361.5	515.1	0.0417	-4.6	0.26	-17.61	1.93632e-69	1.12113e-65	7.717e-68	0	12361.5	515.067	80.0333	79.8					-0.00421225	0	0
PY17X_1418900	7989.8	14881.3	1098.4	0.0739	-3.8	0.21	-17.54	6.92408e-69	4.00835e-65	2.741e-67	0	14881.3	1098.37	68.3667	70.3667					0.0415991	0	0
PY17X_0414100	1105.4	2097.6	113.1	0.0538	-4.2	0.24	-17.47	2.3123e-68	1.33836e-64	9.093e-67	0	2097.6	113.133	78.9	73.2333					-0.107525	0	0
PY17X_1342800	18371.8	35540.6	1203	0.0339	-4.9	0.28	-17.44	3.83758e-68	2.22081e-64	1.499e-66	0	35540.6	1203	94	93.3					-0.0107837	0	0
PY17X_1208400	5281.6	9936.2	627.1	0.0632	-4	0.23	-17.42	5.73547e-68	3.31854e-64	2.226e-66	0	9936.17	627.067	66.5	68.7					0.0469558	0	0
PY17X_1139800	12697.1	23921.5	1472.6	0.0616	-4	0.23	-17.38	1.07973e-67	6.24623e-64	4.163e-66	0	23921.5	1472.57	71.9667	70.1667					-0.036543	0	0
PY17X_1423700	5031.1	9759.2	303.1	0.0311	-5	0.29	-17.35	1.95487e-67	1.1307e-63	7.489e-66	0	9759.17	303.133	81.4667	82.1					0.0111723	0	0
PY17X_0516000	263873	508073	19674	0.0387	-4.7	0.27	-17.31	4.28084e-67	2.47561e-63	1.629e-65	0	508073	19674	96.3667	70.6					-0.448866	0	0
PY17X_1205100	48589.3	92248.3	4930.4	0.0535	-4.2	0.24	-17.25	1.08555e-66	6.27667e-63	4.106e-65	0	92248.3	4930.4	93.2	91.5333					-0.0260327	0	0
PY17X_1111500	796.2	1521	71.4	0.0474	-4.4	0.26	-17.25	1.18253e-66	6.83622e-63	4.444e-65	0	1521.03	71.4333	86.8	68.2					-0.347923	0	0
PY17X_0945900	25217.7	48450.6	1984.8	0.041	-4.6	0.27	-16.94	2.22672e-64	1.28704e-60	8.316e-63	0	48450.6	1984.77	91.0333	90					-0.0164699	0	0
PY17X_0933500	4967.7	9380.8	554.7	0.0592	-4.1	0.24	-16.94	2.33405e-64	1.34885e-60	8.662e-63	0	9380.8	554.667	87.2	85.1667					-0.0340392	0	0
PY17X_0311900	8672.8	16205.2	1140.5	0.0704	-3.8	0.23	-16.89	4.93139e-64	2.84936e-60	1.819e-62	0	16205.2	1140.53	72.1667	69.9					-0.0460402	0	0
PY17X_1319900	2129	3920.6	337.3	0.086	-3.5	0.21	-16.88	6.11559e-64	3.53298e-60	2.242e-62	0	3920.57	337.333	76.4	72.1667					-0.08224	0	0
PY17X_0404700	6274.9	12021.9	528	0.044	-4.5	0.27	-16.71	1.0959e-62	6.3299e-59	3.992e-61	0	12021.9	528.033	78.5333	79.2					0.0121953	0	0
PY17X_1128600	317.8	622.5	13.1	0.0195	-5.7	0.34	-16.62	5.31608e-62	3.07003e-58	1.925e-60	0	622.5	13.0667	77.6	40.3					-0.945277	0	0
PY17X_0623100	7105.3	13544.1	666.5	0.0492	-4.3	0.26	-16.61	6.41199e-62	3.70228e-58	2.308e-60	0	13544.1	666.5	93.1	91.9667					-0.0176701	0	0
PY17X_0832200	394.1	779	9.2	0.013	-6.3	0.38	-16.48	5.41798e-61	3.1278e-57	1.938e-59	0	778.967	9.2	87.6667	42.4333					-1.04683	0	0
PY17X_0519600	3151.9	5963.9	339.9	0.057	-4.1	0.25	-16.39	2.40255e-60	1.38675e-56	8.543e-59	0	5963.9	339.933	87.8667	87.0333					-0.0137479	0	0
PY17X_0504900	2703.2	5110.7	295.8	0.0581	-4.1	0.25	-16.39	2.42556e-60	1.39979e-56	8.573e-59	0	5110.67	295.833	69.7333	65.6					-0.0881526	0	0
PY17X_1105200	7018.3	13307.6	729.1	0.0548	-4.2	0.26	-16.34	4.82536e-60	2.78423e-56	1.695e-58	0	13307.6	729.1	89.3667	90.2667					0.0144565	0	0
PY17X_0412200	17483	33302.1	1663.8	0.05	-4.3	0.26	-16.34	5.09478e-60	2.93918e-56	1.78e-58	0	33302.1	1663.8	76.4333	52.7					-0.536399	0	0
PY17X_0720900	8623.2	16272.4	974.1	0.0599	-4.1	0.25	-16.34	5.49374e-60	3.16879e-56	1.908e-58	0	16272.4	974.067	82.7333	75.3333					-0.13518	0	0
PY17X_0810400	2124.4	4085.2	163.6	0.0403	-4.6	0.29	-16.23	3.34436e-59	1.92869e-55	1.155e-57	0	4085.2	163.633	76.8333	69.1333					-0.152351	0	0
PY17X_1010800	5596.8	10402.1	791.6	0.0761	-3.7	0.23	-16.18	7.15185e-59	4.12376e-55	2.455e-57	0	10402.1	791.567	68.3	65.7667					-0.054529	0	0
PY17X_1329900	279.7	548.2	11.3	0.0219	-5.5	0.34	-16.17	8.58853e-59	4.95129e-55	2.931e-57	0	548.233	11.2667	70.9333	26.5333					-1.41866	0	0
PY17X_1248700	16547.4	31929.6	1165.2	0.0365	-4.8	0.3	-16.14	1.31232e-58	7.56423e-55	4.453e-57	0	31929.6	1165.23	92.0667	86.8333					-0.0844299	0	0
PY17X_1221500	4286.7	8260.3	313.1	0.038	-4.7	0.29	-16.11	2.24737e-58	1.29516e-54	7.582e-57	0	8260.27	313.1	88.0333	84.8					-0.0539856	0	0
PY17X_0927700	238.2	460.1	16.2	0.0355	-4.8	0.3	-16.06	5.14285e-58	2.96331e-54	1.725e-56	0	460.133	16.1667	56.9333	16.0667					-1.8252	0	0
PY17X_1461400	721.7	1332.9	110.5	0.0833	-3.6	0.22	-16.01	1.02055e-57	5.87939e-54	3.405e-56	0	1332.9	110.467	60.8	52.8					-0.203533	0	0
PY17X_1322300	11396.2	21772.9	1019.5	0.0469	-4.4	0.28	-16.01	1.13715e-57	6.54996e-54	3.772e-56	0	21772.9	1019.47	78.9	78					-0.0165512	0	0
PY17X_1236000	1796.6	3422.4	170.9	0.0502	-4.3	0.27	-15.97	2.24013e-57	1.29009e-53	7.39e-56	0	3422.4	170.867	74.6667	70.7333					-0.0780741	0	0
PY17X_0815900	5666.7	10838.6	494.7	0.0457	-4.5	0.28	-15.96	2.3069e-57	1.32832e-53	7.568e-56	0	10838.6	494.733	67.2667	65.4667					-0.0391312	0	0
PY17X_1233400	5482.7	10227.7	737.7	0.0722	-3.8	0.24	-15.95	2.74774e-57	1.58187e-53	8.965e-56	0	10227.7	737.667	80	79.7667					-0.00421401	0	0
PY17X_1335600	1078.4	2049.6	107.2	0.0523	-4.3	0.27	-15.9	6.20447e-57	3.57129e-53	2.013e-55	0	2049.57	107.233	49.9333	46.1					-0.115236	0	0
PY17X_1440200	7646.2	14588.5	703.9	0.0483	-4.4	0.27	-15.9	6.66644e-57	3.83654e-53	2.151e-55	0	14588.5	703.9	90.7	88.9667					-0.0278377	0	0
PY17X_1307700	5923.4	11025.7	821.1	0.0745	-3.7	0.24	-15.84	1.60616e-56	9.24183e-53	5.155e-55	0	11025.7	821.067	71.3667	68.9667					-0.0493511	0	0
PY17X_1126700	852.3	1614.3	90.4	0.0556	-4.2	0.26	-15.83	1.97084e-56	1.13382e-52	6.292e-55	0	1614.33	90.3667	67.6667	51.2333					-0.401363	0	0
PY17X_1429200	8272.8	15481.4	1064.2	0.0688	-3.9	0.24	-15.8	3.27197e-56	1.88203e-52	1.039e-54	0	15481.4	1064.2	65.1667	66.4333					0.0277731	0	0
PY17X_0618000	5090.9	9220.2	961.6	0.104	-3.3	0.21	-15.78	4.18311e-56	2.40571e-52	1.321e-54	0	9220.23	961.6	74.1667	72.1333					-0.0401048	0	0
PY17X_0719800	946.3	1842	50.6	0.0279	-5.2	0.33	-15.72	1.05738e-55	6.07992e-52	3.322e-54	0	1842	50.5667	74	49.8333					-0.570414	0	0
PY17X_1431400	10658	20073.4	1242.6	0.0619	-4	0.26	-15.63	4.87481e-55	2.80253e-51	1.524e-53	0	20073.4	1242.6	92.5333	90.1					-0.0384461	0	0
PY17X_1038100	307	580.8	33.2	0.0559	-4.2	0.27	-15.62	5.18538e-55	2.98055e-51	1.612e-53	0	580.767	33.1667	50.0333	29.0333					-0.785179	0	0
PY17X_1016900	9188.9	17559.2	818.7	0.0466	-4.4	0.28	-15.54	1.80356e-54	1.03651e-50	5.578e-53	0	17559.2	818.667	91.8667	82.4					-0.156897	0	0
PY17X_1318700	4504.7	8089.7	919.6	0.114	-3.1	0.2	-15.46	6.22914e-54	3.57926e-50	1.917e-52	0	8089.7	919.633	68.7	68.0333					-0.0140683	0	0
PY17X_0711400	23141.5	43842.3	2440.7	0.0557	-4.2	0.27	-15.45	7.42201e-54	4.26395e-50	2.272e-52	0	43842.3	2440.7	79.3333	78.7333					-0.0109526	0	0
PY17X_1451500	6643.1	12156.1	1130.1	0.093	-3.4	0.22	-15.43	1.02905e-53	5.91088e-50	3.134e-52	0	12156.1	1130.1	70.2333	69.0333					-0.0248628	0	0
PY17X_0504400	15765.7	29831.1	1700.3	0.057	-4.1	0.27	-15.42	1.20987e-53	6.94828e-50	3.665e-52	0	29831.1	1700.27	74.4333	73.8					-0.012328	0	0
PY17X_1125200	635.9	1187.3	84.6	0.0714	-3.8	0.25	-15.42	1.28048e-53	7.35249e-50	3.86e-52	0	1187.27	84.6	59.2667	49.2333					-0.267585	0	0
PY17X_1242200	7448.6	13794.6	1102.6	0.0799	-3.6	0.24	-15.41	1.39513e-53	8.00943e-50	4.184e-52	0	13794.6	1102.57	70.8667	69.9667					-0.0184394	0	0
PY17X_1337800	464.6	865.4	63.8	0.0734	-3.8	0.25	-15.36	3.17562e-53	1.8228e-49	9.476e-52	0	865.4	63.8333	76.1	63.8667					-0.252833	0	0
PY17X_1111400	6101.9	11724.5	479.2	0.0409	-4.6	0.3	-15.34	4.12799e-53	2.36906e-49	1.226e-51	0	11724.5	479.2	84.3333	84					-0.00571365	0	0
PY17X_0804500	5429.9	9947.2	912.6	0.0918	-3.4	0.23	-15.28	1.09376e-52	6.27602e-49	3.231e-51	0	9947.2	912.567	64.2667	60.5667					-0.0855466	0	0
PY17X_1030600	7233.6	13787.7	679.4	0.0493	-4.3	0.29	-15.22	2.54333e-52	1.45911e-48	7.476e-51	0	13787.7	679.4	49.2333	46.9667					-0.0679982	0	0
PY17X_1452900	795.2	1451.7	138.8	0.0953	-3.4	0.22	-15.18	5.06475e-52	2.90514e-48	1.482e-50	0	1451.67	138.767	49.5667	31.2333					-0.666284	0	0
PY17X_1367300	886.4	1624.5	148.4	0.0914	-3.5	0.23	-15.15	7.7369e-52	4.43711e-48	2.252e-50	0	1624.47	148.4	42.9	39.9667					-0.10218	0	0
PY17X_0308200	848.4	1600.9	95.8	0.0604	-4	0.27	-15.14	8.47383e-52	4.85889e-48	2.455e-50	0	1600.93	95.8	75.1333	66.0333					-0.186259	0	0
PY17X_0827500	984.3	1827.3	141.3	0.0771	-3.7	0.24	-15.12	1.22668e-51	7.03256e-48	3.536e-50	0	1827.33	141.267	83.2	72.4333					-0.19993	0	0
PY17X_0934500	29953.2	55876.8	4029.6	0.0721	-3.8	0.25	-15.1	1.53914e-51	8.82236e-48	4.415e-50	0	55876.8	4029.63	83.5667	82.9					-0.0115555	0	0
PY17X_1349000	545.6	1031.5	59.7	0.0581	-4.1	0.27	-15.09	2.01471e-51	1.15463e-47	5.752e-50	0	1031.5	59.7	90.3667	83.9333					-0.106547	0	0
PY17X_0703600	855.5	1648.4	62.6	0.0374	-4.7	0.31	-15.06	3.15991e-51	1.81063e-47	8.978e-50	0	1648.4	62.6333	62.2333	57.6667					-0.10995	0	0
PY17X_0611000	1712.7	3137.9	287.4	0.0914	-3.5	0.23	-15.04	3.77895e-51	2.16496e-47	1.069e-49	0	3137.93	287.4	65.0667	70.2667					0.110922	0	0
PY17X_1115300	3862.2	7285.9	438.5	0.0603	-4.1	0.27	-15.02	5.2677e-51	3.01734e-47	1.482e-49	0	7285.87	438.533	63.6333	64.8333					0.0269531	0	0
PY17X_1021700	3877.8	7097.2	658.4	0.0928	-3.4	0.23	-15.02	5.75976e-51	3.29861e-47	1.613e-49	0	7097.23	658.433	85.6333	80.7					-0.0856038	0	0
PY17X_0107300	1548.4	2833.4	263.5	0.0932	-3.4	0.23	-15	7.21315e-51	4.13025e-47	2.011e-49	0	2833.4	263.467	61.9	42.8667					-0.530083	0	0
PY17X_1236300	2039.4	3751.8	327	0.0871	-3.5	0.24	-14.99	9.03396e-51	5.17194e-47	2.507e-49	0	3751.77	326.967	56.6333	51.7333					-0.130557	0	0
PY17X_0523600	670.9	1285.6	56.2	0.0442	-4.5	0.3	-14.98	9.96268e-51	5.70264e-47	2.752e-49	0	1285.6	56.1667	84.9333	79.9667					-0.0869321	0	0
PY17X_1107100	4820.2	8988.4	652	0.0725	-3.8	0.25	-14.93	1.98848e-50	1.13801e-46	5.466e-49	0	8988.37	652.033	78.8	77.1333					-0.0308412	0	0
PY17X_0508900	363.2	672.8	53.6	0.0804	-3.6	0.24	-14.87	5.44043e-50	3.11301e-46	1.489e-48	0	672.8	53.6333	68.8	13.8					-2.31774	0	0
PY17X_1208500	660.2	1229.1	91.2	0.0739	-3.8	0.25	-14.85	7.40837e-50	4.23833e-46	2.018e-48	0	1229.1	91.2333	94.5333	93.5667					-0.0148285	0	0
PY17X_1455900	6383.4	11720.3	1046.5	0.0893	-3.5	0.24	-14.67	1.07239e-48	6.13409e-45	2.908e-47	0	11720.3	1046.53	82.6	83					0.00696955	0	0
PY17X_1205700	25082.6	46440.7	3724.6	0.0802	-3.6	0.25	-14.66	1.1815e-48	6.75702e-45	3.189e-47	0	46440.7	3724.63	81.8667	81.4333					-0.0076567	0	0
PY17X_0939500	3070.3	5620.8	519.8	0.0925	-3.4	0.24	-14.53	8.09306e-48	4.62761e-44	2.175e-46	0	5620.83	519.767	72.3333	69.2333					-0.0631938	0	0
PY17X_0931500	644.2	1189.8	98.6	0.0825	-3.6	0.25	-14.47	1.74438e-47	9.97261e-44	4.666e-46	0	1189.77	98.6	74.2667	67.2667					-0.142823	0	0
PY17X_1367200	628.2	1158.1	98.4	0.0848	-3.6	0.25	-14.46	2.09355e-47	1.19667e-43	5.575e-46	0	1158.1	98.3667	57.5333	48.2333					-0.254368	0	0
PY17X_1334700	293.6	560.4	26.7	0.0481	-4.4	0.3	-14.46	2.16084e-47	1.23492e-43	5.728e-46	0	560.433	26.7333	78.5667	59.6					-0.398605	0	0
PY17X_0705800	162.3	317.3	7.3	0.0243	-5.4	0.37	-14.43	3.21603e-47	1.83764e-43	8.487e-46	0	317.3	7.33333	83.1667	56.1667					-0.566291	0	0
PY17X_1344300	3330.5	6129.4	531.6	0.0868	-3.5	0.24	-14.43	3.42166e-47	1.95479e-43	8.99e-46	0	6129.43	531.567	81.8667	77.5					-0.0790798	0	0
PY17X_0603800	326.7	602.2	51.3	0.0852	-3.6	0.25	-14.42	3.95659e-47	2.26001e-43	1.035e-45	0	602.2	51.3	24.9333	10.4	Flagged	Resolved			-1.26149	0	0
PY17X_1365300	416.6	794.4	38.9	0.0494	-4.3	0.3	-14.39	6.2603e-47	3.57525e-43	1.63e-45	0	794.367	38.9	88.2667	67					-0.397708	0	0
PY17X_1311900	184.7	363.3	6.2	0.016	-6	0.42	-14.23	5.82649e-46	3.32692e-42	1.511e-44	0	363.333	6.2	76.6333	34.4667					-1.15277	0	0
PY17X_1229100	22893.8	42544.6	3243	0.0762	-3.7	0.26	-14.21	7.60248e-46	4.34026e-42	1.963e-44	0	42544.6	3243	63.9667	60.7					-0.0756238	0	0
PY17X_0929300	5474.6	9848.6	1100.5	0.112	-3.2	0.22	-14.2	8.83976e-46	5.04573e-42	2.272e-44	0	9848.6	1100.53	76.6333	75.7333					-0.0170436	0	0
PY17X_0818700	19958.4	37753.8	2163	0.0573	-4.1	0.29	-14.15	1.87364e-45	1.06929e-41	4.796e-44	0	37753.8	2163	90.4333	89.1667					-0.0203502	0	0
PY17X_0818400	13232.5	23903.7	2561.3	0.107	-3.2	0.23	-14.12	2.96829e-45	1.69371e-41	7.565e-44	0	23903.7	2561.33	52.8667	52					-0.0238467	0	0
PY17X_0915100	211.8	409	14.5	0.035	-4.8	0.34	-14.09	4.61258e-45	2.63147e-41	1.17e-43	0	409.033	14.4667	54.1667	29.6667					-0.868562	0	0
PY17X_0914500	498.7	923.1	74.4	0.0811	-3.6	0.26	-14.07	5.59169e-45	3.1895e-41	1.413e-43	0	923.1	74.3667	51.2333	34.0667					-0.588722	0	0
PY17X_1040800	1035.1	1888.9	181.2	0.0961	-3.4	0.24	-13.99	1.69736e-44	9.68004e-41	4.271e-43	0	1888.9	181.233	56.7333	55.6					-0.0291117	0	0
PY17X_1204400	1551.1	2796	306.1	0.11	-3.2	0.23	-13.96	2.66939e-44	1.52208e-40	6.688e-43	0	2796.03	306.067	87.0333	88.2333					0.0197557	0	0
PY17X_0816600	2168.9	4154.5	183.4	0.0443	-4.5	0.32	-13.93	3.90501e-44	2.22624e-40	9.743e-43	0	4154.53	183.367	63.3	60.6					-0.0628877	0	0
PY17X_0716700	898.4	1650.2	146.7	0.0887	-3.5	0.25	-13.91	5.28477e-44	3.01232e-40	1.313e-42	0	1650.2	146.667	91.1	82.3					-0.146559	0	0
PY17X_0944900	154	301.3	6.7	0.021	-5.6	0.4	-13.9	6.59757e-44	3.75995e-40	1.632e-42	0	301.267	6.66667	64.0333	19.5333					-1.71288	0	0
PY17X_0520600	692.6	77.9	1307.2	16.7	4.1	0.29	13.87	9.09897e-44	5.1846e-40	2.242e-42	0	77.9333	1307.23	80.7333	87.6333					0.118315	0	0
PY17X_1134600	6251.6	11077.4	1425.9	0.129	-3	0.21	-13.86	1.08283e-43	6.16886e-40	2.657e-42	0	11077.4	1425.9	69.2	66.2667					-0.0624887	0	0
PY17X_0906900	306.3	572.2	40.5	0.0703	-3.8	0.28	-13.83	1.68875e-43	9.6191e-40	4.127e-42	0	572.167	40.4667	59.3	43.9333					-0.432716	0	0
PY17X_0944800	153.2	301.4	5	0.0162	-5.9	0.43	-13.78	3.42838e-43	1.95246e-39	8.343e-42	0	301.367	5.03333	68.4	18.2667					-1.90478	0	0
PY17X_1416500	3781.1	7019.7	542.5	0.0773	-3.7	0.27	-13.76	4.43355e-43	2.52446e-39	1.075e-41	0	7019.67	542.5	88.1	87.1					-0.0164693	0	0
PY17X_0826200	745	1365	124.9	0.0915	-3.5	0.25	-13.76	4.62943e-43	2.63553e-39	1.117e-41	0	1365.03	124.9	63.1333	55.4					-0.188516	0	0
PY17X_1216400	210.1	399.3	21	0.0517	-4.3	0.31	-13.74	5.49317e-43	3.12671e-39	1.321e-41	0	399.333	21	56.8	29					-0.969838	0	0
PY17X_1311800	365.5	657.6	73.3	0.111	-3.2	0.23	-13.69	1.20561e-42	6.86115e-39	2.887e-41	0	657.633	73.3333	29.7667	9.7	Flagged				-1.61764	0	0
PY17X_1455500	6453.3	12204	702.6	0.0575	-4.1	0.3	-13.63	2.48572e-42	1.41437e-38	5.928e-41	0	12204	702.567	40.4	38					-0.0883559	0	0
PY17X_0724000	912.3	1682.5	142.1	0.085	-3.6	0.26	-13.6	3.96646e-42	2.25652e-38	9.421e-41	0	1682.53	142.133	80.6667	80					-0.0119726	0	0
PY17X_1032800	199.3	377.4	21.2	0.0546	-4.2	0.31	-13.51	1.38711e-41	7.88987e-38	3.282e-40	0	377.4	21.2	62.5	30.3333					-1.04295	0	0
PY17X_1120900	213.4	394.6	32.2	0.0824	-3.6	0.27	-13.5	1.53136e-41	8.70885e-38	3.608e-40	0	394.633	32.1667	80.8667	68.6					-0.237337	0	0
PY17X_1239900	916	1670.2	161.7	0.0971	-3.4	0.25	-13.45	2.9368e-41	1.66986e-37	6.893e-40	0	1670.2	161.733	59.4	51.7667					-0.19844	0	0
PY17X_0941800	187.4	362.9	11.8	0.0312	-5	0.37	-13.45	3.21356e-41	1.82691e-37	7.513e-40	0	362.9	11.8333	67.5	24.1333					-1.48386	0	0
PY17X_1138900	146.9	284.1	9.8	0.0349	-4.8	0.36	-13.42	4.41827e-41	2.51134e-37	1.029e-39	0	284.067	9.83333	82.8	65.7667					-0.332274	0	0
PY17X_1357300	1234.5	2232.1	237	0.106	-3.2	0.24	-13.41	5.4545e-41	3.0998e-37	1.265e-39	0	2232.07	236.967	77.4	76.1					-0.0244371	0	0
PY17X_0508400	885.4	1567.5	203.3	0.129	-3	0.22	-13.38	7.63825e-41	4.34005e-37	1.765e-39	0	1567.53	203.3	45.3667	36.9					-0.298012	0	0
PY17X_1130500	13265.5	24340.1	2190.8	0.09	-3.5	0.26	-13.34	1.26933e-40	7.21109e-37	2.921e-39	0	24340.1	2190.83	89.4	89.7667					0.00590499	0	0
PY17X_0109900	8019.4	14856.4	1182.5	0.0796	-3.7	0.28	-13.22	7.03407e-40	3.99535e-36	1.613e-38	0	14856.4	1182.47	70.8333	70.1667					-0.0136426	0	0
PY17X_1341200	165	312.6	17.5	0.0582	-4.1	0.31	-13.14	1.84107e-39	1.04554e-35	4.205e-38	0	312.567	17.4667	75.3	39.0333					-0.947943	0	0
PY17X_1347000	8003.3	14634.5	1372.1	0.0938	-3.4	0.26	-13.14	2.02217e-39	1.14819e-35	4.601e-38	0	14634.5	1372.1	60.5667	60.4667					-0.00238396	0	0
PY17X_0928300	233.3	443.8	22.8	0.0517	-4.3	0.33	-13.13	2.07868e-39	1.18007e-35	4.711e-38	0	443.833	22.7667	75.3	46.4					-0.698525	0	0
PY17X_1340900	3437.2	6310.7	563.7	0.0894	-3.5	0.27	-13.08	4.32297e-39	2.45372e-35	9.76e-38	0	6310.67	563.667	66.4667	63.4333					-0.0673898	0	0
PY17X_1125300	1745.6	3152.6	338.5	0.108	-3.2	0.25	-13.05	6.52558e-39	3.70327e-35	1.468e-37	0	3152.57	338.533	82.4333	82.2667					-0.00291985	0	0
PY17X_1361400	71614.7	129333	13896.3	0.107	-3.2	0.25	-13.03	8.57003e-39	4.86264e-35	1.92e-37	0	129333	13896.3	90.1667	89.8					-0.00587874	0	0
PY17X_0408500	336.2	626.9	45.6	0.0715	-3.8	0.29	-13.02	9.97864e-39	5.66088e-35	2.228e-37	0	626.867	45.6	45.0667	20.7333					-1.12011	0	0
PY17X_1041000	227.3	421.5	33.1	0.0787	-3.7	0.28	-12.97	1.75865e-38	9.97505e-35	3.911e-37	0	421.533	33.1333	65.8667	32.5667					-1.01615	0	0
PY17X_1330400	3050.1	5508.4	591.9	0.108	-3.2	0.25	-12.89	5.09064e-38	2.8869e-34	1.128e-36	0	5508.37	591.867	78.3333	77.2667					-0.0197802	0	0
PY17X_0511700	136.2	258.4	14.1	0.0556	-4.2	0.32	-12.89	5.13966e-38	2.91419e-34	1.135e-36	0	258.367	14.0667	69.2	40.9667					-0.756322	0	0
PY17X_1339700	7625.7	13964.9	1286.6	0.0922	-3.4	0.27	-12.87	6.93007e-38	3.92866e-34	1.524e-36	0	13964.9	1286.57	67.6	66.7					-0.0193365	0	0
PY17X_0208100	955.8	246.3	1665.3	6.73	2.8	0.21	12.83	1.16026e-37	6.57637e-34	2.542e-36	0	246.3	1665.27	76.7	78.6333					0.0359144	0	0
PY17X_1440100	53928.8	99886.2	7971.5	0.0798	-3.6	0.28	-12.81	1.38119e-37	7.82722e-34	3.015e-36	0	99886.2	7971.53	94	91.2					-0.0436269	0	0
PY17X_0912500	119.3	228.3	10.3	0.0464	-4.4	0.35	-12.76	2.78872e-37	1.58009e-33	6.066e-36	0	228.267	10.3333	71.9667	33.6					-1.09887	0	1				right
PY17X_0316500	7748.1	14376	1120.1	0.0779	-3.7	0.29	-12.74	3.56287e-37	2.01837e-33	7.721e-36	0	14376	1120.1	75.7333	76.0333					0.00570361	0	0
PY17X_0302600	3294.8	5767.1	822.5	0.143	-2.8	0.22	-12.74	3.66149e-37	2.07387e-33	7.906e-36	0	5767.1	822.533	68.4333	65.7					-0.0588059	0	0
PY17X_1431300	170	320.9	19.1	0.0604	-4	0.32	-12.73	4.13386e-37	2.34101e-33	8.894e-36	0	320.933	19.0667	83.6	63.1333					-0.405101	0	0
PY17X_0311000	562	1014.1	109.9	0.109	-3.2	0.25	-12.7	6.0602e-37	3.43129e-33	1.299e-35	0	1014.07	109.867	54.1333	30.6667					-0.819846	0	0
PY17X_0504600	5668.2	10048.9	1287.5	0.128	-3	0.23	-12.65	1.07332e-36	6.07604e-33	2.293e-35	0	10048.9	1287.5	60.4667	58.7667					-0.041142	0	0
PY17X_0942000	8193.9	15589.9	797.9	0.0512	-4.3	0.34	-12.65	1.18341e-36	6.69813e-33	2.519e-35	0	15589.9	797.9	93.5	92.1333					-0.0212432	0	0
PY17X_1102300	2736.8	4889.1	584.6	0.12	-3.1	0.24	-12.64	1.2158e-36	6.88023e-33	2.578e-35	0	4889.1	584.6	74	72.9					-0.0216065	0	0
PY17X_0200571	229.6	2.3	456.9	162	7.3	0.58	12.61	1.85881e-36	1.05172e-32	3.928e-35	0	2.33333	456.9	0.733333	55.8333					6.25051	0	0
PY17X_0909900	467.5	831.5	103.5	0.125	-3	0.24	-12.57	2.9108e-36	1.64664e-32	6.129e-35	0	831.533	103.533	55.4667	37.3					-0.572445	0	0
PY17X_0826500	8637.8	15508.3	1767.3	0.114	-3.1	0.25	-12.47	1.03181e-35	5.83589e-32	2.165e-34	0	15508.3	1767.33	90.1333	90.4667					0.00532557	0	0
PY17X_0511400	3446.2	6223.4	669	0.108	-3.2	0.26	-12.35	4.6423e-35	2.62522e-31	9.706e-34	0	6223.43	668.967	75.0333	76.4333					0.0266703	0	0
PY17X_1441600	13107.6	23146.3	3068.8	0.133	-2.9	0.24	-12.33	6.06147e-35	3.42715e-31	1.263e-33	0	23146.3	3068.77	41.0333	41.6667					0.0220973	0	0
PY17X_0303500	144.6	277.1	12.1	0.0453	-4.5	0.36	-12.29	1.08339e-34	6.12441e-31	2.249e-33	0	277.067	12.1333	89.1667	55.4					-0.686618	0	0
PY17X_1017500	957.2	1672.3	242.2	0.145	-2.8	0.23	-12.23	2.23666e-34	1.26416e-30	4.628e-33	0	1672.27	242.167	89.1333	84.9333					-0.0696342	0	0
PY17X_0624700	508.8	899.1	118.6	0.132	-2.9	0.24	-12.2	3.18934e-34	1.80229e-30	6.576e-33	0	899.067	118.567	55.0333	47.5667					-0.210355	0	1				left
PY17X_1204900	4575.5	7913.8	1237.2	0.156	-2.7	0.22	-12.19	3.42656e-34	1.93601e-30	7.04e-33	0	7913.77	1237.2	61.6667	65.6667					0.0906704	0	0
PY17X_1040200	1672.6	3067.6	277.6	0.0903	-3.5	0.29	-12.15	6.01117e-34	3.39571e-30	1.231e-32	0	3067.57	277.567	88.3333	86.0333					-0.0380622	0	0
PY17X_1223100	491.4	849.3	133.5	0.157	-2.7	0.22	-12.14	6.89069e-34	3.89186e-30	1.406e-32	0	849.267	133.467	62.6667	57.8667					-0.114966	0	0
PY17X_0415900	315.1	573	57.2	0.0987	-3.3	0.28	-12.08	1.40371e-33	7.92677e-30	2.855e-32	0	573.033	57.2	39.8	19.7333	Flagged	Resolved			-1.01213	0	0
PY17X_1323500	277.9	503.1	52.8	0.106	-3.2	0.27	-12.06	1.66954e-33	9.42623e-30	3.384e-32	0	503.067	52.8333	63.6	53.8667					-0.239634	0	0
PY17X_1144400	109.3	209.5	9.1	0.0434	-4.5	0.38	-12.05	1.94833e-33	1.09983e-29	3.935e-32	0	209.533	9.06667	63.2333	39.5667					-0.6764	0	0
PY17X_1458200	210.1	394.6	25.7	0.0665	-3.9	0.32	-12.04	2.27637e-33	1.28478e-29	4.582e-32	0	394.567	25.7	84.8	73.9					-0.19849	0	0
PY17X_1300800	175.3	331.5	19.2	0.0564	-4.1	0.35	-12.01	3.0917e-33	1.74465e-29	6.202e-32	0	331.467	19.2333	55.2	26.4					-1.06413	0	0
PY17X_1109800	6249.3	10640.2	1858.3	0.175	-2.5	0.21	-11.98	4.36281e-33	2.4615e-29	8.723e-32	0	10640.2	1858.33	64.6333	64.4333					-0.00447117	0	0
PY17X_0509000	129.6	257.3	2	0.00836	-6.9	0.58	-11.95	6.19571e-33	3.495e-29	1.235e-31	0	257.3	2.03333	64.8	10					-2.69599	0	0
PY17X_0418600	216.4	385.4	47.4	0.122	-3	0.25	-11.93	8.68551e-33	4.89863e-29	1.725e-31	0	385.367	47.4	47.6	31.1667					-0.610958	0	1					right
PY17X_0826400	17361.8	30882	3841.5	0.124	-3	0.25	-11.91	9.96542e-33	5.6195e-29	1.972e-31	0	30882	3841.53	89.5667	87.9					-0.0270987	0	0
PY17X_1433700	224.8	405.3	44.3	0.111	-3.2	0.27	-11.91	1.00606e-32	5.67215e-29	1.985e-31	0	405.3	44.3	67	45.2					-0.567838	0	0
PY17X_1243300	4100.5	7570.6	630.4	0.0834	-3.6	0.3	-11.85	2.1957e-32	1.23772e-28	4.317e-31	0	7570.63	630.433	84.4667	81.4					-0.0533533	0	0
PY17X_0518700	12959.7	23117.1	2802.3	0.121	-3	0.26	-11.84	2.44922e-32	1.38038e-28	4.8e-31	0	23117.1	2802.33	66.2667	66.5					0.00507099	0	0
PY17X_0618200	8447.8	14626.7	2268.9	0.155	-2.7	0.23	-11.84	2.48956e-32	1.40287e-28	4.863e-31	0	14626.7	2268.93	78.4	79.4					0.0182854	0	0
PY17X_0702300	2833.8	4780.1	887.4	0.186	-2.4	0.21	-11.83	2.578e-32	1.45244e-28	5.019e-31	0	4780.13	887.4	47.5333	50.4					0.0844842	0	0
PY17X_0812400	1023.4	1804.1	242.7	0.135	-2.9	0.24	-11.83	2.70165e-32	1.52184e-28	5.243e-31	0	1804.1	242.7	67.1667	67.4					0.00500316	0	0
PY17X_1333700	185.5	334.3	36.7	0.111	-3.2	0.27	-11.82	3.25639e-32	1.834e-28	6.299e-31	0	334.333	36.7	81.7	54.6					-0.581435	0	0
PY17X_1421000	14650.5	26537.5	2763.5	0.104	-3.3	0.28	-11.79	4.51842e-32	2.54432e-28	8.711e-31	0	26537.5	2763.47	68.4667	69.3					0.0174536	0	0
PY17X_0216600	2682.7	525.1	4840.2	9.22	3.2	0.27	11.78	5.14795e-32	2.8983e-28	9.893e-31	0	525.1	4840.2	85.6667	87.8					0.035487	0	0
PY17X_0935600	122.3	230.9	13.8	0.0586	-4.1	0.35	-11.77	5.86324e-32	3.30042e-28	1.123e-30	0	230.867	13.8333	81.8	60.7333					-0.429612	0	0
PY17X_1438900	5898.3	10487.2	1309.4	0.125	-3	0.26	-11.73	9.22302e-32	5.19071e-28	1.761e-30	0	10487.2	1309.4	77.4333	77.7667					0.00619715	0	0
PY17X_1128300	3575.6	6372.9	778.3	0.122	-3	0.26	-11.71	1.17721e-31	6.62414e-28	2.24e-30	0	6372.93	778.267	28.8667	29.7	Flagged	Resolved			0.0410584	0	0
PY17X_1437000	9570.4	17079.8	2061.1	0.121	-3.1	0.26	-11.7	1.24828e-31	7.02281e-28	2.368e-30	0	17079.8	2061.07	61.1667	59.0333					-0.0512159	0	0
PY17X_1352800	519	905.2	132.7	0.147	-2.8	0.24	-11.7	1.32723e-31	7.46566e-28	2.51e-30	0	905.167	132.733	81.6	87.3667					0.0985138	0	0
PY17X_1130300	10114.2	18591.5	1636.9	0.0881	-3.5	0.3	-11.69	1.41459e-31	7.95563e-28	2.667e-30	0	18591.5	1636.9	89.3667	87.8					-0.0255159	0	0
PY17X_1370200	13002.6	22611.1	3394.1	0.15	-2.7	0.24	-11.63	2.88639e-31	1.62302e-27	5.424e-30	0	22611.1	3394.1	76.3	75.2333					-0.020311	0	0
PY17X_1463600	252.3	452.6	52.1	0.114	-3.1	0.27	-11.59	4.46107e-31	2.50801e-27	8.356e-30	0	452.633	52.0667	68.8333	61.3333					-0.166436	0	0
PY17X_0713100	32635.3	58094	7176.5	0.124	-3	0.26	-11.58	5.29196e-31	2.97461e-27	9.882e-30	0	58094	7176.53	92.6667	83.4333					-0.151427	0	0
PY17X_0509700	1752.4	3031.6	473.2	0.156	-2.7	0.23	-11.56	6.64813e-31	3.73625e-27	1.238e-29	0	3031.57	473.167	53.5	54.6333					0.0302426	0	0
PY17X_0108800	671.9	1176.8	167.1	0.143	-2.8	0.24	-11.55	7.09151e-31	3.98472e-27	1.316e-29	0	1176.8	167.067	90.7667	85.3					-0.0896168	0	0
PY17X_1456400	3125.2	5494.8	755.7	0.138	-2.9	0.25	-11.54	7.87688e-31	4.42523e-27	1.457e-29	0	5494.77	755.667	74.0667	74.2667					0.00389042	0	0
PY17X_1420600	8297.8	14829.1	1766.4	0.119	-3.1	0.27	-11.53	9.449e-31	5.3075e-27	1.742e-29	0	14829.1	1766.4	81.5	81.8333					0.00588856	0	0
PY17X_0721100	890.7	1554	227.4	0.147	-2.8	0.24	-11.51	1.13832e-30	6.39279e-27	2.093e-29	0	1554.03	227.433	66.7667	67.2333					0.0100487	0	0
PY17X_1032500	798.2	1427.4	169.1	0.118	-3.1	0.27	-11.5	1.27515e-30	7.15995e-27	2.337e-29	0	1427.4	169.067	94.9667	91.6333					-0.0515487	0	0
PY17X_1219100	202.5	368.1	36.8	0.103	-3.3	0.29	-11.5	1.33656e-30	7.50344e-27	2.442e-29	0	368.067	36.8333	56.6333	33.6					-0.75319	0	0
PY17X_0104800	2245.5	3963.3	527.8	0.133	-2.9	0.25	-11.49	1.40618e-30	7.8929e-27	2.561e-29	0	3963.27	527.8	70.8	69					-0.037153	0	0
PY17X_1309000	7956	13373.1	2538.9	0.19	-2.4	0.21	-11.47	1.95353e-30	1.09632e-26	3.547e-29	0	13373.1	2538.93	73.6667	72.9333					-0.0144336	0	0
PY17X_0517300	1605.8	553.1	2658.5	4.82	2.3	0.2	11.46	2.02968e-30	1.13885e-26	3.674e-29	0	553.1	2658.47	86.8	87.3667					0.00938791	0	0
PY17X_1203100	97.6	191.9	3.2	0.0168	-5.9	0.51	-11.46	2.12322e-30	1.19112e-26	3.832e-29	0	191.867	3.23333	84.4	18.4					-2.19754	0	0
PY17X_1373300	964.3	1689.5	239.1	0.142	-2.8	0.25	-11.45	2.38744e-30	1.33912e-26	4.293e-29	0	1689.5	239.1	85.7	86.6					0.0150718	0	0
PY17X_0214100	2097.6	3552.1	643.1	0.181	-2.5	0.22	-11.45	2.39316e-30	1.34208e-26	4.293e-29	0	3552.1	643.133	60.2	58.9333					-0.0306796	0	0
PY17X_1107600	17457	32501.3	2412.8	0.0742	-3.8	0.33	-11.41	3.90346e-30	2.18867e-26	6.982e-29	0	32501.3	2412.83	88.5333	88.7					0.00271336	0	0
PY17X_0936700	173.8	329.2	18.3	0.0551	-4.2	0.37	-11.4	4.35075e-30	2.43903e-26	7.758e-29	0	329.233	18.3	83.7	51.6667					-0.695994	0	0
PY17X_1029000	1672.2	2910.4	434	0.149	-2.7	0.24	-11.37	5.7751e-30	3.23694e-26	1.027e-28	0	2910.37	434	61.3	63.5667					0.0523834	0	0
PY17X_0819800	362.5	633.4	91.6	0.143	-2.8	0.25	-11.37	6.08746e-30	3.41141e-26	1.077e-28	0	633.433	91.5667	55.4667	52.2333					-0.0866503	0	0
PY17X_0829100	671.6	1202.1	141.1	0.117	-3.1	0.27	-11.37	6.09493e-30	3.41499e-26	1.077e-28	0	1202.1	141.067	92.7	78.3					-0.243557	0	0
PY17X_0210400	1140.7	277.8	2003.5	7.16	2.8	0.25	11.23	2.82009e-29	1.57982e-25	4.969e-28	0	277.833	2003.53	56.6	66.2					0.226029	0	0
PY17X_1236900	1493.3	2449.9	536.8	0.219	-2.2	0.2	-11.23	3.06546e-29	1.71696e-25	5.385e-28	0	2449.9	536.767	77.6667	78.0667					0.00741112	0	0
PY17X_0940300	409	693.9	124	0.178	-2.5	0.22	-11.2	4.06922e-29	2.27876e-25	7.128e-28	0	693.9	124.033	61.2333	60.5					-0.0173821	0	0
PY17X_1110700	926	1555.7	296.3	0.19	-2.4	0.21	-11.2	4.15333e-29	2.32545e-25	7.254e-28	0	1555.7	296.267	76.0667	65.8667					-0.207716	0	0
PY17X_1040600	835	1386	283.9	0.205	-2.3	0.2	-11.2	4.20381e-29	2.35329e-25	7.32e-28	0	1386	283.9	72.9667	63.8					-0.193681	0	0
PY17X_1355200	255.2	447.8	62.6	0.139	-2.8	0.25	-11.19	4.33988e-29	2.42903e-25	7.535e-28	0	447.833	62.6333	49.8667	43.1333					-0.209273	0	0
PY17X_0708500	399.1	700.6	97.6	0.141	-2.8	0.25	-11.18	4.96089e-29	2.77611e-25	8.588e-28	0	700.567	97.6333	56.0333	51.9333					-0.109624	0	0
PY17X_0931400	4203.9	7262.6	1145.3	0.158	-2.7	0.24	-11.16	6.18273e-29	3.45924e-25	1.067e-27	0	7262.57	1145.3	87.9333	86.3333					-0.0264925	0	0
PY17X_0906700	84.7	165.9	3.5	0.0224	-5.5	0.49	-11.15	7.39075e-29	4.13439e-25	1.272e-27	0	165.9	3.5	45.5	14.4667					-1.65313	0	0
PY17X_1221200	1796.1	3197	395.2	0.124	-3	0.27	-11.13	9.00143e-29	5.0345e-25	1.545e-27	0	3197.03	395.233	77.5	79.6667					0.0397799	0	0
PY17X_0612500	903.4	1548.6	258.2	0.167	-2.6	0.23	-11.12	9.55022e-29	5.34048e-25	1.634e-27	0	1548.57	258.2	52.6667	51.8					-0.0239381	0	0
PY17X_0313200	29204.5	50751.1	7657.9	0.151	-2.7	0.25	-11.11	1.11412e-28	6.22902e-25	1.901e-27	0	50751.1	7657.93	52.0333	49.0667					-0.0846929	0	0
PY17X_0107800	11660.5	20682.4	2638.6	0.128	-3	0.27	-11.06	2.06258e-28	1.15298e-24	3.509e-27	0	20682.4	2638.6	64.3333	65.1333					0.0178296	0	0
PY17X_1455800	10227.9	17339.9	3115.8	0.18	-2.5	0.22	-11.03	2.64877e-28	1.4804e-24	4.494e-27	0	17339.9	3115.8	68.8333	68.5333					-0.00630152	0	0
PY17X_1333900	733.6	1265.9	201.2	0.16	-2.6	0.24	-11.03	2.88535e-28	1.61233e-24	4.881e-27	0	1265.9	201.2	34.5667	12	Flagged				-1.52635	0	0
PY17X_1036100	127.3	234.1	20.4	0.0895	-3.5	0.32	-11.02	2.97147e-28	1.66016e-24	5.013e-27	0	234.133	20.4333	74	37.8333					-0.967867	0	0
PY17X_1421800	153.8	284.9	22.7	0.0817	-3.6	0.33	-11.02	3.20705e-28	1.79146e-24	5.395e-27	0	284.933	22.7	59.7	33.1333					-0.849448	0	0
PY17X_1309300	3210.3	5657.4	763.2	0.135	-2.9	0.26	-11.01	3.28506e-28	1.8347e-24	5.51e-27	0	5657.43	763.233	79.1667	76.5					-0.0494334	0	0
PY17X_0828800	7289.2	12609.2	1969.1	0.156	-2.7	0.24	-11.01	3.29547e-28	1.84019e-24	5.512e-27	0	12609.2	1969.1	50.6	50.9333					0.00947275	0	0
PY17X_0821000	1522.3	2570.1	474.5	0.185	-2.4	0.22	-10.98	4.99287e-28	2.78752e-24	8.328e-27	0	2570.13	474.533	88.4	88.5667					0.00271745	0	0
PY17X_0104300	249	436.9	61.1	0.139	-2.8	0.26	-10.92	9.12555e-28	5.09388e-24	1.518e-26	0	436.933	61.1333	73.9333	60.0667					-0.29966	0	0
PY17X_0803700	537.3	937.2	137.4	0.147	-2.8	0.25	-10.92	9.42861e-28	5.26211e-24	1.564e-26	0	937.2	137.367	91.0333	90					-0.0164699	0	0
PY17X_0618400	500	850.2	149.9	0.177	-2.5	0.23	-10.9	1.18767e-27	6.62721e-24	1.964e-26	0	850.167	149.9	34.5333	26.9	Flagged	Resolved			-0.360383	0	0
PY17X_0605400	124.6	226.9	22.4	0.1	-3.3	0.3	-10.88	1.45721e-27	8.12975e-24	2.404e-26	0	226.9	22.4	88.2	66.9333					-0.398054	0	0
PY17X_1445800	13998.5	2767.6	25229.4	9.12	3.2	0.29	10.86	1.85209e-27	1.0331e-23	3.046e-26	0	2767.63	25229.4	72.6333	73.9					0.0249426	0	0
PY17X_1017200	142.5	254.5	30.6	0.121	-3.1	0.28	-10.83	2.60048e-27	1.45029e-23	4.266e-26	0	254.467	30.6	58.0667	44.8					-0.374211	0	0
PY17X_1347900	3157.8	5086	1229.7	0.242	-2	0.19	-10.82	2.82667e-27	1.57615e-23	4.624e-26	0	5085.97	1229.67	59.0667	64.8333					0.134392	0	0
PY17X_0308400	4481.8	7545.4	1418.3	0.188	-2.4	0.22	-10.8	3.56926e-27	1.98986e-23	5.823e-26	0	7545.37	1418.27	87.9333	87					-0.0153948	0	0
PY17X_0503500	7301.6	12688.3	1914.9	0.151	-2.7	0.25	-10.78	4.19007e-27	2.33555e-23	6.817e-26	0	12688.3	1914.93	53.9	52.6					-0.0352225	0	0
PY17X_0411900	18214.3	30748.6	5680.1	0.185	-2.4	0.23	-10.72	8.14313e-27	4.53816e-23	1.321e-25	0	30748.6	5680.07	68.8667	62.3667					-0.143031	0	0
PY17X_1354400	99.8	197.9	1.8	0.0095	-6.7	0.63	-10.71	9.25291e-27	5.15572e-23	1.497e-25	0	197.867	1.83333	51.4	16.2					-1.66577	0	0
PY17X_1212000	838.6	1438.9	238.4	0.166	-2.6	0.24	-10.69	1.09609e-26	6.10634e-23	1.769e-25	0	1438.87	238.367	88.6	83.6333					-0.0832286	0	0
PY17X_0604300	295.7	517.7	73.8	0.144	-2.8	0.26	-10.64	2.0185e-26	1.1243e-22	3.248e-25	0	517.7	73.8	58.9667	57.2333					-0.043044	0	0
PY17X_1326200	551.8	907	196.5	0.217	-2.2	0.21	-10.63	2.16662e-26	1.20659e-22	3.477e-25	0	907.033	196.533	77.1333	76.0667					-0.0200901	0	0
PY17X_0510800	446.4	741	151.8	0.204	-2.3	0.22	-10.59	3.41751e-26	1.90287e-22	5.47e-25	0	740.967	151.767	31.9333	23.2	Flagged	Resolved			-0.460938	0	0
PY17X_0914600	220.1	387.6	52.6	0.137	-2.9	0.27	-10.58	3.612e-26	2.0108e-22	5.766e-25	0	387.567	52.6	55.8333	50.4333					-0.146749	0	0
PY17X_0620500	291	501.4	80.6	0.16	-2.6	0.25	-10.56	4.7154e-26	2.62459e-22	7.507e-25	0	501.4	80.6333	84.2667	84.2333					-0.000570799	0	0
PY17X_1411900	4372.8	7188.6	1557.1	0.217	-2.2	0.21	-10.55	5.10865e-26	2.84296e-22	8.111e-25	0	7188.6	1557.07	71.9333	72.7333					0.0159562	0	0
PY17X_1366100	6058.7	10550.8	1566.6	0.149	-2.8	0.26	-10.54	5.88391e-26	3.27381e-22	9.317e-25	0	10550.8	1566.63	80.7	80.2333					-0.00836694	0	0
PY17X_0614100	53906.2	93032.3	14780.1	0.159	-2.7	0.25	-10.52	6.9716e-26	3.8783e-22	1.101e-24	0	93032.3	14780.1	81.5667	81.4667					-0.00176982	0	0
PY17X_1336000	538.1	899.1	177.1	0.197	-2.3	0.22	-10.48	1.0137e-25	5.63819e-22	1.597e-24	0	899.1	177.1	35.1333	25.5	Flagged	Resolved			-0.462343	0	0
PY17X_1249400	1838.2	3192.3	484.1	0.152	-2.7	0.26	-10.45	1.45764e-25	8.10594e-22	2.29e-24	0	3192.33	484.1	86.7333	85.2333					-0.0251688	0	0
PY17X_0804000	685.8	172.2	1199.3	6.9	2.8	0.27	10.44	1.59228e-25	8.85307e-22	2.495e-24	0	172.233	1199.33	76.6333	81					0.0799498	0	0
PY17X_1329500	161	291.7	30.3	0.106	-3.2	0.31	-10.35	4.37806e-25	2.43376e-21	6.841e-24	0	291.733	30.3	71.8333	68.9333					-0.0594517	0	0
PY17X_0102400	2584.4	4208.1	960.8	0.228	-2.1	0.21	-10.32	5.75997e-25	3.20139e-21	8.977e-24	0	4208.07	960.767	77.4667	77.7333					0.00495772	0	0
PY17X_1003500	2456.7	4173.7	739.7	0.177	-2.5	0.24	-10.27	9.81785e-25	5.45578e-21	1.526e-23	0	4173.73	739.733	76.6	76.4					-0.00377175	0	0
PY17X_1208300	7705.7	13475	1936.5	0.144	-2.8	0.27	-10.27	9.95073e-25	5.52862e-21	1.543e-23	0	13475	1936.47	82.2667	83.8333					0.027216	0	0
PY17X_1450400	1537.3	2502	572.6	0.229	-2.1	0.21	-10.25	1.14807e-24	6.37754e-21	1.775e-23	0	2501.97	572.567	76	73.5667					-0.0469472	0	0
PY17X_0502600	2556.6	4281.3	831.9	0.195	-2.4	0.23	-10.24	1.26267e-24	7.01288e-21	1.947e-23	0	4281.27	831.867	85.3667	85.3					-0.00112711	0	0
PY17X_1216500	11756.8	20962.9	2550.7	0.122	-3	0.3	-10.24	1.27249e-24	7.06613e-21	1.958e-23	0	20962.9	2550.73	59.8333	58.6333					-0.0292284	0	0
PY17X_0711800	153.6	267.4	39.9	0.15	-2.7	0.27	-10.24	1.30646e-24	7.25345e-21	2.005e-23	0	267.4	39.8667	71	48.1333					-0.560783	0	0
PY17X_1132900	1066.9	1771.4	362.4	0.205	-2.3	0.22	-10.24	1.36052e-24	7.55223e-21	2.082e-23	0	1771.37	362.433	75.6333	73.2333					-0.0465217	0	0
PY17X_0921800	413.7	704.8	122.7	0.175	-2.5	0.25	-10.23	1.45135e-24	8.05502e-21	2.215e-23	0	704.767	122.667	66.6333	59.9					-0.153688	0	0
PY17X_1338400	11781.3	20306.7	3255.8	0.16	-2.6	0.26	-10.23	1.49439e-24	8.29237e-21	2.275e-23	0	20306.7	3255.77	61.1333	63.5667					0.0563112	0	0
PY17X_0201800	856.5	0.5	1712.5	4100	12	1.18	10.21	1.76037e-24	9.76654e-21	2.673e-23	0	0.533333	1712.53	13.3	92.9					2.80425	0	0
PY17X_1127400	11390.4	18739.2	4041.5	0.216	-2.2	0.22	-10.21	1.82006e-24	1.00959e-20	2.757e-23	0	18739.2	4041.53	69.6	69.9667					0.00758045	0	0
PY17X_0603600	427.7	744.2	111.2	0.15	-2.7	0.27	-10.19	2.24243e-24	1.24365e-20	3.388e-23	0	744.2	111.167	58.1667	47.7333					-0.285196	0	0
PY17X_0713600	570.3	964.9	175.7	0.183	-2.5	0.24	-10.18	2.36227e-24	1.30988e-20	3.56e-23	0	964.9	175.733	33.3667	16.8667	Flagged	Resolved			-0.984233	0	0
PY17X_0507700	10079.2	17981.2	2177.1	0.121	-3	0.3	-10.17	2.73423e-24	1.51586e-20	4.11e-23	0	17981.2	2177.1	93.0333	91.6667					-0.0213505	0	0
PY17X_1019500	377	644.7	109.3	0.169	-2.6	0.25	-10.16	2.92304e-24	1.62024e-20	4.383e-23	0	644.733	109.333	30.9333	49.8667					0.688913	0	0
PY17X_1325300	181.9	314.3	49.6	0.156	-2.7	0.26	-10.14	3.6413e-24	2.01801e-20	5.446e-23	0	314.3	49.5667	51.9	48.4667					-0.0987417	0	0
PY17X_0703000	1546.7	2630.2	463.2	0.176	-2.5	0.25	-10.13	4.12531e-24	2.28583e-20	6.155e-23	0	2630.23	463.233	82.7667	84.4667					0.0293323	0	0
PY17X_0945600	337.9	675.8	0	0.000231	-12.1	1.2	-10.04	9.98694e-24	5.53276e-20	1.486e-22	0	675.833	0	48.1667	1.46667					-5.03742	0	0
PY17X_1015700	218.4	378.3	58.6	0.157	-2.7	0.27	-9.98	1.7786e-23	9.85165e-20	2.64e-22	0	378.267	58.6	48.6	38.0333					-0.353692	0	0
PY17X_1370100	21394.6	36403.8	6385.3	0.175	-2.5	0.25	-9.98	1.84765e-23	1.02323e-19	2.736e-22	0	36403.8	6385.33	88.2	88.3					0.00163478	0	0
PY17X_1431700	609.5	1018.1	200.8	0.198	-2.3	0.23	-9.98	1.88353e-23	1.04291e-19	2.782e-22	0	1018.07	200.8	88.8	85.3					-0.0580139	0	0
PY17X_1225700	11837.9	19445.7	4230.2	0.218	-2.2	0.22	-9.97	2.03309e-23	1.12552e-19	2.996e-22	0	19445.7	4230.2	85.0333	84.0667					-0.0164946	0	0
PY17X_0402200	490.2	799.7	180.6	0.226	-2.1	0.22	-9.96	2.32955e-23	1.28941e-19	3.424e-22	0	799.733	180.6	73.9333	76.5					0.0492348	0	0
PY17X_0312200	15993	4848.9	27137	5.59	2.5	0.25	9.96	2.33798e-23	1.29384e-19	3.428e-22	0	4848.9	27137	91	90.8333					-0.00264472	0	0
PY17X_0523500	241.9	408.9	74.8	0.181	-2.5	0.25	-9.95	2.4489e-23	1.35497e-19	3.582e-22	0	408.933	74.8333	49.8333	27.6667					-0.848962	0	0
PY17X_0523800	757	1269.6	244.6	0.192	-2.4	0.24	-9.95	2.59293e-23	1.43441e-19	3.783e-22	0	1269.57	244.567	78.5667	81.2					0.0475624	0	0
PY17X_1365700	811.8	1347.1	276.4	0.206	-2.3	0.23	-9.91	3.74066e-23	2.06896e-19	5.444e-22	0	1347.13	276.4	85.2667	82.2333					-0.0522585	0	0
PY17X_1337700	224	381.5	66.5	0.176	-2.5	0.25	-9.91	3.89591e-23	2.15444e-19	5.656e-22	0	381.533	66.5333	70.9667	64.4					-0.140081	0	0
PY17X_0903800	509.9	848.5	171.2	0.202	-2.3	0.23	-9.9	4.18479e-23	2.31377e-19	6.061e-22	0	848.533	171.233	52.0333	47.2333					-0.139631	0	0
PY17X_0502300	955.5	1553	358.1	0.23	-2.1	0.21	-9.89	4.61249e-23	2.54978e-19	6.664e-22	0	1553.03	358.067	74.0333	73.3667					-0.0130502	0	0
PY17X_1042600	5846.1	9822.6	1869.6	0.19	-2.4	0.24	-9.87	5.78163e-23	3.19551e-19	8.333e-22	0	9822.63	1869.6	66.7333	67.3					0.0121989	0	0
PY17X_1411000	9372.6	16045.8	2699.5	0.168	-2.6	0.26	-9.84	7.37246e-23	4.07402e-19	1.06e-21	0	16045.8	2699.47	91.6	90.9333					-0.0105384	0	0
PY17X_0703900	268.9	462.3	75.5	0.164	-2.6	0.27	-9.84	7.65651e-23	4.23022e-19	1.098e-21	0	462.267	75.5333	58.4333	43.7333					-0.418058	0	0
PY17X_0803800	243.5	424.8	62.1	0.146	-2.8	0.28	-9.82	9.20409e-23	5.08434e-19	1.317e-21	0	424.8	62.1	75.0667	57.9					-0.374609	0	0
PY17X_1404000	251.2	440.4	62	0.142	-2.8	0.29	-9.82	9.33013e-23	5.15303e-19	1.332e-21	0	440.4	62	89.7	76.3667					-0.232165	0	0
PY17X_1428700	361.8	101.9	621.8	6.08	2.6	0.27	9.81	1.0183e-22	5.62306e-19	1.45e-21	0	101.9	621.767	46.9	60.1667					0.359377	0	0
PY17X_1422400	491.3	867.2	115.4	0.134	-2.9	0.3	-9.8	1.17342e-22	6.47845e-19	1.667e-21	0	867.2	115.4	76.4	72.7333					-0.0709559	0	0
PY17X_0938200	498.7	857.4	140	0.163	-2.6	0.27	-9.79	1.22409e-22	6.75698e-19	1.735e-21	0	857.433	140	68.4	66.5667					-0.0391964	0	0
PY17X_0823400	1043	1699.3	386.7	0.228	-2.1	0.22	-9.76	1.69881e-22	9.37575e-19	2.402e-21	0	1699.33	386.7	81.0333	79.5					-0.0275606	0	0
PY17X_1006300	1153.6	1969.7	337.4	0.172	-2.5	0.26	-9.76	1.75262e-22	9.67095e-19	2.472e-21	0	1969.67	337.433	64.5333	58.4667					-0.14243	0	0
PY17X_0405400	7802.7	3359.6	12245.9	3.65	1.9	0.19	9.75	1.83289e-22	1.01121e-18	2.579e-21	0	3359.63	12245.9	81.7333	82.0333					0.00528568	0	0
PY17X_1332400	66.9	125.8	8.1	0.0659	-3.9	0.4	-9.74	2.03034e-22	1.11993e-18	2.846e-21	0	125.767	8.13333	55.7667	16.4667					-1.75985	0	0
PY17X_0314100	331.1	564.5	97.7	0.174	-2.5	0.26	-9.74	2.03207e-22	1.12069e-18	2.846e-21	0	564.5	97.7333	69.3667	68.0333					-0.0280008	0	0
PY17X_0415800	1996.4	3507	485.8	0.138	-2.9	0.29	-9.72	2.57504e-22	1.41988e-18	3.598e-21	0	3507	485.8	82.6333	73.4333					-0.170289	0	0
PY17X_1213500	772.7	1272.9	272.5	0.214	-2.2	0.23	-9.71	2.70912e-22	1.49354e-18	3.776e-21	0	1272.9	272.467	53.2667	56.3333					0.0807558	0	0
PY17X_0912300	318.8	82.3	555.2	6.61	2.7	0.28	9.7	2.99327e-22	1.64989e-18	4.163e-21	0	82.3333	555.233	89.0333	91.9667					0.0467655	0	0
PY17X_0111400	2929.8	5355.7	503.9	0.0942	-3.4	0.35	-9.68	3.5539e-22	1.95856e-18	4.931e-21	0	5355.7	503.867	86.1667	85.4					-0.0128938	0	0
PY17X_0927100	869.4	1379.2	359.7	0.261	-1.9	0.2	-9.66	4.30413e-22	2.37158e-18	5.958e-21	0	1379.17	359.7	63.6667	64.5667					0.0202513	0	0
PY17X_1315200	2674.6	4741.2	607.9	0.128	-3	0.31	-9.64	5.51189e-22	3.0365e-18	7.612e-21	0	4741.23	607.9	85.1	84.6667					-0.00736504	0	0
PY17X_0521800	439.4	718.2	160.5	0.224	-2.2	0.22	-9.63	5.84514e-22	3.2195e-18	8.053e-21	0	718.2	160.5	64.4	51.1					-0.333737	0	0
PY17X_0902700	3679.8	1301.7	6057.9	4.65	2.2	0.23	9.63	6.06484e-22	3.33991e-18	8.336e-21	0	1301.7	6057.9	69.9667	71.3667					0.0285826	0	0
PY17X_1435300	1020.6	1714	327.1	0.191	-2.4	0.25	-9.62	6.55245e-22	3.60778e-18	8.986e-21	0	1714.03	327.1	77.0667	75.7667					-0.0245437	0	0
PY17X_1148900	176.8	301.9	51.6	0.172	-2.5	0.26	-9.61	7.48392e-22	4.1199e-18	1.024e-20	0	301.933	51.5667	85.4	78.0667					-0.129529	0	0
PY17X_0822300	15468.7	25833.9	5103.6	0.198	-2.3	0.24	-9.6	7.99487e-22	4.40038e-18	1.091e-20	0	25833.9	5103.6	81.9667	81.8					-0.00293649	0	0
PY17X_0904300	17447.3	29458.9	5435.7	0.185	-2.4	0.25	-9.58	9.28353e-22	5.10873e-18	1.264e-20	0	29458.9	5435.73	79.4	72.6					-0.129169	0	0
PY17X_0603500	572.4	995.9	148.8	0.149	-2.7	0.29	-9.58	9.95699e-22	5.47834e-18	1.351e-20	0	995.933	148.767	83.1667	84.7667					0.0274916	0	0
PY17X_0714400	2207.4	3604.9	809.8	0.225	-2.2	0.22	-9.58	9.96201e-22	5.4801e-18	1.351e-20	0	3604.93	809.767	78.6667	74.2667					-0.0830376	0	0
PY17X_0706700	430.5	700.5	160.5	0.23	-2.1	0.22	-9.55	1.25496e-21	6.90226e-18	1.697e-20	0	700.5	160.533	54.7667	47.1					-0.217571	0	0
PY17X_0804100	521	870.2	171.8	0.196	-2.3	0.25	-9.54	1.4778e-21	8.12642e-18	1.994e-20	0	870.2	171.767	86	88.8					0.046223	0	0
PY17X_1020500	266.6	480.2	53	0.113	-3.1	0.33	-9.53	1.57634e-21	8.66671e-18	2.123e-20	0	480.167	53	69.4	65.4667					-0.0841751	0	0
PY17X_0509500	464.1	771.4	156.9	0.204	-2.3	0.24	-9.52	1.71914e-21	9.4501e-18	2.31e-20	0	771.367	156.9	80.2333	87.8333					0.130567	0	0
PY17X_0500137	1201	398.7	2003.3	5.01	2.3	0.24	9.52	1.77998e-21	9.78275e-18	2.386e-20	0	398.7	2003.3	75.6333	90.2					0.254105	0	0
PY17X_0520000	100.6	9.9	191.3	18.7	4.2	0.45	9.5	2.19097e-21	1.20394e-17	2.93e-20	0	9.86667	191.333	40.4333	88.7667					1.13447	0	0
PY17X_1014500	437.4	727.8	146.9	0.203	-2.3	0.24	-9.48	2.64963e-21	1.45571e-17	3.536e-20	0	727.833	146.9	56.4333	48.3333					-0.223529	0	0
PY17X_1330000	117.2	209.9	24.6	0.117	-3.1	0.33	-9.46	3.00858e-21	1.65262e-17	4.006e-20	0	209.867	24.6	61.5667	47.2667					-0.381326	0	0
PY17X_1215400	2404.5	792	4017	5.06	2.3	0.25	9.42	4.68012e-21	2.57032e-17	6.217e-20	0	791.967	4017.03	79.2	79.8					0.0108883	0	0
PY17X_1372600	524.5	191	858	4.51	2.2	0.23	9.41	4.95487e-21	2.72072e-17	6.567e-20	0	191.033	858.033	84.4667	87.3667					0.0487008	0	0
PY17X_1003200	684.4	190.2	1178.6	6.16	2.6	0.28	9.41	5.17809e-21	2.84277e-17	6.848e-20	0	190.2	1178.63	50.3	72.0333					0.518106	0	0
PY17X_0938800	72	132.6	11.5	0.0892	-3.5	0.37	-9.41	5.20135e-21	2.85502e-17	6.863e-20	0	132.6	11.4667	80.8	62.2667					-0.375895	0	0
PY17X_0626900	370.7	741.2	0.2	0.00041	-11.3	1.2	-9.39	5.78195e-21	3.17313e-17	7.613e-20	0	741.2	0.2	88.5667	4.4					-4.33119	0	0
PY17X_1109600	10239.7	16979.9	3499.5	0.206	-2.3	0.24	-9.39	6.08042e-21	3.33633e-17	7.988e-20	0	16979.9	3499.47	55.9667	54.2333					-0.045388	0	0
PY17X_1042500	345	601.4	88.5	0.147	-2.8	0.29	-9.39	6.22904e-21	3.41725e-17	8.165e-20	0	601.367	88.5333	57	36.9333					-0.626038	0	0
PY17X_0305300	226.5	74.7	378.3	5.05	2.3	0.25	9.37	7.3521e-21	4.03262e-17	9.616e-20	0	74.7	378.333	63.8333	80.4					0.332886	0	0
PY17X_0830600	539.6	914.8	164.3	0.18	-2.5	0.26	-9.35	9.02448e-21	4.94903e-17	1.178e-19	0	914.833	164.333	51.1667	44.5667					-0.199239	0	0
PY17X_0700700	4500.9	1310.8	7691	5.86	2.6	0.27	9.33	1.07469e-20	5.89253e-17	1.399e-19	0	1310.83	7691.03	80.7667	81.7333					0.0171646	0	0
PY17X_1365900	677.9	1154.9	201	0.174	-2.5	0.27	-9.29	1.61074e-20	8.83008e-17	2.093e-19	0	1154.87	201	66.3333	63.3					-0.0675285	0	0
PY17X_1322800	23085.6	38159.8	8011.5	0.21	-2.3	0.24	-9.27	1.87552e-20	1.02797e-16	2.432e-19	0	38159.8	8011.53	74.1	88.7333					0.260003	0	0
PY17X_0829000	3368.1	5644.9	1091.4	0.193	-2.4	0.26	-9.24	2.50479e-20	1.37262e-16	3.24e-19	0	5644.87	1091.4	86.8667	85.8333					-0.0172647	0	0
PY17X_0605800	10981.9	18854.9	3109	0.165	-2.6	0.28	-9.22	2.86849e-20	1.57164e-16	3.703e-19	0	18854.9	3108.97	86.2333	87.4333					0.0199378	0	0
PY17X_1213400	52486.2	86116.4	18856.1	0.219	-2.2	0.24	-9.22	2.97005e-20	1.62699e-16	3.826e-19	0	86116.4	18856.1	70.2333	70.5667					0.00683096	0	0
PY17X_1371000	2179.7	928.6	3430.8	3.7	1.9	0.2	9.22	3.06527e-20	1.67885e-16	3.94e-19	0	928.6	3430.77	77.1	78.8					0.0314648	0	0
PY17X_0525100	2377.7	811.5	3943.9	4.85	2.3	0.25	9.21	3.38285e-20	1.85245e-16	4.339e-19	0	811.533	3943.93	67.5333	73.3					0.118213	0	0
PY17X_0408600	289.1	478.6	99.7	0.207	-2.3	0.25	-9.2	3.58986e-20	1.96545e-16	4.594e-19	0	478.6	99.6667	72.3	65.8667					-0.134447	0	0
PY17X_0202800	119.4	214.4	24.5	0.114	-3.1	0.34	-9.17	4.70803e-20	2.57718e-16	6.012e-19	0	214.4	24.4667	59.3	48.6667					-0.285098	0	0
PY17X_1346400	179	299.6	58.3	0.195	-2.4	0.26	-9.16	5.00797e-20	2.74086e-16	6.381e-19	0	299.6	58.3	39.8667	29.3333	Flagged	Resolved			-0.442642	0	0
PY17X_0922500	2707.7	4204.2	1211.1	0.288	-1.8	0.2	-9.12	7.33736e-20	4.015e-16	9.33e-19	0	4204.2	1211.1	71.3	72.4667					0.0234155	0	0
PY17X_0522600	711.4	1291.9	130.9	0.101	-3.3	0.36	-9.06	1.27045e-19	6.95065e-16	1.612e-18	0	1291.87	130.9	75.0667	40.4333					-0.892627	0	0
PY17X_1455600	3377.3	5620.9	1133.7	0.202	-2.3	0.25	-9.06	1.28972e-19	7.05475e-16	1.633e-18	0	5620.9	1133.67	77.0333	74.4					-0.0501802	0	0
PY17X_0322601	64.3	7.5	121.2	16	4	0.44	9.05	1.44973e-19	7.92857e-16	1.832e-18	0	7.46667	121.167	26.1	73.1333					1.48648	0	0
PY17X_1022100	1543.8	2548.4	539.2	0.212	-2.2	0.25	-9.04	1.52065e-19	8.31494e-16	1.917e-18	0	2548.37	539.233	78.2333	69.8					-0.164556	0	0
PY17X_1116400	6458.6	10309.8	2607.3	0.253	-2	0.22	-9	2.29214e-19	1.25311e-15	2.884e-18	0	10309.8	2607.3	66.4	67.1333					0.015846	0	0
PY17X_0317000	1839.5	597.5	3081.5	5.16	2.4	0.26	9	2.31449e-19	1.2651e-15	2.906e-18	0	597.467	3081.53	68.8333	70.4					0.0324681	0	0
PY17X_1352500	379	618.3	139.8	0.227	-2.1	0.24	-8.96	3.21063e-19	1.75461e-15	4.022e-18	0	618.3	139.767	71.4	66.6333					-0.09968	0	0
PY17X_1019700	239.4	390.2	88.7	0.228	-2.1	0.24	-8.96	3.29146e-19	1.79845e-15	4.115e-18	0	390.233	88.7	88.5	82.9667					-0.0931456	0	0
PY17X_1334600	10497.8	17134.5	3861.1	0.225	-2.1	0.24	-8.96	3.30636e-19	1.80626e-15	4.125e-18	0	17134.5	3861.1	74.5333	72.0333					-0.0492211	0	0
PY17X_0212400	300.4	495.7	105	0.21	-2.2	0.25	-8.94	3.91348e-19	2.13754e-15	4.872e-18	0	495.667	105	71.3333	64.4667					-0.146023	0	0
PY17X_1014900	2573.9	863.1	4284.6	4.96	2.3	0.26	8.92	4.46637e-19	2.43908e-15	5.548e-18	0	863.1	4284.63	69.3667	70.1333					0.0158577	0	0
PY17X_1347400	227.3	61.8	392.8	6.2	2.6	0.3	8.92	4.85755e-19	2.65222e-15	6.022e-18	0	61.8333	392.8	36.4667	51.6333					0.501724	0	0
PY17X_1315800	117.1	200.6	33.6	0.164	-2.6	0.29	-8.9	5.53848e-19	3.02346e-15	6.852e-18	0	200.6	33.6	47.7	36.0667					-0.403323	0	2				right		right
PY17X_1131200	2645.5	4342.9	948.1	0.219	-2.2	0.25	-8.89	6.34769e-19	3.46457e-15	7.836e-18	0	4342.9	948.1	80.6333	80.0667					-0.0101746	0	0
PY17X_0719700	2123.3	3427.1	819.5	0.239	-2.1	0.23	-8.86	8.34419e-19	4.55343e-15	1.028e-17	0	3427.1	819.533	62.1	51.6					-0.267222	0	0
PY17X_1443500	383.1	149.1	617	4.11	2	0.23	8.85	8.48416e-19	4.62896e-15	1.043e-17	0	149.133	617	45.4333	45.0667					-0.0116904	0	0
PY17X_1400300	1034.3	364.9	1703.7	4.68	2.2	0.25	8.85	8.70532e-19	4.74875e-15	1.068e-17	0	364.867	1703.67	80.1667	93.7667					0.226073	0	0
PY17X_1340600	992.1	450	1534.1	3.42	1.8	0.2	8.8	1.40897e-18	7.6845e-15	1.725e-17	0	450	1534.13	73.3	76.9333					0.0697956	0	0
PY17X_0807000	1138.2	1830.2	446.3	0.244	-2	0.23	-8.79	1.5619e-18	8.51704e-15	1.908e-17	0	1830.17	446.267	75.8333	75.0333					-0.0153005	0	0
PY17X_0833600	131.6	228.9	34.3	0.147	-2.8	0.32	-8.77	1.70947e-18	9.32001e-15	2.084e-17	0	228.9	34.2667	62	62.6667					0.01543	0	0
PY17X_0913400	264.6	80	449.3	5.49	2.5	0.28	8.76	1.87993e-18	1.02475e-14	2.288e-17	0	80.0333	449.267	62.5667	70.2					0.166077	0	0
PY17X_0526600	174.5	50.7	298.2	5.76	2.5	0.29	8.76	1.8892e-18	1.02961e-14	2.294e-17	0	50.6667	298.233	70.3667	86.5					0.297808	0	0
PY17X_1127600	192.4	66.6	318.3	4.79	2.3	0.26	8.74	2.41547e-18	1.31619e-14	2.923e-17	0	66.5667	318.267	72.1667	77.3333					0.0997578	0	0
PY17X_1338000	297.4	480.2	114.6	0.239	-2.1	0.24	-8.74	2.41733e-18	1.31696e-14	2.923e-17	0	480.2	114.6	43.5	35.6					-0.289138	0	0
PY17X_0841200	636.6	1038.1	235.1	0.227	-2.1	0.25	-8.74	2.42964e-18	1.32342e-14	2.932e-17	0	1038.07	235.1	86.9	84.6					-0.0386985	0	0
PY17X_0711200	319.9	542.7	97.2	0.181	-2.5	0.28	-8.73	2.4444e-18	1.33122e-14	2.944e-17	0	542.667	97.2	42.6333	22.9333					-0.894536	0	0
PY17X_1410500	387.3	123	651.6	5.24	2.4	0.27	8.72	2.75862e-18	1.50207e-14	3.316e-17	0	122.967	651.6	87.9333	84.7667					-0.0529131	0	0
PY17X_1217600	5145.4	8493.7	1797.1	0.212	-2.2	0.26	-8.71	3.01879e-18	1.64343e-14	3.621e-17	0	8493.73	1797.07	86.2667	86.3667					0.0016714	0	0
PY17X_0707500	354.8	585.4	124.2	0.214	-2.2	0.26	-8.71	3.10147e-18	1.68813e-14	3.713e-17	0	585.433	124.233	64.0333	56.9333					-0.16955	0	0
PY17X_0613200	213.6	356.1	71.1	0.201	-2.3	0.27	-8.7	3.27398e-18	1.7817e-14	3.912e-17	0	356.133	71.0667	63.9	52.5					-0.283499	0	0
PY17X_1323800	508.7	192.4	825.1	4.26	2.1	0.24	8.69	3.72421e-18	2.02634e-14	4.441e-17	0	192.367	825.1	56.8333	57.5					0.0168246	0	0
PY17X_1418600	1346.1	2129.4	562.9	0.264	-1.9	0.22	-8.67	4.30633e-18	2.34264e-14	5.124e-17	0	2129.37	562.867	71.8333	69.6					-0.0455662	0	0
PY17X_0204100	2794	4458.9	1129.1	0.253	-2	0.23	-8.65	4.94829e-18	2.69137e-14	5.877e-17	0	4458.87	1129.13	70.8667	69.2667					-0.0329459	0	0
PY17X_1126500	229.4	80.8	377.9	4.64	2.2	0.26	8.65	5.08702e-18	2.76632e-14	6.029e-17	0	80.8333	377.9	79.8333	88.6333					0.150858	0	0
PY17X_0713800	1208.9	1996.3	421.5	0.211	-2.2	0.26	-8.63	6.20173e-18	3.37188e-14	7.336e-17	0	1996.3	421.5	45.2667	41.9					-0.111499	0	0
PY17X_0419400	973.3	1504.9	441.7	0.294	-1.8	0.2	-8.63	6.2672e-18	3.40685e-14	7.399e-17	0	1504.9	441.733	83.4667	82.0667					-0.0244038	0	0
PY17X_0701500	415.7	162.9	668.5	4.07	2	0.24	8.61	7.08121e-18	3.84864e-14	8.343e-17	0	162.867	668.467	42.8667	62.7333					0.549376	0	0
PY17X_1041600	263.9	86.8	441.1	5.08	2.3	0.27	8.61	7.50111e-18	4.0761e-14	8.82e-17	0	86.7667	441.067	60.4333	70.1					0.21407	0	0
PY17X_1010600	793.6	1309.8	277.6	0.213	-2.2	0.26	-8.61	7.54234e-18	4.09776e-14	8.851e-17	0	1309.77	277.567	80.0333	77.6667					-0.0433054	0	0
PY17X_1230400	861.3	258.1	1464.5	5.67	2.5	0.29	8.61	7.58471e-18	4.12001e-14	8.883e-17	0	258.067	1464.5	68.8	72.0667					0.0669236	0	0
PY17X_0410700	1004.7	1573.5	436	0.277	-1.9	0.22	-8.57	1.00413e-17	5.45343e-14	1.174e-16	0	1573.53	435.967	83.3667	83.1333					-0.00404359	0	0
PY17X_1117600	661.4	1082	240.7	0.222	-2.2	0.25	-8.57	1.02521e-17	5.5669e-14	1.196e-16	0	1082.03	240.733	55.7333	51.6667					-0.109307	0	0
PY17X_1463300	20470.8	33057.8	7883.8	0.239	-2.1	0.24	-8.53	1.49934e-17	8.13991e-14	1.746e-16	0	33057.8	7883.77	75.2667	75.5667					0.0057389	0	0
PY17X_0207200	2736.7	4150.2	1323.2	0.319	-1.6	0.19	-8.52	1.65006e-17	8.95654e-14	1.917e-16	0	4150.23	1323.2	52.5333	49.6333					-0.0819238	0	0
PY17X_0906000	427.3	741.5	113.1	0.153	-2.7	0.32	-8.5	1.84259e-17	9.99971e-14	2.137e-16	0	741.467	113.067	63.7333	51.1667					-0.316844	0	0
PY17X_1459200	158.4	47.6	269.2	5.58	2.5	0.29	8.49	1.98452e-17	1.0768e-13	2.297e-16	0	47.6	269.233	78.6	74.0333					-0.0863543	0	0
PY17X_1201100	47.8	90.7	5	0.054	-4.2	0.5	-8.46	2.62191e-17	1.42238e-13	3.029e-16	0	90.7	4.96667	72.0667	33.6					-1.10087	0	0
PY17X_1356400	3265.2	1607.7	4922.8	3.06	1.6	0.19	8.45	2.93458e-17	1.59172e-13	3.384e-16	0	1607.67	4922.77	61.3	65.8333					0.102931	0	0
PY17X_1343600	60551.6	100947	20156.4	0.2	-2.3	0.28	-8.44	3.3101e-17	1.79507e-13	3.809e-16	0	100947	20156.4	91.2667	88.7333					-0.0406119	0	0
PY17X_0932800	92.4	164.3	20.5	0.121	-3	0.36	-8.43	3.35456e-17	1.81884e-13	3.853e-16	0	164.333	20.4667	31.6	17.5333	Flagged	Resolved			-0.849824	0	2				both	right
PY17X_1328900	1176.7	1929.4	424	0.22	-2.2	0.26	-8.42	3.63304e-17	1.96947e-13	4.165e-16	0	1929.4	424	88.3333	88.1667					-0.00272464	0	0
PY17X_0311200	2381.5	3879	884	0.228	-2.1	0.25	-8.4	4.46871e-17	2.42204e-13	5.113e-16	0	3879.03	883.967	58.7	57.5667					-0.0281268	0	0
PY17X_1320300	168.4	296.6	40.2	0.138	-2.9	0.34	-8.4	4.61549e-17	2.50114e-13	5.271e-16	0	296.567	40.2	77.7333	52.4333					-0.568049	0	0
PY17X_1373500	52.2	5	99.4	22.1	4.5	0.53	8.39	4.83672e-17	2.62053e-13	5.513e-16	0	5.03333	99.3667	27.9333	86.3					1.62737	0	0
PY17X_0307500	2231.1	3508.8	953.5	0.272	-1.9	0.22	-8.39	4.87941e-17	2.64318e-13	5.551e-16	0	3508.77	953.467	81.9	81.2333					-0.0117916	0	0
PY17X_1310300	321.3	115.4	527.3	4.51	2.2	0.26	8.38	5.22517e-17	2.82995e-13	5.933e-16	0	115.4	527.267	47.7333	67.1667					0.492748	0	0
PY17X_1448500	256.8	418.4	95.3	0.23	-2.1	0.25	-8.35	6.68864e-17	3.6219e-13	7.58e-16	0	418.367	95.3	62.3667	53.3					-0.22664	0	0
PY17X_0606200	1416.5	2226.2	606.9	0.273	-1.9	0.22	-8.35	6.77138e-17	3.66602e-13	7.659e-16	0	2226.23	606.867	92.4333	92.6667					0.00363727	0	0
PY17X_1033700	1766.1	2802	730.1	0.261	-1.9	0.23	-8.35	7.06665e-17	3.82518e-13	7.978e-16	0	2802	730.133	71.3	68.5					-0.0577981	0	0
PY17X_0505400	936.7	1513.3	360	0.239	-2.1	0.25	-8.33	7.95155e-17	4.30338e-13	8.959e-16	0	1513.3	360.033	90.1333	90.0667					-0.00106748	0	0
PY17X_0935200	156	262.9	49.1	0.191	-2.4	0.29	-8.33	8.02614e-17	4.34295e-13	9.026e-16	0	262.933	49.1333	62.5333	49.1					-0.348902	0	0
PY17X_1413700	370.9	119.9	621.8	5.16	2.4	0.28	8.32	8.50807e-17	4.60287e-13	9.55e-16	0	119.9	621.833	31.2333	44.9333					0.5247	0	0
PY17X_0515351	2757.6	4265.6	1249.5	0.293	-1.8	0.21	-8.32	8.66077e-17	4.68461e-13	9.703e-16	0	4265.63	1249.53	60.5333	59.3					-0.0296977	0	0
PY17X_1252101	336	134.3	537.7	3.99	2	0.24	8.32	8.99321e-17	4.86353e-13	1.006e-15	0	134.3	537.667	0	4.43333	Flagged				22.08	0	0
PY17X_0102200	413.8	146.1	681.6	4.62	2.2	0.27	8.31	9.82584e-17	5.31283e-13	1.097e-15	0	146.067	681.567	77.1	76.4					-0.0131582	0	0
PY17X_0904000	72.6	133.6	11.6	0.0828	-3.6	0.43	-8.3	1.01128e-16	5.467e-13	1.127e-15	0	133.6	11.5667	53.3667	31.3					-0.769776	0	0
PY17X_1108900	5271.5	8645	1897.9	0.22	-2.2	0.26	-8.29	1.09239e-16	5.90434e-13	1.215e-15	0	8645	1897.9	72.0667	73.4333					0.027103	0	0
PY17X_0301300	148.9	30.5	267.3	8.46	3.1	0.37	8.28	1.24093e-16	6.70601e-13	1.376e-15	0	30.5	267.3	37.9	68.7333					0.858812	0	0
PY17X_1037800	41922.5	68615.2	15229.8	0.222	-2.2	0.26	-8.28	1.24213e-16	6.71124e-13	1.376e-15	0	68615.2	15229.8	92.7333	90.1667					-0.0404938	0	0
PY17X_1343200	290.1	482.9	97.4	0.203	-2.3	0.28	-8.27	1.38551e-16	7.48453e-13	1.532e-15	0	482.867	97.3667	68.3667	61.3667					-0.155838	0	0
PY17X_1466300	1777.2	2778.6	775.7	0.279	-1.8	0.22	-8.26	1.44945e-16	7.82849e-13	1.6e-15	0	2778.63	775.7	70.3667	63.5667					-0.146622	0	0
PY17X_1331400	4599	1686	7512	4.46	2.2	0.26	8.26	1.47109e-16	7.94386e-13	1.621e-15	0	1686	7512.03	90.3	89.8333					-0.00747512	0	0
PY17X_0934600	13129.8	21786	4473.6	0.205	-2.3	0.28	-8.26	1.48115e-16	7.99674e-13	1.629e-15	0	21786	4473.57	92.4667	90.8333					-0.0257116	0	0
PY17X_0306700	41	78.6	3.4	0.0362	-4.8	0.58	-8.25	1.5627e-16	8.43545e-13	1.715e-15	0	78.6333	3.43333	30.4	3.03333	Flagged				-3.32509	0	0
PY17X_1304500	222.2	379.6	64.7	0.172	-2.5	0.31	-8.24	1.72518e-16	9.3108e-13	1.89e-15	0	379.567	64.7333	79.7333	74.0667					-0.106359	0	0
PY17X_1358500	3113.9	4765.2	1462.5	0.307	-1.7	0.21	-8.23	1.84753e-16	9.96928e-13	2.02e-15	0	4765.2	1462.53	69.2667	68.6					-0.0139527	0	0
PY17X_1455400	296	474.4	117.5	0.248	-2	0.24	-8.23	1.85112e-16	9.98678e-13	2.021e-15	0	474.4	117.533	69.5333	72.5					0.0602762	0	0
PY17X_1131000	4132.5	6515.1	1749.9	0.269	-1.9	0.23	-8.23	1.87354e-16	1.01059e-12	2.041e-15	0	6515.07	1749.87	86.9667	77.6					-0.164406	0	0
PY17X_0525300	57707.7	93022.4	22392.9	0.241	-2.1	0.25	-8.23	1.89269e-16	1.02073e-12	2.058e-15	0	93022.4	22392.9	95.2667	92.7					-0.0394022	0	0
PY17X_1103400	201.6	342.2	61	0.175	-2.5	0.31	-8.21	2.15731e-16	1.16322e-12	2.342e-15	0	342.2	61.0333	65.0333	43.8333					-0.569151	0	0
PY17X_0935500	3442.6	5624.3	1260.8	0.224	-2.2	0.26	-8.21	2.24141e-16	1.20834e-12	2.429e-15	0	5624.33	1260.77	82.3667	83.4					0.0179868	0	0
PY17X_1024300	205.7	346.1	65.4	0.189	-2.4	0.29	-8.2	2.33144e-16	1.25664e-12	2.522e-15	0	346.067	65.3667	57.5667	52.8					-0.124696	0	0
PY17X_0410600	1208.6	1933.2	484	0.251	-2	0.24	-8.2	2.3534e-16	1.26825e-12	2.541e-15	0	1933.17	484	85.9	87.8333					0.0321104	0	0
PY17X_1212100	312.7	501.1	124.3	0.25	-2	0.24	-8.19	2.67848e-16	1.44317e-12	2.887e-15	0	501.1	124.3	89.6667	67.9333					-0.400452	0	0
PY17X_1009000	1276.8	1962.6	590.9	0.301	-1.7	0.21	-8.19	2.71353e-16	1.46178e-12	2.919e-15	0	1962.63	590.9	62.3667	61.3					-0.0248881	0	0
PY17X_0922900	2274.9	3600.9	949	0.264	-1.9	0.24	-8.17	3.16089e-16	1.70246e-12	3.394e-15	0	3600.9	949	72.1333	68.8333					-0.0675587	0	0
PY17X_0117100	74.7	149.3	0	0.00104	-9.9	1.21	-8.16	3.35343e-16	1.80582e-12	3.594e-15	0	149.333	0	66.4333	0					-25.9854	0	0
PY17X_0303400	201.5	332.4	70.6	0.211	-2.2	0.28	-8.15	3.53482e-16	1.90315e-12	3.782e-15	0	332.4	70.6	65.4667	56.6					-0.209958	0	0
PY17X_0813700	233.8	382.1	85.4	0.225	-2.2	0.26	-8.14	3.99796e-16	2.1521e-12	4.27e-15	0	382.133	85.3667	65.2333	56.3333					-0.211621	0	0
PY17X_0416900	6883.8	10785.7	2982	0.277	-1.9	0.23	-8.14	4.0641e-16	2.1873e-12	4.333e-15	0	10785.7	2981.97	62.3333	61.7					-0.0147334	0	0
PY17X_1043000	1423.5	2323.1	523.9	0.225	-2.1	0.26	-8.13	4.14609e-16	2.23101e-12	4.412e-15	0	2323.1	523.9	90.1333	90.4333					0.0047939	0	0
PY17X_0824200	93.1	18.7	167.4	8.32	3.1	0.38	8.13	4.19238e-16	2.2555e-12	4.453e-15	0	18.7	167.433	30.0333	62.5					1.05729	0	0
PY17X_1039900	342.8	541.5	144.2	0.268	-1.9	0.23	-8.13	4.40362e-16	2.36871e-12	4.669e-15	0	541.5	144.2	71.7	63.4					-0.17749	0	0
PY17X_0904500	154.3	257.4	51.3	0.199	-2.3	0.29	-8.12	4.61875e-16	2.48396e-12	4.889e-15	0	257.433	51.2667	86.2	76.5					-0.172228	0	0
PY17X_1449900	387	130.4	643.6	4.9	2.3	0.28	8.1	5.30046e-16	2.85006e-12	5.6e-15	0	130.433	643.6	53.0333	59.7					0.170831	0	0
PY17X_0209000	639.2	993.7	284.7	0.287	-1.8	0.22	-8.1	5.49367e-16	2.9534e-12	5.794e-15	0	993.733	284.667	73.8667	61.3333					-0.268252	0	0
PY17X_0710600	269.1	438.7	99.4	0.228	-2.1	0.26	-8.1	5.57205e-16	2.99498e-12	5.866e-15	0	438.7	99.4333	39	38.2333	Flagged	Resolved			-0.0286431	0	0
PY17X_0830400	720.1	1122.7	317.5	0.283	-1.8	0.23	-8.06	7.58438e-16	4.07585e-12	7.971e-15	0	1122.67	317.533	69.1667	63.9333					-0.113509	0	0
PY17X_1005000	1551.3	576	2526.6	4.38	2.1	0.26	8.04	8.84287e-16	4.75127e-12	9.277e-15	0	576	2526.6	82.7	86.8667					0.0709153	0	0
PY17X_0200391	90.6	0	181.2	842	9.7	1.21	8.03	9.72009e-16	5.22163e-12	1.018e-14	0	0	181.2	0	91.1333					26.4415	0	0
PY17X_1464600	1286.4	2059.7	513	0.249	-2	0.25	-8.03	9.91848e-16	5.32722e-12	1.037e-14	0	2059.7	513.033	79.0667	78.7667					-0.00548438	0	0
PY17X_1362100	1367.6	2194.6	540.6	0.246	-2	0.25	-8.03	1.01193e-15	5.43408e-12	1.056e-14	0	2194.63	540.6	72.7333	71.5667					-0.0233289	0	0
PY17X_0827700	866.6	1346	387.1	0.288	-1.8	0.22	-8.02	1.04846e-15	5.6292e-12	1.092e-14	0	1346.03	387.1	69.9	71.0667					0.0238806	0	0
PY17X_0107700	802.5	1280.4	324.7	0.253	-2	0.25	-8.02	1.0876e-15	5.83824e-12	1.131e-14	0	1280.37	324.667	55.2333	56					0.0198876	0	0
PY17X_1307200	2656.3	923.9	4388.7	4.74	2.2	0.28	7.98	1.43834e-15	7.71959e-12	1.493e-14	0	923.867	4388.67	68.8333	72.9667					0.0841302	0	0
PY17X_1109900	79	144.1	13.9	0.0988	-3.3	0.42	-7.97	1.60139e-15	8.59305e-12	1.66e-14	0	144.1	13.9333	77.2	53.7					-0.523679	0	0
PY17X_0313600	347.5	153	542.1	3.54	1.8	0.23	7.95	1.87716e-15	1.0071e-11	1.942e-14	0	152.967	542.1	54.1667	59.8667					0.144348	0	0
PY17X_0938100	260.9	457.4	64.5	0.143	-2.8	0.35	-7.95	1.89931e-15	1.01879e-11	1.961e-14	0	457.4	64.4667	71.3667	68.2667					-0.0640691	0	0
PY17X_1366300	84.8	147.1	22.4	0.153	-2.7	0.34	-7.93	2.11465e-15	1.13409e-11	2.18e-14	0	147.133	22.4333	68.4	43.0333					-0.668542	0	0
PY17X_1353100	629.7	1015.1	244.3	0.241	-2.1	0.26	-7.93	2.12191e-15	1.13777e-11	2.184e-14	0	1015.1	244.333	71.3	71.0333					-0.00540589	0	0
PY17X_0418800	15445.9	5052.7	25839.2	5.11	2.4	0.3	7.93	2.21469e-15	1.1873e-11	2.275e-14	0	5052.67	25839.2	71.4667	72.5					0.0207105	0	0
PY17X_1122400	690.3	1051.5	329.1	0.314	-1.7	0.21	-7.93	2.22414e-15	1.19214e-11	2.281e-14	0	1051.5	329.1	66.3667	63.6667					-0.0599206	0	0
PY17X_1003800	4293.4	1490.2	7096.8	4.76	2.2	0.28	7.92	2.46292e-15	1.31988e-11	2.522e-14	0	1490.17	7096.77	80.3333	81.9667					0.0290386	0	0
PY17X_1428000	10876	3527	18225	5.17	2.4	0.3	7.92	2.46937e-15	1.32309e-11	2.524e-14	0	3527.03	18225	78.4	79.1					0.012824	0	0
PY17X_0216300	2655.3	3964.1	1346.6	0.34	-1.6	0.2	-7.91	2.61958e-15	1.40331e-11	2.673e-14	0	3964.1	1346.57	72.0667	72.6					0.0106374	0	0
PY17X_1206300	259.9	97.2	422.6	4.36	2.1	0.27	7.91	2.65523e-15	1.42214e-11	2.704e-14	0	97.1667	422.6	46.0667	44.8667					-0.0380792	0	0
PY17X_1241900	1577.7	2451.3	704.2	0.288	-1.8	0.23	-7.9	2.71065e-15	1.45155e-11	2.756e-14	0	2451.27	704.167	80.8	84.4333					0.0634574	0	0
PY17X_0301200	2052.3	3256.9	847.8	0.26	-1.9	0.25	-7.9	2.86199e-15	1.53231e-11	2.905e-14	0	3256.87	847.767	64.4667	62.3					-0.0493212	0	0
PY17X_1100003	132.9	31.5	234.4	7.56	2.9	0.37	7.89	2.96871e-15	1.58915e-11	3.008e-14	0	31.5333	234.4	43.7667	91.3333					1.06131	0	0
PY17X_0718700	314.4	539.3	89.4	0.164	-2.6	0.33	-7.87	3.52469e-15	1.88641e-11	3.566e-14	0	539.267	89.4333	50.7	50.5					-0.00570236	0	0
PY17X_1415400	125	34.9	215.1	6.09	2.6	0.33	7.86	3.77775e-15	2.02147e-11	3.815e-14	0	34.9333	215.067	35.3333	47.3					0.42081	0	0
PY17X_0908900	672.5	1063.4	281.6	0.266	-1.9	0.24	-7.86	3.88037e-15	2.076e-11	3.912e-14	0	1063.43	281.6	64.5	42.7333					-0.593937	0	0
PY17X_1457300	2500.6	3823.4	1177.7	0.308	-1.7	0.22	-7.85	4.29931e-15	2.2997e-11	4.327e-14	0	3823.43	1177.7	75	73.4333					-0.0304555	0	0
PY17X_1303300	562	260.7	863.3	3.31	1.7	0.22	7.84	4.33162e-15	2.31655e-11	4.352e-14	0	260.733	863.333	83.5	85					0.0256866	0	0
PY17X_1333500	3231.3	5112.6	1350.1	0.264	-1.9	0.24	-7.84	4.46373e-15	2.38676e-11	4.477e-14	0	5112.57	1350.07	82.8667	82.3667					-0.00873129	0	0
PY17X_1109100	775.4	1202.7	348.1	0.29	-1.8	0.23	-7.84	4.65852e-15	2.49045e-11	4.665e-14	0	1202.67	348.133	80.3667	78.4667					-0.0345173	0	0
PY17X_1356600	884	406.1	1361.9	3.34	1.7	0.22	7.82	5.10746e-15	2.72994e-11	5.106e-14	0	406.133	1361.9	62.8333	67.2667					0.0983616	0	0
PY17X_0610400	172.8	279	66.6	0.238	-2.1	0.26	-7.82	5.21848e-15	2.78876e-11	5.208e-14	0	279	66.6333	49.8667	40.5					-0.300154	0	0
PY17X_1024600	169.7	277.5	61.8	0.219	-2.2	0.28	-7.82	5.33611e-15	2.85108e-11	5.316e-14	0	277.533	61.8	40.9333	31.4667					-0.379452	0	2				left		left
PY17X_1102500	8553	2948.3	14157.8	4.8	2.3	0.29	7.8	6.07964e-15	3.24774e-11	6.047e-14	0	2948.27	14157.8	85.6	85.1667					-0.00732191	0	0
PY17X_0905600	5774	9497.2	2050.8	0.216	-2.2	0.28	-7.8	6.41593e-15	3.42675e-11	6.371e-14	0	9497.23	2050.83	59.0667	59.8					0.0178013	0	0
PY17X_0840200	615.3	216.8	1013.7	4.66	2.2	0.29	7.79	6.74481e-15	3.60173e-11	6.686e-14	0	216.833	1013.67	77.4	82.2333					0.0873897	0	0
PY17X_0206100	1694.6	2673.1	716.1	0.268	-1.9	0.24	-7.78	7.05742e-15	3.76796e-11	6.984e-14	0	2673.13	716.1	32.0667	40.3					0.329705	0	0
PY17X_0526200	13747.3	5323.5	22171.1	4.16	2.1	0.26	7.77	7.80634e-15	4.16702e-11	7.713e-14	0	5323.5	22171.1	80.3	82.5					0.0389941	0	0
PY17X_1241700	236.4	373.6	99.2	0.265	-1.9	0.25	-7.75	9.3793e-15	5.00573e-11	9.252e-14	0	373.633	99.2333	46.3667	37.4667					-0.30748	0	0
PY17X_1441400	170.4	283.6	57.2	0.2	-2.3	0.3	-7.75	9.41074e-15	5.02157e-11	9.267e-14	0	283.6	57.1667	61.2667	59.5667					-0.0405971	0	0
PY17X_0407900	590	915.5	264.6	0.29	-1.8	0.23	-7.74	9.77177e-15	5.21324e-11	9.607e-14	0	915.467	264.6	58.0667	54					-0.104751	0	0
PY17X_1003100	136.6	47.3	226	4.79	2.3	0.29	7.74	1.01438e-14	5.4107e-11	9.956e-14	0	47.3	225.967	95.6	94.5333					-0.0161875	0	0
PY17X_1326000	683.2	1047.4	319	0.304	-1.7	0.22	-7.74	1.01629e-14	5.41988e-11	9.958e-14	0	1047.43	319.033	79.4667	72.8					-0.126411	0	0
PY17X_0821600	214	75.1	353	4.64	2.2	0.29	7.73	1.03924e-14	5.54122e-11	1.017e-13	0	75.1333	352.967	64.3667	72.7					0.175642	0	0
PY17X_1308600	215.8	74.5	357.1	4.76	2.2	0.29	7.73	1.0816e-14	5.76603e-11	1.056e-13	0	74.5	357.067	45.9333	68.8333					0.583566	0	0
PY17X_1421500	772.2	307.3	1237.1	4.01	2	0.26	7.72	1.1536e-14	6.14867e-11	1.125e-13	0	307.333	1237.07	60.8	70.3333					0.210137	0	0
PY17X_1041100	62	111.6	12.3	0.117	-3.1	0.4	-7.71	1.30763e-14	6.96834e-11	1.273e-13	0	111.567	12.3333	56.1	17.9333					-1.64536	0	0
PY17X_0603300	67.9	120.2	15.5	0.128	-3	0.39	-7.7	1.31025e-14	6.98102e-11	1.273e-13	0	120.167	15.5	33.4	15.2667	Flagged	Resolved			-1.12946	0	0
PY17X_1248600	231.4	359.9	102.8	0.287	-1.8	0.23	-7.69	1.43723e-14	7.65614e-11	1.394e-13	0	359.933	102.833	59.7667	47.2333					-0.339536	0	0
PY17X_0525200	1145.5	380.1	1910.8	5.01	2.3	0.3	7.69	1.48589e-14	7.91387e-11	1.439e-13	0	380.133	1910.8	71.4	71.1667					-0.00472241	0	0
PY17X_0904100	126.3	213.2	39.4	0.186	-2.4	0.32	-7.69	1.52157e-14	8.10238e-11	1.472e-13	0	213.167	39.3667	67.5667	48.7667					-0.470416	0	0
PY17X_1016700	902.5	1379.1	425.9	0.309	-1.7	0.22	-7.68	1.62316e-14	8.6417e-11	1.567e-13	0	1379.07	425.933	50.9667	55.3333					0.118595	0	0
PY17X_1415000	98.7	164.6	32.7	0.199	-2.3	0.3	-7.67	1.73552e-14	9.23817e-11	1.673e-13	0	164.633	32.7333	52.7667	52.4					-0.01006	0	0
PY17X_1329000	2017.9	3231.8	804.2	0.249	-2	0.26	-7.66	1.79027e-14	9.52783e-11	1.723e-13	0	3231.77	804.167	88.4	88.0333					-0.00599647	0	0
PY17X_1373000	574.7	249.2	900.1	3.59	1.8	0.24	7.66	1.79365e-14	9.544e-11	1.723e-13	0	249.233	900.1	75.3333	76.9667					0.0309454	0	0
PY17X_0832700	79.1	137.8	20.4	0.144	-2.8	0.36	-7.66	1.81057e-14	9.63222e-11	1.737e-13	0	137.833	20.3667	80.6	62.9					-0.35772	0	0
PY17X_1101900	886.4	298.8	1474	4.92	2.3	0.3	7.66	1.89121e-14	1.00593e-10	1.811e-13	0	298.833	1474.03	87.9	87.3					-0.00988151	0	0
PY17X_1432100	587.8	885.8	289.8	0.327	-1.6	0.21	-7.65	2.07794e-14	1.10505e-10	1.987e-13	0	885.833	289.767	62.9	57.1					-0.139569	0	0
PY17X_0707700	4627.3	1998.1	7256.6	3.64	1.9	0.24	7.64	2.10112e-14	1.11717e-10	2.006e-13	0	1998.07	7256.6	89.7333	89.9667					0.00374657	0	0
PY17X_1249800	369.4	153.6	585.3	3.8	1.9	0.25	7.64	2.12713e-14	1.13078e-10	2.027e-13	0	153.567	585.3	72.6	80.7333					0.153195	0	0
PY17X_0611500	278.2	89.5	467	5.26	2.4	0.31	7.63	2.27143e-14	1.20727e-10	2.161e-13	0	89.5	466.967	45.9333	55.2					0.265127	0	0
PY17X_1004300	916.2	350.1	1482.3	4.22	2.1	0.27	7.63	2.35452e-14	1.25119e-10	2.237e-13	0	350.1	1482.3	65.3	68.3333					0.0655065	0	0
PY17X_1203000	733.8	368.9	1098.7	2.97	1.6	0.21	7.63	2.42539e-14	1.28861e-10	2.301e-13	0	368.933	1098.67	89.7333	90.3					0.00908198	0	0
PY17X_1323100	443.9	149.4	738.4	4.94	2.3	0.3	7.62	2.50296e-14	1.32957e-10	2.37e-13	0	149.433	738.367	53.8667	69.1333					0.359989	0	0
PY17X_0838000	158.2	256.9	59.6	0.233	-2.1	0.28	-7.61	2.64674e-14	1.40569e-10	2.503e-13	0	256.9	59.6	57.6667	45.0333					-0.356744	0	0
PY17X_1210000	169.7	48.6	290.7	5.75	2.5	0.33	7.6	3.00746e-14	1.59696e-10	2.839e-13	0	48.6333	290.667	63.0333	78.1					0.309208	0	0
PY17X_0606400	233.3	96.6	370	3.79	1.9	0.25	7.58	3.39998e-14	1.80505e-10	3.205e-13	0	96.6333	369.967	54.7	70.7					0.370169	0	0
PY17X_0704700	469.5	745.5	193.4	0.261	-1.9	0.26	-7.57	3.6458e-14	1.93519e-10	3.431e-13	0	745.533	193.433	76.3	71.6					-0.0917235	0	0
PY17X_1400015	521.4	176	866.8	4.94	2.3	0.3	7.57	3.83439e-14	2.03491e-10	3.603e-13	0	175.967	866.767	87.7333	89.0333					0.0212205	0	0
PY17X_1143300	895	1426.7	363.3	0.256	-2	0.26	-7.56	4.06844e-14	2.15872e-10	3.816e-13	0	1426.7	363.3	86.2	85.4667					-0.012326	0	0
PY17X_0816900	95.1	163	27.3	0.162	-2.6	0.35	-7.55	4.26076e-14	2.26033e-10	3.991e-13	0	162.967	27.2667	46.5667	31.8333					-0.548759	0	1				right
PY17X_0910800	295.4	469.5	121.3	0.258	-2	0.26	-7.54	4.63369e-14	2.45771e-10	4.333e-13	0	469.533	121.267	74.1667	74.0333					-0.00259594	0	0
PY17X_0700900	246.5	402.9	90.1	0.227	-2.1	0.28	-7.53	5.05392e-14	2.6801e-10	4.719e-13	0	402.867	90.1333	89.9333	80.8333					-0.153906	0	0
PY17X_1306700	374.1	144.2	603.9	4.2	2.1	0.28	7.52	5.4087e-14	2.86769e-10	5.042e-13	0	144.167	603.933	76.6667	77.4					0.0137341	0	0
PY17X_1207200	240.4	81.7	399.2	4.85	2.3	0.3	7.52	5.628e-14	2.9834e-10	5.238e-13	0	81.6667	399.233	37.2333	53.2					0.514831	3	2	right	right	right		right	right
PY17X_1420300	127.5	40.1	214.8	5.16	2.4	0.32	7.51	5.98628e-14	3.17273e-10	5.563e-13	0	40.1333	214.833	44.1667	61.3333					0.473713	0	0
PY17X_0400055	1355.6	618.1	2093	3.38	1.8	0.23	7.51	6.05892e-14	3.21062e-10	5.622e-13	0	618.1	2092.97	74.1	68.0333					-0.123232	0	0
PY17X_1425700	4478.3	7192.5	1764	0.245	-2	0.27	-7.5	6.28612e-14	3.33038e-10	5.823e-13	0	7192.5	1764.03	90.7333	90.0667					-0.0106394	0	0
PY17X_1366700	387.8	614	161.6	0.265	-1.9	0.26	-7.5	6.46853e-14	3.42638e-10	5.983e-13	0	614.033	161.633	76.7	82.2333					0.100497	0	0
PY17X_1206000	238.2	97.8	378.6	3.81	1.9	0.26	7.49	6.71619e-14	3.5569e-10	6.202e-13	0	97.8	378.633	44.1667	51.8333					0.230922	0	0
PY17X_0510700	904.5	349.2	1459.7	4.16	2.1	0.27	7.49	6.73936e-14	3.56849e-10	6.214e-13	0	349.233	1459.67	34.3667	39.7333	Flagged	Resolved			0.20934	0	0
PY17X_0720100	995.9	1495.6	496.2	0.332	-1.6	0.21	-7.49	7.02716e-14	3.72018e-10	6.469e-13	0	1495.63	496.2	29.4	22.6333	Flagged	Resolved			-0.377367	0	0
PY17X_1207000	1118.3	1759.2	477.4	0.271	-1.9	0.25	-7.48	7.18285e-14	3.80188e-10	6.602e-13	0	1759.2	477.433	48.1333	22.6					-1.09071	0	0
[truncated: 5,611 more rows]

## Sheet: 1 - Pass
Gene ID	Product Description	Gene Name or Symbol	baseMean	baseMeanA (WT)	baseMeanB (pynot1-g null)	foldChange	log2FoldChange	lfcSE	stat	PValue	PAdj	FDR	falsePos	WT_count_avg	KO_count_avg	WT_TIN_avg	KO_TIN_avg
[truncated: 2,825 more rows]

[truncated: 6 more sheets: 2 - Minus Vars, 3 - Down in KO < log2 -2.5, 4 - Up in KO >log2 2.5, 5 - GO Terms - Down in KO, 6 - GO Terms - Up in KO, PY17X VLOOKUP Table]
