# Supplementary material for: The Plasmodium NOT1-G paralogue is an essential regulator of sexual stage maturation and parasite transmission
Source: PLoS Biol. 2021 Oct 21;19(10):e3001434. doi: 10.1371/journal.pbio.3001434 (PMC8562791; doi:10.1371/journal.pbio.3001434)
Supplement: S3 Table — (XLSX) [file pbio.3001434.s007.xlsx]

## Sheet: README
General Notes
	This experiment was conducted with three biological replicates of Py17XNL wild-type or pynot1-g null transgenic parasites, using mixed asexual blood stage schizonts with all other blood stages (ring, trophozoite, gametocytes depleted as described)
	DEseq2 with an added Transcript Integrity Number (TIN) metric was used to determine differentially expressed transcripts and to remove those attributable to run-in transcription from neighboring genes.
Tab Listing
	original	Data exported from DEseq2, Transcript Integrity Number (TIN) values applied to all samples
	asexual_deseq2_TIN	Transcript Integrity Number (TIN) metrics applied to DEseq2 data (run-in transcription filter)
	1 - Pass	Transcripts that are differentially expressed and that have passed TIN
	2 - Minus Vars	Variable genes are omitted (fam-a,b,c,d, PIR)
	3 - Down in KO < log2 -2.5	Genes that are down at least log2 -2.5 in pynot1-g null as compared to WT
	4 - Up in KO > log2 -2.5	Genes that are up at least log2 2.5 in pynot1-g null as compared to WT
	5 - GO Terms Down in KO	GO Terms (Cellular Component, Molecular Function, Biological Process) for genes listed in "3 - Down in KO < log2 -2.5", from PlasmoDB v51
	6 - GO Terms Up in KO	GO Terms (Cellular Component, Molecular Function, Biological Process) for genes listed in "4 - Up in KO > log2 2.5", from PlasmoDB v51
	PY17X VLOOKUP Table	Listing of Plasmodium yoelii 17X Gene IDs, Product Descriptions, and Gene Names
Column Headers
	baseMean	Average of baseMean A and baseMean B
	baseMean A	Py17XNL wild-type parasites
	baseMean B	pynot1-g null transgenic parasites
	foldChange	Fold Change between baseMean A and baseMean B
	log2FoldChange	Log2 Fold Change between baseMean A and baseMean B
	lfcSE	Log fold change standard error
	stat	The Wald Statistic: the shrunken fold change (log base 2) divided by its standard error, compared to a standard normal distribution, and corrected for false discovery rate
	PValue	P-value
	PAdj	P-value adjusted
	FDR	False Discovery Rate
	falsePos	False Positive

## Sheet: original
name	baseMean	baseMeanA	baseMeanB	foldChange	log2FoldChange	lfcSE	stat	PValue	PAdj	FDR	falsePos	WT1_asexual	WT2_asexual	WT3_asexual	KO1_asexual	KO2_asexual	KO3_asexual	WT1_asexual_tin	WT2_asexual_tin	WT3_asexual_tin	KO1_asexual_tin	KO2_asexual_tin	KO3_asexual_tin	remark_tin
PY17X_0219301	4514.6	350.1	8679.2	24.7	4.6	0.27	17.32	3.15387e-67	1.87277e-63	1.8e-63	0	399.6	269.6	381.1	7965.4	9291.7	8780.5	73.6	63	78.8	67.6	72.8	75.8
PY17X_0724000	709.3	1410.9	7.7	0.00586	-7.4	0.55	-13.53	9.94569e-42	5.90476e-38	2.839e-38	0	2020.2	1249	963.6	4.5	6.5	12.2	80.2	77.3	86.4	26.2	49.2	70
PY17X_1321000	7870.8	15698.7	43	0.00273	-8.5	0.65	-13.08	4.22704e-39	2.50917e-35	8.043e-36	0	28512.5	14095.7	4487.8	47.2	38.7	43.1	67.6	31.3	76.5	19.6	41.1	44.1
PY17X_1319100	9842.8	19588.9	96.7	0.00491	-7.7	0.61	-12.62	1.69001e-36	1.00302e-32	2.13e-33	0	34354.9	17669.3	6742.4	121.4	71.9	96.7	66.8	28.4	78.5	24.2	51.2	55.7
PY17X_0952301	159	305	13.1	0.0428	-4.5	0.36	-12.61	1.86557e-36	1.10703e-32	2.13e-33	0	321.7	293.4	299.9	13.5	12	13.8	80.9	59.4	89.2	60.7	72.2	65.6
PY17X_1424900	18322.7	36566.3	79.1	0.00215	-8.9	0.71	-12.56	3.32211e-36	1.97101e-32	3.16e-33	0	54975	46576.4	8147.5	114.7	47.9	74.8	87.4	60.5	86.2	48.1	68.4	67.7
PY17X_0611100	3178.5	6337.2	19.8	0.0031	-8.3	0.66	-12.53	5.06499e-36	3.00455e-32	4.13e-33	0	12047.1	4835.9	2128.6	22.5	17.5	19.5	50.7	33.4	54.1	14.8	33.7	31.9
PY17X_1228700	4662.6	9276.3	48.9	0.00525	-7.6	0.61	-12.39	3.00966e-35	1.78503e-31	2.147e-32	0	17471.7	6759	3598.1	56.2	43.3	47.2	68.7	31.5	82.7	29.4	57.5	67.5
PY17X_0219401	1271.4	64.4	2478.4	38.1	5.3	0.43	12.3	8.65965e-35	5.13517e-31	5.492e-32	0	77.2	44.4	71.6	1466.2	2965.2	3003.8	58.3	65	66.8	77.4	72.4	76.6
PY17X_0945600	6337	12672.3	1.8	9.74e-05	-13.3	1.1	-12.12	8.20733e-34	4.86612e-30	4.685e-31	0	7183.3	25115.7	5717.8	4.5	0	0.8	28.2	16	35.7	1.5	1.6	1.5
PY17X_1323300	15004	29903.2	104.9	0.00349	-8.2	0.68	-12.08	1.42357e-33	8.43892e-30	6.87e-31	0	53229.1	28308.5	8172.1	137.2	63.6	113.8	58	17.4	70.1	21.6	23.8	38.6
PY17X_0627300	140.7	273.6	7.7	0.029	-5.1	0.42	-12.07	1.44421e-33	8.5598e-30	6.87e-31	0	287.8	284.5	248.5	6.7	8.3	8.1	76.1	67.6	77.7	26.2	57.7	59.3
PY17X_1345100	1572.5	3091.3	53.8	0.0176	-5.8	0.48	-12.05	1.95059e-33	1.15592e-29	8.565e-31	0	4871.3	2577.9	1824.8	40.5	52.5	68.3	92.9	70.4	94.8	68.6	87.3	84.2
PY17X_1463900	10842.7	21580.2	105.2	0.00486	-7.7	0.64	-11.99	3.93336e-33	2.33052e-29	1.601e-30	0	32827	26544	5369.7	123.7	96.8	95.1	82.1	67.2	81.8	66.5	72.1	78
PY17X_1100043	140.2	275.1	5.2	0.0197	-5.7	0.47	-11.99	4.20758e-33	2.49257e-29	1.601e-30	0	273.6	290.4	261.3	4.5	5.5	5.7	68.1	51.9	82.8	16.1	42.8	62.8
PY17X_0317000	10283.9	3146.2	17421.7	5.54	2.5	0.21	11.76	6.1295e-32	3.6305e-28	2.187e-29	0	3239.2	2852	3347.4	15631.7	18523.5	18109.8	68.2	61.3	74.4	62.6	69.3	73
PY17X_0909300	5227.5	10383.9	71.1	0.00678	-7.2	0.62	-11.54	8.71687e-31	5.16213e-27	2.927e-28	0	16661.7	11217	3273	101.2	54.4	57.7	37.2	20.6	49.3	19.1	31	34.6
PY17X_1360600	13620.2	27075.1	165.3	0.00609	-7.4	0.66	-11.17	5.8984e-29	3.49244e-25	1.87e-26	0	42141.6	32686.6	6397.1	211.4	138.2	146.3	85.7	51.4	91.8	50.8	74.9	80.1
PY17X_1359200	28566.4	56817	315.8	0.00555	-7.5	0.69	-10.92	9.6767e-28	5.72861e-24	2.907e-25	0	93821.2	62718.2	13911.7	472.3	211	264.2	93.7	62.1	89.6	62.5	74.1	79.7
PY17X_0700067	251.5	496.8	6.2	0.0139	-6.2	0.57	-10.81	3.05052e-27	1.8056e-23	8.706e-25	0	717.9	440	332.4	2.2	9.2	7.3	45.7	37.7	56.9	12	21.1	43.8
PY17X_0935700	787.5	1529.7	45.3	0.0296	-5.1	0.47	-10.78	4.4429e-27	2.62931e-23	1.208e-24	0	1854.9	1976.4	757.7	45	39.6	51.2	68.3	34.4	72.8	35	61.3	52.1
PY17X_1453600	570.4	1130.7	10.2	0.00899	-6.8	0.63	-10.73	7.72929e-27	4.57342e-23	1.968e-24	0	1880	1009	503.1	11.2	6.5	13	71.8	72.7	64.8	34.9	42.1	68.7
PY17X_0804200	448.2	868.6	27.8	0.0319	-5	0.46	-10.72	8.08966e-27	4.78585e-23	1.968e-24	0	1159.4	976.4	470	29.2	24.9	29.3	35.1	33.8	42.3	19	31.3	30.4
PY17X_0626900	407.2	812.1	2.4	0.00235	-8.7	0.81	-10.72	8.27564e-27	4.89504e-23	1.968e-24	0	1161.4	814.9	460	4.5	1.8	0.8	86.1	70.4	89.5	11.7	13.2	13.2
PY17X_1145100	1486.7	2955.3	18	0.00598	-7.4	0.7	-10.59	3.24239e-26	1.91755e-22	7.403e-24	0	4939	2986.9	940.1	24.7	8.3	21.1	76.3	60.8	84.6	35.9	62.6	71.8
PY17X_0832200	592.1	1170.2	13.9	0.0116	-6.4	0.61	-10.58	3.53037e-26	2.08751e-22	7.751e-24	0	1236.6	1795.7	478.4	18	9.2	14.6	91.2	84.5	90.9	42.3	53.3	73.2
PY17X_0705200	3585.1	7092.7	77.4	0.0109	-6.5	0.62	-10.56	4.74016e-26	2.80238e-22	1.002e-23	0	12798.2	5890.8	2589.2	94.5	51.6	86.2	69.6	74.8	70.1	69.6	58.6	66.6
PY17X_0603200	642.7	1268.3	17.1	0.0137	-6.2	0.59	-10.48	1.0906e-25	6.44653e-22	2.223e-23	0	2001.9	811.9	991	13.5	9.2	28.5	50.5	74.8	41.7	31	46.4	42.7
PY17X_1367200	586.9	1155.4	18.3	0.0152	-6	0.58	-10.33	4.93209e-25	2.91487e-21	9.393e-23	0	1554.2	1340.8	571.3	27	8.3	19.5	36.8	16.8	41.6	11.4	17.4	16.9
PY17X_1311900	221.3	434.4	8.2	0.0181	-5.8	0.56	-10.33	4.93692e-25	2.91723e-21	9.393e-23	0	556	494.8	252.4	11.2	4.6	8.9	71.3	69	74.7	25	43.5	41.7
PY17X_0317400	12540.8	5107.7	19973.9	3.91	2	0.19	10.29	7.90065e-25	4.6677e-21	1.455e-22	0	5215.3	4944	5163.8	19216.3	18765.8	21939.5	88.7	86.5	90.9	85.5	89.4	90.6
PY17X_1234700	6549.4	12990	108.8	0.00834	-6.9	0.69	-9.99	1.67495e-23	9.89392e-20	2.988e-21	0	22138.4	13894.3	2937.2	148.4	82	95.9	73.3	36.3	78.2	31	54.6	61.7
PY17X_1232400	4072.9	8074	71.9	0.00886	-6.8	0.69	-9.93	3.18365e-23	1.88026e-19	5.507e-21	0	12584.8	9905.8	1731.3	92.2	60.8	62.6	90.1	79.3	91.7	73.3	76.5	86.6
PY17X_0901300	262.3	522.9	1.7	0.00283	-8.5	0.86	-9.88	5.33195e-23	3.14852e-19	8.951e-21	0	531.6	342.2	695	2.2	2.8	0	84.6	74.8	91.5	16.4	18.9	0
PY17X_0946600	692.2	1379.7	4.8	0.0033	-8.2	0.84	-9.84	7.70937e-23	4.55161e-19	1.257e-20	0	1063.2	2700.9	374.9	6.7	2.8	4.9	89.3	88.5	87.5	47.3	66.1	48.3
PY17X_1423700	1125.8	2219.6	32	0.0143	-6.1	0.63	-9.75	1.84361e-22	1.08829e-18	2.923e-20	0	3724.7	2197.2	737	38.2	22.1	35.8	72.9	74.9	74.1	61.1	72.2	70.7
PY17X_0306600	641.6	1217.4	65.7	0.054	-4.2	0.44	-9.67	3.85139e-22	2.27309e-18	5.942e-20	0	1334.1	1662.3	655.8	65.2	63.6	68.3	22.1	7.7	29.3	9.8	12.2	16.7
PY17X_0801500	296.7	517.8	75.5	0.147	-2.8	0.29	-9.66	4.56516e-22	2.6939e-18	6.857e-20	0	530.3	440	583.1	65.2	86.6	74.8	61.4	54.5	69.2	53.2	57.3	60
PY17X_1203100	327.3	652.3	2.4	0.00381	-8	0.84	-9.61	7.47647e-22	4.41112e-18	1.094e-19	0	709.1	253.4	994.4	2.2	0.9	4.1	82.7	79.8	85.2	11.4	11.4	20
PY17X_0705100	4590.5	9113.6	67.4	0.00733	-7.1	0.74	-9.54	1.43605e-21	8.47123e-18	2.013e-19	0	12978.3	12427.5	1935	105.7	33.2	63.4	35	24	45.7	17.1	28.6	27.6
PY17X_1339600	3839.1	7509.7	168.5	0.0225	-5.5	0.57	-9.54	1.44594e-21	8.52814e-18	2.013e-19	0	11948.9	8096.8	2483.4	164.2	152	189.4	70.9	40.1	77.4	40.6	49.9	58.3
PY17X_1138800	1831	3610.6	51.3	0.0141	-6.1	0.65	-9.53	1.54965e-21	9.1383e-18	2.106e-19	0	6178.3	3582.5	1071	67.5	36.9	49.6	70.8	73.5	76.4	76.2	68	74.2
PY17X_1439000	14593.2	28764.1	422.2	0.0147	-6.1	0.64	-9.53	1.61805e-21	9.54003e-18	2.148e-19	0	51620.7	26638.8	8032.8	521.7	368.6	376.4	87.6	52.1	90.1	58.2	78.3	87.6
PY17X_1201100	198.7	396.6	0.8	0.00271	-8.5	0.91	-9.39	5.78595e-21	3.41081e-17	7.506e-19	0	444.3	428.2	317.3	0	0.9	1.6	74	59.6	79	0	40.2	0
PY17X_1416200	3221	6347.6	94.5	0.0149	-6.1	0.65	-9.39	6.19696e-21	3.65249e-17	7.861e-19	0	11693.6	5390	1959.1	74.2	84.8	124.4	94.2	83.4	95.8	59.8	84.2	90.1
PY17X_1428700	6045	2242.2	9847.8	4.39	2.1	0.23	9.37	6.91988e-21	4.07789e-17	8.587e-19	0	1968.7	2440.2	2317.8	8736.7	9980.9	10825.9	45.5	41.9	45.1	40.9	42.9	45.4
PY17X_1322300	3184.6	6284.2	85	0.0135	-6.2	0.66	-9.36	7.97845e-21	4.70091e-17	9.69e-19	0	12876.7	3367.6	2608.2	107.9	60.8	86.2	63.5	64.3	66.6	67.8	59.2	57.5
PY17X_1149800	1410.7	2780.1	41.4	0.015	-6.1	0.65	-9.31	1.23316e-20	7.26454e-17	1.466e-18	0	2392	5089.2	859	36	52.5	35.8	85.9	78.6	87.8	68.4	82.5	80.9
PY17X_1111500	863.1	1664.7	61.5	0.0364	-4.8	0.52	-9.27	1.79056e-20	1.05464e-16	2.086e-18	0	2177.3	2047.5	769.4	85.5	53.4	45.5	80.6	59.9	86.5	38	55.8	44.5
PY17X_1222300	1574	3093.8	54.2	0.0175	-5.8	0.63	-9.21	3.16783e-20	1.86553e-16	3.616e-18	0	5915.5	2292	1073.8	56.2	47	59.3	49.6	52.3	58.4	41.5	40.3	50
PY17X_0814000	18530.9	36607.2	454.6	0.0124	-6.3	0.69	-9.2	3.6224e-20	2.13287e-16	4.054e-18	0	57040.5	44890.4	7890.6	622.9	328	413	90.4	79.2	90.3	79.1	86.4	87.1
PY17X_1041400	712.7	1412.4	13	0.00932	-6.7	0.73	-9.18	4.34612e-20	2.55856e-16	4.771e-18	0	1145.2	2721.7	370.4	11.2	15.7	12.2	60.6	43	76.3	25.1	33.1	29.1
PY17X_0500141	74.5	141	7.9	0.0546	-4.2	0.46	-9.16	5.0262e-20	2.95842e-16	5.413e-18	0	157.8	146.7	118.6	9	8.3	6.5	64.1	53.6	67.9	25.5	32.1	29.4
PY17X_1140000	5435.5	10704.6	166.4	0.0155	-6	0.66	-9.11	8.24951e-20	4.85483e-16	8.72e-18	0	16065.1	13590.5	2458.2	206.9	142.8	149.6	63	47.2	66	29.6	46.5	50
PY17X_0908500	4674.7	9175.8	173.6	0.0189	-5.7	0.63	-9.06	1.32038e-19	7.76912e-16	1.37e-17	0	17364	7120.5	3043	188.9	131.8	200	79.8	43.2	89.1	43	74.1	77.8
PY17X_1451500	10259.4	19949.9	568.9	0.0285	-5.1	0.57	-9.03	1.6602e-19	9.76695e-16	1.692e-17	0	26588.5	25412.1	7849.2	856.8	397.1	452.8	59.7	30.8	68.9	39	49	59
PY17X_0918300	5221.5	10288.1	154.9	0.015	-6.1	0.67	-9.03	1.70684e-19	1.00396e-15	1.709e-17	0	16353.6	12230.4	2280.3	175.4	122.6	166.7	92.9	77.7	94.3	84.2	89.9	92.6
PY17X_0834100	1269.2	2496.8	41.6	0.0164	-5.9	0.66	-8.95	3.58132e-19	2.10617e-15	3.525e-17	0	3877.1	2926.1	687.2	60.7	32.3	31.7	50.5	44.5	53.5	37	47.9	49.9
PY17X_0944800	134.4	266.1	2.8	0.0108	-6.5	0.74	-8.87	7.36563e-19	4.33099e-15	7.126e-17	0	348.1	321.5	128.7	2.2	3.7	2.4	45.3	23.4	46	6	15.4	20.2
PY17X_0714200	18633.1	36697.9	568.3	0.0155	-6	0.68	-8.83	1.0514e-18	6.18116e-15	1e-16	0	56798	45180.8	8115	778.1	420.2	506.5	96.2	75.3	94.8	77.7	92.8	89.4
PY17X_1320300	154.3	293.5	15.2	0.0505	-4.3	0.49	-8.79	1.52011e-18	8.93522e-15	1.389e-16	0	440.2	235.6	204.8	18	12.9	14.6	66.2	37.5	77.8	21.6	60.1	46.6
PY17X_1009500	918.6	1782	55.3	0.0311	-5	0.57	-8.79	1.53154e-18	9.00085e-15	1.389e-16	0	3015	1625.3	705.6	54	46.1	65.8	70.4	54.4	81.5	37.7	58.2	74
PY17X_1329900	271.5	528.9	14.2	0.0261	-5.3	0.6	-8.79	1.53333e-18	9.00985e-15	1.389e-16	0	579.7	780.8	226.1	18	15.7	8.9	52.9	31.2	64.2	17.5	29.4	23.9
PY17X_1422400	345	652.3	37.6	0.0584	-4.1	0.47	-8.76	1.96561e-18	1.1548e-14	1.753e-16	0	912.9	635.6	408.5	31.5	28.6	52.8	60.2	53.2	65.6	25.5	48.1	61.8
PY17X_0608700	22173.9	43939.5	408.3	0.00928	-6.8	0.77	-8.72	2.79669e-18	1.64277e-14	2.456e-16	0	57989.3	66174.8	7654.5	681.4	237.7	305.7	95.3	77.5	93.9	72	71.8	80.1
PY17X_0707400	34135	67195.2	1074.7	0.016	-6	0.69	-8.69	3.77853e-18	2.21913e-14	3.251e-16	0	113400	70142.4	18043.6	1686.6	645	892.6	92.2	60.1	88.9	56.5	72	74.8
PY17X_1228500	1098.5	2155.8	41.1	0.0188	-5.7	0.66	-8.68	3.81652e-18	2.24106e-14	3.251e-16	0	3604.2	2216.4	646.9	60.7	27.6	35	38.9	13.6	56.6	13	18.8	33.2
PY17X_0830700	3149	6202	96	0.0154	-6	0.7	-8.64	5.4377e-18	3.19248e-14	4.564e-16	0	8026.5	9334	1245.6	123.7	82.9	81.3	39.2	18.3	47.9	21.5	34	29.6
PY17X_1349000	778.7	1494.8	62.7	0.0418	-4.6	0.53	-8.63	6.14917e-18	3.60956e-14	5.044e-16	0	1737.8	2148.3	598.2	69.7	66.3	52	89.8	88.2	91.2	78.9	82.1	86.8
PY17X_0318600	90.5	164.1	16.9	0.104	-3.3	0.38	-8.63	6.18539e-18	3.63021e-14	5.044e-16	0	162.5	183.7	146.1	15.7	21.2	13.8	69.5	47.1	76.1	32.9	59.2	56.9
PY17X_1121700	14498.6	28359.8	637.4	0.0225	-5.5	0.64	-8.61	7.12148e-18	4.17888e-14	5.725e-16	0	46176.5	31236.1	7666.8	845.6	532.6	534.1	88.6	65.2	88.7	75.6	82.1	79.7
PY17X_0303500	344.5	673.9	15	0.022	-5.5	0.64	-8.58	9.5842e-18	5.62305e-14	7.598e-16	0	694.8	1080.1	246.8	18	9.2	17.9	91.8	85.3	91.1	55.9	75.8	90
PY17X_1212000	1138.9	2227.4	50.4	0.0224	-5.5	0.65	-8.48	2.34537e-17	1.37579e-13	1.834e-15	0	2302.6	3711.4	668.1	72	37.8	41.5	89.3	84.8	92	67	74.8	78.9
PY17X_1305400	679.3	1298	60.6	0.0466	-4.4	0.52	-8.47	2.43714e-17	1.42938e-13	1.877e-15	0	1355.8	1964.6	573.6	67.5	46.1	68.3	45.4	30.2	55.9	16.6	20.1	28
PY17X_1212100	289.3	555.2	23.5	0.043	-4.5	0.54	-8.47	2.46562e-17	1.44584e-13	1.877e-15	0	934.6	389.7	341.3	18	24	28.5	91.4	92.4	91.3	64.2	55.4	62.8
PY17X_1043100	55.6	107.4	3.8	0.0338	-4.9	0.58	-8.43	3.55885e-17	2.08655e-13	2.673e-15	0	125.3	96.3	100.7	4.5	2.8	4.1	60.6	43.5	69.9	11.8	21.9	35.3
PY17X_1339500	6419.9	12736.4	103.3	0.00806	-7	0.83	-8.42	3.81451e-17	2.23607e-13	2.828e-15	0	13965	22388.1	1856.1	177.7	60.8	71.5	55.3	20.1	74.4	26.1	27.5	27.5
PY17X_0500171	88	171	5.1	0.0299	-5.1	0.6	-8.39	4.76983e-17	2.7956e-13	3.491e-15	0	170.7	232.6	109.7	4.5	7.4	3.3	64.5	48.8	69.7	24.1	43	25.7
PY17X_1202200	115.8	200.3	31.3	0.159	-2.7	0.32	-8.37	5.82314e-17	3.41236e-13	4.207e-15	0	215.4	180.8	204.8	27	30.4	36.6	71.1	57.2	78.8	24.8	67.2	67.9
PY17X_1221500	919.4	1780.2	58.5	0.0328	-4.9	0.59	-8.33	8.17941e-17	4.79232e-13	5.836e-15	0	2838.2	1868.3	634	65.2	40.5	69.9	69.6	57.8	78.2	38.7	54.5	70.5
PY17X_1049001	110.1	216.5	3.7	0.0182	-5.8	0.7	-8.32	8.82014e-17	5.16684e-13	6.215e-15	0	226.2	127.4	296	2.2	7.4	1.6	74.3	50.9	77.3	0	40.1	11.9
PY17X_0700025	65.7	123.8	7.5	0.0547	-4.2	0.51	-8.29	1.08938e-16	6.38049e-13	7.583e-15	0	132.1	97.8	141.6	11.2	6.5	4.9	86.3	67.2	88.8	39.7	44.9	20.5
PY17X_0526600	299.1	98	500.2	5.11	2.4	0.28	8.28	1.22649e-16	7.18235e-13	8.435e-15	0	104.3	96.3	93.4	438.5	445.1	617	86.6	72.6	87.5	71.6	82.7	84.9
PY17X_0205000	2088.8	4058.1	119.6	0.0294	-5.1	0.62	-8.26	1.49534e-16	8.7552e-13	1.016e-14	0	5977.2	5093.7	1103.5	132.7	104.1	121.9	77.6	67.2	82.9	63.6	75	80.6
PY17X_1438700	1964.2	3859.7	68.7	0.0177	-5.8	0.71	-8.22	2.10109e-16	1.22998e-12	1.411e-14	0	6663.2	3998.8	917.1	101.2	42.4	62.6	80	69.5	83.3	76.8	75.5	66.2
PY17X_0935600	245.5	456.6	34.5	0.0751	-3.7	0.46	-8.18	2.76829e-16	1.62028e-12	1.837e-14	0	619.7	499.3	250.7	38.2	30.4	35	77.7	65.4	85.9	61.5	76.5	79.6
PY17X_0840500	60.6	116.6	4.6	0.0429	-4.5	0.56	-8.15	3.56312e-16	2.08514e-12	2.338e-14	0	107.7	145.2	96.8	2.2	7.4	4.1	73.8	66.5	71	11.6	41.2	28.9
PY17X_0944900	112.3	216.6	8	0.0378	-4.7	0.58	-8.13	4.21764e-16	2.46774e-12	2.736e-14	0	220.1	315.6	114.2	6.7	7.4	9.8	40	26.4	41.2	2.3	10.2	21.7
PY17X_0527901	82.2	145.9	18.4	0.123	-3	0.37	-8.12	4.67976e-16	2.73766e-12	3.001e-14	0	150.3	131.9	155.6	20.2	21.2	13.8	72.1	56.8	76.2	49.5	64.8	38
PY17X_0810000	1591.9	3111.2	72.6	0.0231	-5.4	0.67	-8.11	5.09188e-16	2.97824e-12	3.229e-14	0	2962.2	5437.4	933.9	112.4	52.5	52.8	73.4	46.6	86.7	26.7	27.1	32.6
PY17X_0420000	10784.5	21306.3	262.8	0.0123	-6.3	0.79	-8.07	6.90354e-16	4.03719e-12	4.33e-14	0	29108.4	31637.6	3172.8	409.3	161.3	217.9	78.2	62.1	81.7	66.1	72.9	74.2
PY17X_1440000	558.9	931.5	186.3	0.2	-2.3	0.29	-8.03	1.00998e-15	5.90537e-12	6.266e-14	0	1166.9	872.7	754.9	179.9	195.3	183.7	27.4	18	27	17.1	21.8	24.4
PY17X_1110400	4847.3	9417.6	276.9	0.0294	-5.1	0.64	-8.01	1.15249e-15	6.73744e-12	7.074e-14	0	14057.1	11901.5	2294.3	305.8	253.4	271.5	78.7	60.8	86.3	60.7	70.5	76.2
PY17X_1333700	203.7	386.7	20.6	0.0556	-4.2	0.52	-8	1.21323e-15	7.09132e-12	7.367e-14	0	519.4	429.7	211	11.2	23	27.6	75.6	61.1	80.8	20.9	44	57.8
PY17X_1120900	112.8	212.4	13.3	0.0628	-4	0.51	-7.9	2.81298e-15	1.64391e-11	1.69e-13	0	310.2	192.6	134.3	13.5	11.1	15.4	76.5	78.7	61.8	50	47.9	29.2
PY17X_1308300	576.7	1057.5	96	0.0898	-3.5	0.44	-7.86	3.82904e-15	2.23731e-11	2.277e-13	0	1394.4	1163	615	130.4	82	75.6	60.3	31.1	69.9	30.4	35.6	47.1
PY17X_0114800	48.3	89.2	7.4	0.0783	-3.7	0.47	-7.85	4.06604e-15	2.37538e-11	2.393e-13	0	94.1	87.4	86.2	9	7.4	5.7	55.8	38.3	69.4	18.9	36.2	38
PY17X_1149100	88.4	167.8	8.9	0.0472	-4.4	0.56	-7.85	4.16916e-15	2.4352e-11	2.428e-13	0	172	208.9	122.5	15.7	3.7	7.3	68.4	54	76.1	33	23	49.9
PY17X_1406700	212.5	389.6	35.4	0.0914	-3.5	0.44	-7.84	4.63642e-15	2.70767e-11	2.673e-13	0	581.7	297.8	289.3	31.5	32.3	42.3	49.9	21.6	57.1	12.4	20.1	26.5
PY17X_1144400	88.2	169.2	7.2	0.0389	-4.7	0.6	-7.82	5.36572e-15	3.13304e-11	3.063e-13	0	224.2	188.2	95.1	11.2	5.5	4.9	47.7	46	47.4	12.1	15.6	25.5
PY17X_1003100	1768.1	892.4	2643.7	2.96	1.6	0.2	7.77	7.67455e-15	4.4804e-11	4.337e-13	0	793.7	951.2	932.3	2574.9	2691.5	2664.8	92.6	92.4	92.9	94.2	93.2	92.3
PY17X_0914000	1082.2	2101.4	62.9	0.0301	-5.1	0.65	-7.73	1.07986e-14	6.30316e-11	6.043e-13	0	4204.9	1323.1	776.1	51.7	59.9	77.2	46.6	27.2	47.1	32.3	21	28.8
PY17X_0807000	643.2	1228.3	58	0.0464	-4.4	0.57	-7.72	1.19315e-14	6.96324e-11	6.612e-13	0	2115.6	720	849.4	90	37.8	46.3	58.6	27.8	66.7	34.4	35.4	42.6
PY17X_1116200	8817.3	16984.4	650.1	0.0383	-4.7	0.61	-7.69	1.4201e-14	8.2863e-11	7.739e-13	0	27416	18891.6	4645.6	679.1	661.6	609.7	77.7	73	82.7	77.3	78.2	79.6
PY17X_1200101	62.8	120.3	5.3	0.0446	-4.5	0.58	-7.69	1.42357e-14	8.3051e-11	7.739e-13	0	113.1	80	167.9	4.5	6.5	4.9	74.3	53	76.4	18.3	41.1	37.4
PY17X_0900047	76.4	151	1.7	0.0138	-6.2	0.8	-7.68	1.5514e-14	9.04932e-11	8.354e-13	0	189.6	77	186.3	0	2.8	2.4	81.7	69.1	80.9	11.8	29.2	23.7
PY17X_1329500	116.7	222.7	10.8	0.0469	-4.4	0.58	-7.67	1.6609e-14	9.68639e-11	8.807e-13	0	319	237.1	111.9	13.5	7.4	11.4	50.2	39.9	56.8	27.4	51.2	68.6
PY17X_1111400	2038.7	3953.5	124	0.0312	-5	0.65	-7.67	1.66637e-14	9.71658e-11	8.807e-13	0	6600.9	4154.3	1105.2	170.9	84.8	116.2	65.3	45	75	59.8	53.5	65.4
PY17X_1101400	49.2	92.7	5.7	0.0685	-3.9	0.5	-7.67	1.73683e-14	1.01257e-10	9.048e-13	0	94.8	102.2	81.1	2.2	8.3	6.5	69.2	62.7	72.5	7.8	42.9	47.1
PY17X_1447300	14641.4	28500.3	782.5	0.0274	-5.2	0.68	-7.67	1.75149e-14	1.02094e-10	9.048e-13	0	39253.9	40176	6070.9	1018.7	625.7	703.2	60.3	45.7	66	50.6	58.3	61.9
PY17X_1327600	1323.2	2558.5	87.9	0.0345	-4.9	0.63	-7.67	1.75947e-14	1.02542e-10	9.048e-13	0	4949.1	1537.9	1188.5	65.2	71	127.6	59.1	65.6	56.5	50.2	49.8	52.8
PY17X_0106000	1856.9	3568.6	145.2	0.0407	-4.6	0.6	-7.64	2.09626e-14	1.22149e-10	1.068e-12	0	6917.2	2219.4	1569.1	152.9	116.1	166.7	68.4	51.7	77.4	56	64.2	73.5
PY17X_1237000	19930.9	39461.7	400.1	0.0101	-6.6	0.87	-7.62	2.61146e-14	1.52144e-10	1.319e-12	0	45225	67850.4	5309.8	760.1	196.3	243.9	93.9	91.5	92.4	87.1	88.2	89.5
PY17X_1140300	756	1457.1	54.8	0.0376	-4.7	0.62	-7.6	2.89526e-14	1.68649e-10	1.45e-12	0	2650.7	1244.5	476.2	51.7	59	53.7	36.6	25.9	43	19.5	25.3	28.7
PY17X_0614900	22767.4	44617.5	917.3	0.0205	-5.6	0.74	-7.59	3.11106e-14	1.81188e-10	1.544e-12	0	55577	69978	8297.4	1389.8	590.6	771.5	62.1	42.3	67.7	40.4	47.7	53.3
PY17X_0400059	48.5	93.9	3.2	0.0406	-4.6	0.61	-7.58	3.47979e-14	2.02628e-10	1.712e-12	0	115.8	85.9	80	0	4.6	4.9	45.1	36	53	0	12.1	16.8
PY17X_0947300	43.2	82.1	4.4	0.0527	-4.2	0.56	-7.57	3.59837e-14	2.09497e-10	1.756e-12	0	98.2	72.6	75.5	4.5	3.7	4.9	57.6	48.2	60.8	32.9	67.8	57.3
PY17X_0515900	147786	291653	3919.1	0.0134	-6.2	0.82	-7.57	3.83026e-14	2.2296e-10	1.853e-12	0	395679	427606	51672.6	7517.9	1960.8	2278.7	97.1	97.1	96.1	84.7	88.9	91.3
PY17X_0623000	4681.8	9032	331.6	0.0367	-4.8	0.63	-7.54	4.67951e-14	2.72348e-10	2.245e-12	0	15433.2	9082.1	2580.8	431.8	259.8	303.2	69.4	60.1	73.1	56.2	59.6	71.1
PY17X_0930400	18737.7	10755.4	26720	2.48	1.3	0.17	7.53	5.17505e-14	3.01136e-10	2.459e-12	0	10471.9	11089.6	10704.7	28117.2	26010.1	26032.7	38.1	42.2	44.3	39.5	44.7	48.6
PY17X_1146500	1184.1	2252.2	116	0.0517	-4.3	0.57	-7.53	5.21304e-14	3.03295e-10	2.459e-12	0	3607.6	2361.6	787.3	98.9	128.1	121.1	61.9	51.7	70.7	49.9	46.4	49.9
PY17X_1300800	240.3	458.7	21.9	0.0486	-4.4	0.58	-7.49	6.78515e-14	3.94692e-10	3.175e-12	0	549.9	640	186.3	15.7	30.4	19.5	41	18.8	50.4	20.7	18	21
PY17X_1416900	1184.5	2313.8	55.2	0.0236	-5.4	0.72	-7.49	6.89688e-14	4.01122e-10	3.201e-12	0	4265.2	2003.1	673.2	87.7	26.7	51.2	47.7	26	55.5	32.7	37.4	54.3
PY17X_1125400	901.3	1748.3	54.3	0.031	-5	0.67	-7.49	7.05824e-14	4.10437e-10	3.249e-12	0	2516.6	2336.5	391.7	60.7	53.4	48.8	44.4	31.8	53.9	37.6	42.5	36.6
PY17X_0714500	5595.6	10952.5	238.7	0.0218	-5.5	0.74	-7.48	7.59595e-14	4.41629e-10	3.469e-12	0	14339.5	16770	1748.1	303.6	188	224.4	87.3	81.6	89.2	78.4	86.6	84.7
PY17X_1470801	50.5	99.3	1.7	0.0213	-5.6	0.75	-7.43	1.07227e-13	6.23308e-10	4.858e-12	0	112.4	115.6	69.9	0	1.8	3.3	61.9	48.6	75.1	0	11.8	33.2
PY17X_0816600	407.9	791.4	24.5	0.0313	-5	0.68	-7.39	1.41969e-13	8.25123e-10	6.381e-12	0	1256.2	766	352	20.2	10.1	43.1	38.5	33.8	34.5	10.1	19.1	16.9
PY17X_0901800	441.9	843	40.9	0.049	-4.4	0.59	-7.39	1.49128e-13	8.66584e-10	6.65e-12	0	841.1	1348.2	339.7	33.7	30.4	58.5	84.7	80.4	87.9	68.1	79	85.8
PY17X_0700003	741.2	1378.1	104.3	0.0761	-3.7	0.5	-7.38	1.55625e-13	9.04182e-10	6.886e-12	0	1571.8	613.4	1949	78.7	110.6	123.6	84.3	65.2	89.6	68	85.2	82.9
PY17X_1349400	10561.2	5070	16052.3	3.17	1.7	0.23	7.38	1.59838e-13	9.28502e-10	7.018e-12	0	4576	5080.3	5553.8	13969.8	16768.2	17418.8	65.5	58.2	76.1	57.4	65.4	73.2
PY17X_0627901	311.2	612.3	10.1	0.0162	-6	0.81	-7.38	1.61823e-13	9.39867e-10	7.051e-12	0	417.8	1262.3	156.7	13.5	5.5	11.4	91.9	73.2	83.8	31.8	49.9	73.8
PY17X_0938800	143.8	277.3	10.4	0.0354	-4.8	0.65	-7.37	1.7344e-13	1.00717e-09	7.5e-12	0	280.4	438.5	113	15.7	6.5	8.9	77.7	78.1	83.4	39.7	49.4	61.2
PY17X_1369300	607.2	1188.2	26.3	0.0213	-5.6	0.75	-7.36	1.80722e-13	1.04927e-09	7.756e-12	0	1903.7	1167.5	493.5	49.5	6.5	22.8	55.5	57.1	50.1	51.3	17.1	48.8
PY17X_1357700	4710.9	9094.4	327.4	0.036	-4.8	0.65	-7.36	1.90021e-13	1.10307e-09	8.094e-12	0	17446	7264.2	2572.9	359.8	287.5	334.9	84.2	61.8	89.9	58.3	71.4	80.1
PY17X_1339400	2506.5	4848.2	164.9	0.034	-4.9	0.66	-7.34	2.09207e-13	1.21424e-09	8.846e-12	0	9841.4	3179.5	1523.7	184.4	149.3	161	79.3	73.3	83.5	79.8	80.6	75.5
PY17X_0705800	174.4	327.5	21.3	0.0669	-3.9	0.53	-7.34	2.11469e-13	1.22715e-09	8.875e-12	0	529.6	234.1	218.8	13.5	27.6	22.8	85.1	85.2	87.4	66.1	84.1	78.5
PY17X_0505500	7029	13794	263.9	0.0191	-5.7	0.78	-7.33	2.38289e-13	1.38255e-09	9.928e-12	0	17030.8	22177.8	2173.4	416	167.7	208.1	45.6	45.5	51.2	43.7	38	47.1
PY17X_1354400	104.4	207.8	1	0.00366	-8.1	1.11	-7.29	3.15174e-13	1.82832e-09	1.304e-11	0	314.2	195.6	113.6	2.2	0.9	0	49.9	33.6	48.7	7.1	7.1	0
PY17X_0311000	848	1635	61	0.0374	-4.7	0.65	-7.28	3.42024e-13	1.98374e-09	1.405e-11	0	1332.1	3066.9	505.9	54	52.5	76.4	41.4	28.4	47	18.2	18.6	27.8
PY17X_0719800	234.3	447.8	20.9	0.0457	-4.5	0.62	-7.22	5.16535e-13	2.99538e-09	2.106e-11	0	781.5	349.7	212.1	27	12	23.6	52.1	53.6	47.7	31.8	36.4	44.3
PY17X_1202300	44.4	83.3	5.4	0.0714	-3.8	0.53	-7.21	5.74335e-13	3.33e-09	2.325e-11	0	92.8	68.2	89	2.2	8.3	5.7	71.7	63.5	78.4	11.5	35.5	32.7
PY17X_1421000	3854.1	7406.2	302.1	0.0407	-4.6	0.64	-7.18	6.99501e-13	4.05501e-09	2.812e-11	0	14405.2	4844.8	2968.6	409.3	188.9	308.1	47.8	37.4	55	40.3	42.4	47.8
PY17X_0810400	676.9	1302	51.8	0.0398	-4.7	0.65	-7.17	7.73302e-13	4.48206e-09	3.087e-11	0	2186.1	1343.8	376	51.7	36.9	66.7	53.5	61.9	57.6	69.8	48.8	60.5
PY17X_0927700	179	327.5	30.5	0.0947	-3.4	0.48	-7.15	8.62838e-13	5.00015e-09	3.42e-11	0	499.8	269.6	213.2	22.5	32.3	36.6	37.5	18.2	44.2	10.9	15.7	16.2
PY17X_1334100	6375.6	12414.2	336.9	0.0271	-5.2	0.73	-7.12	1.06081e-12	6.14636e-09	4.17e-11	0	18022.9	16938.9	2280.8	490.2	223.9	296.7	82.7	74	85.7	76.6	76.1	74.7
PY17X_0111400	701	1333	69.1	0.0516	-4.3	0.6	-7.12	1.06669e-12	6.17935e-09	4.17e-11	0	2516.6	862.3	620	81	49.8	76.4	56.1	54.9	62.3	52.5	49.9	56.4
PY17X_1322400	37567.4	73234.6	1900.3	0.0259	-5.3	0.74	-7.08	1.46931e-12	8.51025e-09	5.705e-11	0	104533	101435	13736	3020.2	1185	1495.8	97.5	93.3	92.2	86	88.1	88.4
PY17X_1461400	302.5	541.4	63.6	0.117	-3.1	0.44	-7.07	1.55145e-12	8.98446e-09	5.984e-11	0	664.4	668.2	291.5	72	63.6	55.3	39.8	33.9	45	23.2	30.5	32.9
PY17X_1401100	53.4	104.9	1.9	0.0175	-5.8	0.83	-7	2.60459e-12	1.50805e-08	9.978e-11	0	120.5	139.3	54.8	2.2	1.8	1.6	88.7	93.8	82.5	0	22.6	22.6
PY17X_1108900	18741.6	10736.7	26746.6	2.49	1.3	0.19	6.95	3.73127e-12	2.16003e-08	1.42e-10	0	10033.1	11258.5	10918.5	25886.4	25618.5	28734.9	63.9	57.4	70.7	57.7	66.3	71.3
PY17X_1138900	156.6	300.1	13.2	0.0412	-4.6	0.66	-6.93	4.33105e-12	2.50681e-08	1.637e-10	0	528.2	152.6	219.4	22.5	7.4	9.8	84.7	80	89	77.2	60.7	73.3
PY17X_0721000	5087.6	2136.4	8038.8	3.77	1.9	0.28	6.92	4.49468e-12	2.60107e-08	1.688e-10	0	2165.8	2472.8	1770.5	6553.1	8505.7	9057.7	73.4	49.9	84.7	52.5	72.2	78.4
PY17X_0302200	12595.6	24126.3	1065	0.0441	-4.5	0.65	-6.9	5.24436e-12	3.03439e-08	1.957e-10	0	35058.5	31649.5	5670.8	1367.3	885.5	942.2	68.9	52.9	72.3	60.1	61.8	64.1
PY17X_0914500	590.2	984	196.4	0.2	-2.3	0.34	-6.87	6.36714e-12	3.68339e-08	2.36e-10	0	1324.6	924.5	702.8	197.9	196.3	195.1	32.3	13.9	39.1	12.2	21.6	27.1
PY17X_1014500	339.4	626.8	51.9	0.082	-3.6	0.53	-6.85	7.26328e-12	4.20108e-08	2.675e-10	0	1055.8	505.2	319.5	63	48.8	43.9	39.7	29.7	45.6	25.9	27.7	30
PY17X_0320701	50.4	94.4	6.5	0.0633	-4	0.58	-6.85	7.36274e-12	4.25787e-08	2.694e-10	0	96.8	59.3	127	9	5.5	4.9	60	51.6	63.9	36.6	44	34.4
PY17X_0201500	151.7	297.3	6.1	0.022	-5.5	0.8	-6.84	7.80552e-12	4.51315e-08	2.838e-10	0	277	523	91.8	2.2	4.6	11.4	80.3	71.3	82.3	21.6	45.6	51.5
PY17X_1419100	3565	6764	366	0.0541	-4.2	0.62	-6.82	9.25985e-12	5.35312e-08	3.345e-10	0	12076.9	6144.1	2071	407	298.5	392.6	79.1	48.7	87.1	46.1	69.9	79.2
PY17X_1367300	1028.9	1984.2	73.6	0.0368	-4.8	0.7	-6.8	1.0405e-11	6.0141e-08	3.735e-10	0	1731.7	3720.2	500.8	103.4	63.6	53.7	12.6	3.5	19	3.7	3.2	4.6
PY17X_1432500	6894.9	13388.4	401.4	0.0299	-5.1	0.75	-6.77	1.26828e-11	7.32942e-08	4.498e-10	0	17838.1	19949.5	2377.7	620.7	273.7	309.7	71.8	66.5	73.1	60.3	60.8	62.7
PY17X_1332400	47.5	90.5	4.4	0.0538	-4.2	0.62	-6.77	1.26858e-11	7.32987e-08	4.498e-10	0	131.4	74.1	66	2.2	4.6	6.5	42.3	25.2	45.7	4.4	12.5	15.6
PY17X_1400300	8102.5	4361	11844	2.72	1.4	0.21	6.75	1.52623e-11	8.81704e-08	5.378e-10	0	3966.5	4192.9	4923.7	11109.3	11761.1	12661.5	91	80.8	92.5	82.6	90	90.2
PY17X_0612000	12358.9	24117	600.9	0.0249	-5.3	0.79	-6.74	1.53919e-11	8.89039e-08	5.39e-10	0	27584.7	41592.4	3173.9	836.6	493	473.1	64.8	35.1	76.8	32.4	45.8	50.8
PY17X_0101000	107.1	203.9	10.2	0.0547	-4.2	0.62	-6.73	1.65764e-11	9.57285e-08	5.741e-10	0	238.4	268.2	105.2	2.2	14.7	13.8	71.3	52.4	76.9	21.1	43.6	58.6
PY17X_0900600	44.8	86.1	3.5	0.0386	-4.7	0.7	-6.73	1.65967e-11	9.58291e-08	5.741e-10	0	121.2	87.4	49.8	4.5	2.8	3.3	86.4	77.3	79.3	12.4	27.6	21.3
PY17X_0504900	553.4	1039.7	67	0.0643	-4	0.59	-6.73	1.6788e-11	9.69172e-08	5.773e-10	0	1705.2	1068.2	345.8	72	66.3	62.6	52.7	9.9	52.5	10.8	30	29.3
PY17X_0627501	50	99.5	0.6	0.00739	-7.1	1.05	-6.73	1.75087e-11	1.0106e-07	5.984e-10	0	104.3	80	114.2	0	1.8	0	66.2	48.9	68.8	0	22.4	0
PY17X_1136400	12704.8	24087.9	1321.7	0.0549	-4.2	0.62	-6.72	1.79157e-11	1.03391e-07	6.087e-10	0	39138.8	26597.3	6527.5	1061.5	1380.3	1523.4	74	56.4	81.5	63.7	71	73.5
PY17X_1440200	4196.2	7890.7	501.7	0.0636	-4	0.59	-6.72	1.81574e-11	1.04768e-07	6.133e-10	0	13690.7	7444.9	2536.6	517.2	462.6	525.2	81.5	69.3	88.3	62.7	75.3	76.5
PY17X_0117100	40.4	80.9	0	0.00269	-8.5	1.27	-6.72	1.86763e-11	1.07744e-07	6.271e-10	0	78.6	57.8	106.3	0	0	0	65.9	57.7	72.5	0	0	0
PY17X_1105200	2681	5126.5	235.4	0.0458	-4.4	0.66	-6.69	2.1581e-11	1.24479e-07	7.204e-10	0	7685.1	6360.4	1334	348.6	158.5	199.2	88.9	84	92	78.1	88.7	91
PY17X_1207400	14408	28216	599.9	0.0212	-5.6	0.83	-6.69	2.20872e-11	1.27377e-07	7.33e-10	0	28397.3	52920.5	3330.1	895	455.2	449.6	79.5	75.9	81.9	72.8	74.9	80.6
PY17X_1401000	87.1	146.3	27.9	0.194	-2.4	0.35	-6.69	2.29977e-11	1.32605e-07	7.581e-10	0	160.5	128.9	149.4	22.5	35.9	25.2	73.3	56.7	82.5	31	53.7	76.8
PY17X_0909900	364.7	661	68.4	0.104	-3.3	0.49	-6.68	2.31101e-11	1.3323e-07	7.581e-10	0	831.6	856.4	294.9	67.5	63.6	74	23.4	17.1	29.5	11.9	16.2	16.2
PY17X_0503000	1819.6	3514.6	124.6	0.0354	-4.8	0.72	-6.68	2.35701e-11	1.35858e-07	7.688e-10	0	4542.8	5381.1	620	141.7	93.1	139	59.3	61.1	61.8	58	63.7	60.1
PY17X_0603800	392.1	739.6	44.6	0.0601	-4.1	0.61	-6.64	3.1354e-11	1.80693e-07	1.017e-09	0	770	1201.6	247.3	49.5	32.3	52	10.3	10.8	9.9	6.9	6.7	7.3
PY17X_0835000	306	595.3	16.7	0.0284	-5.1	0.77	-6.63	3.43102e-11	1.97695e-07	1.106e-09	0	1211.6	314.1	260.2	13.5	7.4	29.3	73.3	51.2	75.9	15.6	43.2	52.6
PY17X_1111800	1117.4	2131.9	102.8	0.048	-4.4	0.66	-6.62	3.70388e-11	2.13381e-07	1.188e-09	0	2660.8	3222.4	512.6	134.9	93.1	80.5	82.3	83	84.9	87.4	87.6	83.3
PY17X_0516000	231991	454812	9169.3	0.0202	-5.6	0.85	-6.6	3.97703e-11	2.29077e-07	1.268e-09	0	536676	762308	65452.8	17127.2	4318.7	6062.1	98.7	93.6	85	66	68.7	66.6
PY17X_0703600	443.8	845.2	42.4	0.0499	-4.3	0.66	-6.6	4.06964e-11	2.3437e-07	1.291e-09	0	1334.1	986.7	214.9	49.5	37.8	39.8	48.6	54.3	52	36.6	46.3	57.8
PY17X_1202700	66.3	130.6	2	0.0181	-5.8	0.88	-6.6	4.10374e-11	2.36294e-07	1.294e-09	0	151	44.4	196.4	0	2.8	3.3	76.5	51.6	82.1	0	27.3	41.5
PY17X_0703800	16354.5	31951.8	757.2	0.0237	-5.4	0.82	-6.57	4.91497e-11	2.82955e-07	1.541e-09	0	35760.8	56143	3951.7	1164.9	609.1	497.5	52.6	48	56.4	42.8	47.6	54.7
PY17X_0421600	20611.5	40320.7	902.3	0.0224	-5.5	0.84	-6.56	5.28241e-11	3.04055e-07	1.648e-09	0	27556.2	86153.9	7252.1	721.9	469	1516.1	84.8	79.1	84.9	64.1	78.2	82.9
PY17X_0824700	2083.7	4056.8	110.7	0.0271	-5.2	0.8	-6.54	6.2804e-11	3.61437e-07	1.948e-09	0	4713.5	6833	623.9	177.7	67.3	87	85.5	78.9	87.9	71.1	73.3	79
PY17X_0418900	1800	3405.4	194.6	0.0571	-4.1	0.63	-6.53	6.69292e-11	3.85111e-07	2.065e-09	0	2763.7	6379.7	1072.7	236.1	185.2	162.6	21.8	12.1	27.1	9.4	15.4	15.5
PY17X_0929600	2378.2	4466.7	289.7	0.0648	-3.9	0.61	-6.52	6.85007e-11	3.94085e-07	2.102e-09	0	6198.6	5939.7	1261.9	337.3	297.6	234.1	42.5	42.8	40.8	29.7	34.5	35.5
PY17X_0509000	76.1	147.3	5	0.034	-4.9	0.75	-6.5	8.2537e-11	4.74753e-07	2.519e-09	0	249.2	48.9	143.8	4.5	5.5	4.9	62.7	29.8	60.8	5	20.7	19.2
PY17X_1115300	2197.3	4250.1	144.5	0.0338	-4.9	0.75	-6.47	9.51492e-11	5.47203e-07	2.889e-09	0	6282.6	5398.9	1068.8	272.1	80.2	81.3	51.8	49.3	55	52.2	49.1	48.6
PY17X_1472801	38.1	73.1	3.1	0.0511	-4.3	0.66	-6.47	9.78464e-11	5.62617e-07	2.955e-09	0	76.5	50.4	92.3	0	3.7	5.7	79.9	44.3	85.8	0	28	45.8
PY17X_1242200	2596.5	4858.1	334.8	0.0689	-3.9	0.6	-6.46	1.05199e-10	6.04788e-07	3.16e-09	0	8970.5	3858	1745.9	366.6	281	356.9	42.6	43.8	34.2	47.4	36	31.3
PY17X_1351200	436	836.7	35.3	0.0426	-4.6	0.71	-6.44	1.17572e-10	6.75804e-07	3.514e-09	0	1755.4	371.9	382.8	22.5	37.8	45.5	63.4	66.5	66.8	22.1	58.7	60.6
PY17X_1008900	215.9	396.3	35.5	0.0894	-3.5	0.54	-6.44	1.18554e-10	6.81329e-07	3.525e-09	0	677.2	309.7	202	36	39.6	30.9	74.9	61.4	77.2	38.9	51.3	52.3
PY17X_1200151	76.1	132.9	19.4	0.151	-2.7	0.42	-6.43	1.31304e-10	7.54474e-07	3.883e-09	0	162.5	96.3	139.9	13.5	20.3	24.4	69.2	74.2	79.2	41.8	51.5	69.4
PY17X_1423500	3085.8	5849.4	322.1	0.055	-4.2	0.65	-6.42	1.36662e-10	7.85125e-07	4.021e-09	0	7664.1	8483.5	1400.6	398	242.3	326	47	38.4	57.1	36.3	43.9	49
PY17X_1433800	568.8	996.2	141.3	0.141	-2.8	0.44	-6.41	1.41594e-10	8.13314e-07	4.145e-09	0	1246.8	1186.7	555.1	177.7	103.2	143.1	67.6	61.8	71.9	64.4	64	64.2
PY17X_0115300	34.1	65.6	2.5	0.0388	-4.7	0.73	-6.4	1.57749e-10	9.05951e-07	4.594e-09	0	85.3	50.4	61	2.2	4.6	0.8	66.6	62.5	78.9	11.8	26.5	0
PY17X_0523600	171.4	326.1	16.6	0.0497	-4.3	0.68	-6.36	2.04905e-10	1.17657e-06	5.937e-09	0	635.2	201.5	141.6	22.5	11.1	16.3	73.4	78.5	82.1	42.4	68.2	83.8
PY17X_1400035	40.1	76.9	3.4	0.0459	-4.4	0.7	-6.35	2.18002e-10	1.25155e-06	6.285e-09	0	86.7	40	104.1	2.2	4.6	3.3	70.1	54.3	78.8	12.9	12.9	24.4
PY17X_1341200	89.4	167.1	11.7	0.0719	-3.8	0.6	-6.34	2.23678e-10	1.28391e-06	6.416e-09	0	264.1	106.7	130.4	9	7.4	18.7	63.6	40	75.3	10.1	28.2	37.2
PY17X_1327400	197.3	53.3	341.4	6.41	2.7	0.42	6.34	2.30875e-10	1.32499e-06	6.589e-09	0	40	53.3	66.6	265.4	264.5	494.3	72	35.6	68	68.5	71	72.9
PY17X_1423400	880.6	1678.6	82.6	0.049	-4.4	0.69	-6.33	2.37818e-10	1.3646e-06	6.754e-09	0	1846.1	2816.5	373.2	105.7	67.3	74.8	93.1	93.2	94	92	88.8	89.1
PY17X_1133800	3576.3	6781.8	370.9	0.0546	-4.2	0.66	-6.33	2.42647e-10	1.39206e-06	6.857e-09	0	9314.5	9488	1542.8	479	299.5	334.1	33.1	29.6	40.6	28.6	28.7	31.2
PY17X_0112400	2022.6	3888.4	156.8	0.0401	-4.6	0.73	-6.32	2.66061e-10	1.52612e-06	7.481e-09	0	5946.7	4914.4	804.1	249.6	93.1	127.6	62.7	71.5	61.6	66.7	62.7	62.6
PY17X_0906600	5899.5	2242.9	9556	4.26	2.1	0.33	6.31	2.72232e-10	1.56125e-06	7.617e-09	0	2241.6	1852	2635.1	6661.1	10908.8	11098.2	48.3	48.9	54.6	44.5	48.3	52.5
PY17X_0716700	1436.8	2546.8	326.9	0.128	-3	0.47	-6.3	2.88513e-10	1.65433e-06	8.033e-09	0	3174.8	3216.5	1249	425	300.4	255.3	92.4	88.1	92.3	80.6	84.1	83.4
PY17X_0807500	10988.2	6351.1	15625.5	2.46	1.3	0.21	6.29	3.14512e-10	1.8031e-06	8.715e-09	0	6123.5	5874.5	7055.2	14415.1	16348.9	16112.4	32.6	25.8	38.4	23.9	29.8	32.3
PY17X_0300500	27.4	53	1.8	0.0345	-4.9	0.77	-6.29	3.25947e-10	1.86833e-06	8.988e-09	0	50.8	62.2	45.9	2.2	0.9	2.4	45.1	39.7	41	11.6	11.6	23.2
PY17X_1453700	3314.4	6430.2	198.5	0.0308	-5	0.8	-6.28	3.3363e-10	1.91203e-06	9.156e-09	0	7538.9	10852.6	899.2	301.3	124.4	169.9	84.5	74.3	87.2	72.6	82.5	87.2
PY17X_1019800	493.1	907	79.2	0.0864	-3.5	0.56	-6.28	3.41333e-10	1.95584e-06	9.302e-09	0	1060.5	1289	371.6	114.7	69.1	53.7	35	21.7	38.8	29.8	23.1	32.7
PY17X_1434700	1824.2	3300.4	348.1	0.105	-3.2	0.52	-6.28	3.43709e-10	1.96911e-06	9.302e-09	0	5665	2437.2	1799	429.5	256.2	358.5	59.5	20.6	67.7	32.1	49.8	52.1
PY17X_1411400	11181.4	21660.6	702.2	0.0324	-4.9	0.79	-6.28	3.43851e-10	1.96958e-06	9.302e-09	0	14909.7	46247.5	3824.7	964.8	583.3	558.5	65.2	62.8	71.2	52.5	53.7	59.6
PY17X_0929700	724.5	1279.9	169	0.132	-2.9	0.47	-6.27	3.59887e-10	2.06107e-06	9.69e-09	0	1330.1	1871.2	638.5	179.9	189.8	137.4	55.6	38.9	57.2	27	35.8	33.1
PY17X_1043300	29.7	58.3	1.1	0.0242	-5.4	0.86	-6.26	3.81787e-10	2.18611e-06	1.023e-08	0	53.5	47.4	73.9	0	1.8	1.6	69.3	40.7	79.1	0	16.9	23.7
PY17X_0320901	113.6	204.3	23	0.114	-3.1	0.5	-6.25	4.10805e-10	2.35186e-06	1.096e-08	0	153.1	303.7	156.1	22.5	14.7	31.7	71.9	54.8	83.6	35.1	51.2	66.9
PY17X_1339700	4171.4	8017	325.9	0.0406	-4.6	0.74	-6.24	4.26004e-10	2.43844e-06	1.131e-08	0	10876.9	11494.1	1679.9	542	185.2	250.4	50.8	34.1	62	40.7	43.1	51.4
PY17X_0912500	135.5	224.7	46.3	0.208	-2.3	0.37	-6.21	5.32995e-10	3.05033e-06	1.408e-08	0	276.3	240	157.8	42.7	49.8	46.3	56.5	47.3	64.1	41	48	60.4
PY17X_1200121	30.5	57.4	3.7	0.0691	-3.9	0.62	-6.19	6.12347e-10	3.50385e-06	1.611e-08	0	52.8	74.1	45.3	2.2	5.5	3.3	80	59.1	80.2	11.8	49	18.6
PY17X_0608300	4040.5	7843.5	237.6	0.0302	-5	0.82	-6.18	6.46078e-10	3.69621e-06	1.692e-08	0	9992.4	12328.2	1209.8	420.5	128.1	164.2	78.4	74.7	79.4	75.4	74.4	77.2
PY17X_0200871	34.8	63	6.5	0.102	-3.3	0.53	-6.16	7.14765e-10	4.08845e-06	1.863e-08	0	68.4	47.4	73.3	6.7	4.6	8.1	61.1	34.6	76.4	18.8	54.6	14.5
PY17X_1335600	2557	4980.4	133.5	0.0267	-5.2	0.85	-6.16	7.19956e-10	4.11743e-06	1.868e-08	0	3079.3	11113.3	748.7	197.9	112.4	90.2	31.1	27	40.3	24.1	32.6	30.9
PY17X_0503700	901.3	1637.6	165	0.101	-3.3	0.54	-6.16	7.40072e-10	4.23173e-06	1.911e-08	0	2326.3	1958.6	627.8	184.4	125.3	185.3	57.1	46	66.1	45.9	46.4	52.8
PY17X_0903800	297.3	549.7	44.9	0.0802	-3.6	0.59	-6.14	8.28026e-10	4.73383e-06	2.129e-08	0	959.6	394.1	295.5	67.5	26.7	40.6	29.7	26.1	38.7	32.4	24.4	34.7
PY17X_1032500	1210.3	2088.4	332.2	0.159	-2.7	0.43	-6.13	8.78056e-10	5.01897e-06	2.248e-08	0	3294	1406	1565.1	292.3	388.8	315.4	95.2	85.8	95.6	84.9	93.7	92.6
PY17X_0404700	8114.6	15881.2	348.1	0.0219	-5.5	0.9	-6.13	8.94668e-10	5.11303e-06	2.276e-08	0	15394.6	30547.2	1701.7	631.9	187.1	225.2	75	68.5	75.3	59.6	57	61.6
PY17X_1404000	381.2	683.6	78.8	0.115	-3.1	0.51	-6.13	8.97123e-10	5.12616e-06	2.276e-08	0	834.3	929	287.6	92.2	71	73.2	87.4	81.4	87.3	60.3	84	81.1
PY17X_0201700	60.8	117	4.6	0.0363	-4.8	0.78	-6.12	9.44684e-10	5.39698e-06	2.386e-08	0	214.7	83	53.2	6.7	4.6	2.4	76.7	82.9	87.6	37.2	37.4	39
PY17X_1134400	8053.7	4458.8	11648.6	2.61	1.4	0.23	6.09	1.11318e-09	6.35849e-06	2.799e-08	0	4137.8	4348.4	4890.2	9964.6	12466.9	12514.3	75.1	58.9	83.1	60.9	72.9	78.4
PY17X_0523700	141.6	262.2	20.9	0.0786	-3.7	0.6	-6.08	1.18514e-09	6.76836e-06	2.967e-08	0	321.7	367.4	97.4	27	14.7	21.1	86.5	89.4	84.6	75.9	83.4	79.5
PY17X_0306700	51.2	93.8	8.6	0.0889	-3.5	0.58	-6.05	1.43004e-09	8.16554e-06	3.564e-08	0	84.7	140.8	56	11.2	7.4	7.3	19.6	8.8	21.4	1.7	1.6	4.4
PY17X_1039900	333.8	588	79.6	0.134	-2.9	0.48	-6.04	1.51494e-09	8.64878e-06	3.76e-08	0	774.7	693.4	296	103.4	59.9	75.6	59.5	46.3	61.1	24.3	37.5	39.9
PY17X_1201700	84.4	146.2	22.6	0.151	-2.7	0.45	-6.04	1.57925e-09	9.01435e-06	3.902e-08	0	117.8	208.9	111.9	29.2	18.4	20.3	64	43.9	75.2	24.2	38.2	60
PY17X_1246900	4296.7	8322.3	271.1	0.0325	-4.9	0.82	-6.02	1.77842e-09	1.01494e-05	4.376e-08	0	10833.5	12959.4	1174	465.5	152	195.9	74.8	62.1	80.5	62.6	61.8	72.8
PY17X_0802100	52	102.2	1.9	0.0181	-5.8	0.96	-6.01	1.84061e-09	1.05025e-05	4.509e-08	0	74.5	195.6	36.4	2.2	1.8	1.6	55.5	25.4	60.9	16.5	18.2	17.2
PY17X_0904500	204.3	341.2	67.4	0.199	-2.3	0.39	-6.01	1.87076e-09	1.06727e-05	4.563e-08	0	397.5	411.9	214.3	58.5	73.7	69.9	87.4	82.4	90.5	55.6	82.3	80.1
PY17X_1150601	30.9	60.8	1	0.0123	-6.3	1.06	-6	1.93684e-09	1.10477e-05	4.704e-08	0	71.1	51.9	59.3	2.2	0.9	0	53.8	46.8	62.4	13.3	13.3	0
PY17X_0115500	20.8	41.5	0	0.00528	-7.6	1.26	-6	1.9705e-09	1.12378e-05	4.766e-08	0	41.3	43	40.3	0	0	0	76.2	53.5	61.2	0	0	0
PY17X_1342800	9833.4	18591.8	1075.1	0.0578	-4.1	0.69	-5.98	2.2424e-09	1.27861e-05	5.401e-08	0	27292.1	24472.7	4010.5	1518	911.3	795.9	93.2	82.2	93.5	86.3	89.9	89.3
PY17X_0829200	1546.3	2877.5	215	0.0748	-3.7	0.63	-5.97	2.30431e-09	1.31369e-05	5.526e-08	0	5564.7	2063.8	1003.9	184.4	211.9	248.8	60.5	59.2	64.4	59.4	62.3	62
PY17X_1150300	72.5	143.9	1.1	0.00944	-6.7	1.13	-5.97	2.32386e-09	1.3246e-05	5.55e-08	0	121.9	278.5	31.3	0	0.9	2.4	80.8	78.6	76.6	0	88.9	94
PY17X_0945900	12678.3	24293	1063.5	0.0438	-4.5	0.76	-5.97	2.4185e-09	1.3783e-05	5.752e-08	0	33110.1	35359.4	4409.5	1740.6	701.2	748.7	88.3	73.1	91.9	69.8	74.1	76.9
PY17X_1040200	1175.7	2269.2	82.2	0.0361	-4.8	0.81	-5.95	2.61207e-09	1.48836e-05	6.165e-08	0	2285	4213.6	308.9	116.9	65.4	64.2	90.1	82.2	90.1	82.1	90.2	93.4
PY17X_1471101	71.1	117.5	24.7	0.217	-2.2	0.37	-5.95	2.61382e-09	1.48909e-05	6.165e-08	0	119.2	97.8	135.4	18	28.6	27.6	74	71.3	69.9	45.3	62.7	68.3
PY17X_1330000	60.6	117.4	3.9	0.0319	-5	0.84	-5.95	2.68469e-09	1.5292e-05	6.306e-08	0	208.6	40	103.5	4.5	5.5	1.6	57.7	57.9	59.4	8.3	25.4	13.8
PY17X_0114900	31	56.1	6	0.113	-3.1	0.53	-5.93	3.07693e-09	1.75231e-05	7.198e-08	0	63	54.8	50.4	4.5	4.6	8.9	64	49.4	79.4	17.6	46.4	54.1
PY17X_0831800	4599.9	2652.1	6547.7	2.47	1.3	0.22	5.92	3.22162e-09	1.83439e-05	7.506e-08	0	2305.9	2874.3	2776.1	5963.9	6750.4	6928.7	61.1	47.7	70.9	49.6	59.9	68.8
PY17X_1456400	1267.7	2396.4	138.9	0.0576	-4.1	0.7	-5.92	3.30097e-09	1.87924e-05	7.633e-08	0	4419.6	2012	757.7	224.9	76.5	115.4	62.3	66.4	65.5	59.3	72.3	61.4
PY17X_1230400	10963.4	4976.8	16950	3.41	1.8	0.3	5.92	3.30289e-09	1.88e-05	7.633e-08	0	3875.1	6541.2	4514.1	17696.1	17072.3	16081.5	64.5	62.1	68.4	61.8	64.9	66.8
PY17X_1046301	23.7	46.2	1.1	0.0305	-5	0.85	-5.89	3.80427e-09	2.16501e-05	8.756e-08	0	48.8	40	49.8	0	0.9	2.4	48.3	23.5	52.5	0	12	15.7
PY17X_0915100	313	594.2	31.8	0.0528	-4.2	0.72	-5.88	4.18687e-09	2.38233e-05	9.598e-08	0	436.1	1179.3	167.3	42.7	32.3	20.3	47.2	34.5	57.2	32.2	34.7	33
PY17X_1207200	3515.5	1470.4	5560.5	3.78	1.9	0.33	5.87	4.33762e-09	2.46767e-05	9.904e-08	0	1155.3	2028.3	1227.7	6022.4	5204.2	5454.8	41.3	78.3	35.5	52.6	47.7	39.1
PY17X_0402500	24.5	48	0.9	0.0225	-5.5	0.93	-5.86	4.57341e-09	2.60135e-05	1.04e-07	0	46.7	50.4	47	0	1.8	0.8	71.4	55.6	80.9	0	22.2	11.8
PY17X_0627701	19.3	38.7	0	0.00568	-7.5	1.28	-5.85	5.01217e-09	2.85042e-05	1.135e-07	0	31.2	43	42	0	0	0	62.2	49.6	72.7	0	0	0
PY17X_0845601	27.7	50.5	5	0.0989	-3.3	0.57	-5.84	5.19985e-09	2.95664e-05	1.173e-07	0	56.9	37	57.6	4.5	5.5	4.9	20.8	18.4	20.8	0	0	0
PY17X_0815900	2670.1	4967	373.1	0.075	-3.7	0.64	-5.84	5.26178e-09	2.99132e-05	1.182e-07	0	7343.8	6201.9	1355.3	528.5	275.5	315.4	42.1	31.4	58.9	27.7	33.2	43.7
PY17X_1329200	2560.4	4877.3	243.4	0.0498	-4.3	0.74	-5.82	5.94475e-09	3.379e-05	1.331e-07	0	6208.8	7566.4	856.7	362.1	171.4	196.7	85.9	85.4	84.7	73.9	62.6	69.1
PY17X_0910400	111.3	55.3	167.3	3.05	1.6	0.28	5.82	6.01702e-09	3.41947e-05	1.342e-07	0	57.6	60.7	47.6	170.9	166.8	164.2	62.5	52.3	63.3	54.1	66.5	72
PY17X_0102200	6657.2	3768.5	9546	2.53	1.3	0.23	5.81	6.19299e-09	3.51886e-05	1.375e-07	0	3469.4	3391.3	4444.7	9029.1	9617	9991.8	69.1	64	73.6	65.6	68.3	70
PY17X_1203300	1436.4	2630.9	242	0.0919	-3.4	0.59	-5.81	6.33996e-09	3.60173e-05	1.403e-07	0	2424.5	4595.9	872.4	265.4	211	249.6	87.6	80.1	90.7	69.9	85.6	90.4
PY17X_1216400	320.1	586	54.1	0.0913	-3.5	0.59	-5.81	6.38971e-09	3.62936e-05	1.408e-07	0	591.9	930.4	235.6	76.5	53.4	32.5	47.1	33.3	46.3	17.8	35	27.2
PY17X_1019700	239.6	423.2	56.1	0.133	-2.9	0.5	-5.81	6.41532e-09	3.64326e-05	1.408e-07	0	490.3	591.2	188	54	52.5	61.8	85.2	78.4	84.5	77.7	87.6	83.4
PY17X_0927400	1952	3672	232.1	0.0631	-4	0.69	-5.8	6.81005e-09	3.86675e-05	1.489e-07	0	2994.7	7016.8	1004.4	330.6	200	165.8	15.9	8.8	21.8	6.3	9.7	12.1
PY17X_1137500	1575.9	658.6	2493.2	3.78	1.9	0.33	5.79	6.9826e-09	3.96402e-05	1.521e-07	0	614.9	533.4	827.6	1848.5	2720.1	2911.1	61.3	58.5	66.3	61.2	62.2	63.9
PY17X_1459500	5084.7	3073.9	7095.4	2.31	1.2	0.21	5.79	7.02639e-09	3.98818e-05	1.525e-07	0	2840.3	3095	3286.4	6463.2	7007.5	7815.6	58.7	40.4	66.5	44	57.2	61.5
PY17X_0841700	24.8	47.3	2.3	0.0593	-4.1	0.7	-5.79	7.05901e-09	4.00599e-05	1.526e-07	0	56.2	50.4	35.3	0	3.7	3.3	53.5	37.2	56.2	0	29.8	27.9
PY17X_1100025	20	40	0	0.00554	-7.5	1.3	-5.79	7.22157e-09	4.09752e-05	1.555e-07	0	33.9	54.8	31.3	0	0	0	71.3	49.8	77.5	0	0	0
PY17X_0216700	423	697.2	148.8	0.213	-2.2	0.39	-5.77	7.79214e-09	4.42048e-05	1.672e-07	0	561.4	1016.4	513.7	173.2	138.2	134.9	75.8	57.9	80.9	60	65.5	72.8
PY17X_0516600	10356.3	5334.9	15377.7	2.88	1.5	0.27	5.76	8.3461e-09	4.73391e-05	1.784e-07	0	4616	6664.1	4724.5	16580.7	14917	14635.3	91.6	90.9	91.5	91.1	91.6	89.7
PY17X_0826500	4635.4	8831.7	439.1	0.0496	-4.3	0.75	-5.76	8.63022e-09	4.8942e-05	1.838e-07	0	13837.7	10787.4	1870.1	742.1	223.9	351.2	87	72.5	90.6	76.5	84	88.5
PY17X_1134300	212	389.9	34	0.0845	-3.6	0.62	-5.75	8.73632e-09	4.95349e-05	1.854e-07	0	646.1	317.1	206.5	58.5	18.4	25.2	80.5	75.2	91.3	68	79	76.1
PY17X_1148400	96.6	153.7	39.6	0.258	-2	0.34	-5.75	8.84208e-09	5.01258e-05	1.869e-07	0	171.3	118.5	171.2	36	39.6	43.1	78.7	44.7	90.4	44.6	59.4	68.9
PY17X_0103100	268.7	494.2	43.1	0.0885	-3.5	0.61	-5.75	9.11782e-09	5.16798e-05	1.92e-07	0	892.6	342.2	247.9	24.7	45.2	59.3	48	62	43.3	32.6	39.9	37.6
PY17X_0318300	25.1	48.2	1.9	0.0384	-4.7	0.82	-5.74	9.46671e-09	5.36478e-05	1.987e-07	0	53.5	59.3	31.9	2.2	2.8	0.8	59.4	32.5	50.4	11.8	23.9	10
PY17X_1421800	103.4	178	28.8	0.16	-2.6	0.46	-5.74	9.68126e-09	5.4854e-05	2.024e-07	0	254	102.2	177.9	29.2	28.6	28.5	47.1	38	50.4	25.1	31.4	39.2
PY17X_0824500	4733.6	8806.5	660.6	0.075	-3.7	0.65	-5.73	9.95101e-09	5.63725e-05	2.073e-07	0	10916.2	13403.9	2099.5	847.8	580.5	553.6	69.4	54.9	75.5	55.1	62.1	69.3
PY17X_0322401	22.8	44.3	1.5	0.0397	-4.7	0.81	-5.73	1.00458e-08	5.68995e-05	2.085e-07	0	42.7	34.1	56	0	2.8	1.6	73.9	58.2	77	0	12.1	24.3
PY17X_1011500	6598.2	12207.5	989	0.081	-3.6	0.63	-5.72	1.05341e-08	5.96547e-05	2.179e-07	0	18085.2	15562.5	2974.7	1081.7	856.9	1028.4	81.4	60.9	86.2	51.1	65.8	70.7
PY17X_0941500	2073	3703.9	442.1	0.119	-3.1	0.54	-5.71	1.13001e-08	6.39814e-05	2.329e-07	0	6500.7	2969.1	1641.8	389	442.3	495.1	36.7	24.8	47.8	26.3	33.1	40.9
PY17X_1149400	71.4	120	22.7	0.191	-2.4	0.42	-5.7	1.19391e-08	6.75875e-05	2.451e-07	0	147	81.5	131.5	20.2	21.2	26.8	75.6	49.3	81.6	39.4	62.9	61.5
PY17X_1354100	174419	101287	247551	2.44	1.3	0.23	5.7	1.21315e-08	6.86645e-05	2.482e-07	0	89519.4	99445.1	114897	232134	237070	273448	78.3	75.8	81.3	77.9	81.3	82.7
PY17X_1333800	3484	6461.1	506.8	0.0784	-3.7	0.65	-5.69	1.24246e-08	7.03107e-05	2.533e-07	0	8918.4	8874.7	1590.3	654.4	396.2	469.9	85.2	75.1	90.3	61.4	65.3	66.5
PY17X_1336400	6169.6	2447.6	9891.5	4.04	2	0.35	5.68	1.34319e-08	7.59976e-05	2.728e-07	0	2145.4	3209.1	1988.2	7713.5	9082.5	12878.5	70.5	66.4	70.9	65.4	67.5	69.7
PY17X_1003800	51856.9	16133.4	87580.5	5.43	2.4	0.43	5.67	1.39749e-08	7.9056e-05	2.829e-07	0	10683.9	25755.8	11960.4	83848	79649.3	99244.1	72	41	79.7	45.9	72.8	80.9
PY17X_0906700	43.6	81.1	6	0.0675	-3.9	0.69	-5.67	1.44634e-08	8.18052e-05	2.917e-07	0	120.5	65.2	57.6	9	7.4	1.6	32.9	22.8	41.8	8.9	21.3	4.4
PY17X_0401000	26.1	48.6	3.6	0.0812	-3.6	0.64	-5.66	1.47558e-08	8.34443e-05	2.966e-07	0	51.5	60.7	33.6	2.2	4.6	4.1	62.3	53.4	69.3	11.9	21.1	28.8
PY17X_0518700	4496.9	8464.4	529.4	0.0624	-4	0.71	-5.66	1.51982e-08	8.59305e-05	3.036e-07	0	14759.4	8376.9	2256.8	868.1	308.7	411.3	61.1	59.5	65.1	57.9	56.8	65.1
PY17X_1115400	1681	3141	221	0.0702	-3.8	0.68	-5.66	1.52126e-08	8.59967e-05	3.036e-07	0	4267.2	4462.5	693.3	294.6	201.8	166.7	89.6	86.8	89.5	86.4	86.2	84.1
PY17X_0406500	720.4	1170.3	270.5	0.232	-2.1	0.37	-5.66	1.53184e-08	8.65798e-05	3.047e-07	0	1676.1	1022.3	812.5	240.6	277.4	293.5	51.8	36.6	57.4	36.7	44.4	47.8
PY17X_0212500	7441.3	3791.6	11091	2.93	1.5	0.27	5.66	1.55268e-08	8.7742e-05	3.077e-07	0	3090.2	4763.3	3521.4	11547.8	11485.6	10239.7	26.7	15.9	29	17	24.1	25.7
PY17X_0222901	421.9	780	63.8	0.0826	-3.6	0.64	-5.65	1.5809e-08	8.93206e-05	3.122e-07	0	889.2	1207.5	243.4	40.5	60.8	90.2	84.2	81.9	90.5	70.3	85.5	85.5
PY17X_0626800	79.8	125.9	33.8	0.27	-1.9	0.34	-5.62	1.921e-08	0.000108518	3.781e-07	0	115.8	151.1	110.8	33.7	35.9	31.7	84.7	72.7	88.8	57.4	79.8	75
PY17X_1415300	553.4	213.3	893.6	4.18	2.1	0.37	5.61	2.01771e-08	0.00011396	3.958e-07	0	298	146.7	195.3	739.9	941.7	999.1	36.8	24.8	43.2	28.2	34.4	37.5
PY17X_0928500	97.2	185.4	9.1	0.0513	-4.3	0.76	-5.61	2.04712e-08	0.000115601	4.002e-07	0	360.3	84.5	111.4	4.5	6.5	16.3	47.7	25.5	42.7	4.2	10.1	14.6
PY17X_1233400	2006.4	3746.8	265.9	0.0709	-3.8	0.68	-5.61	2.075e-08	0.000117154	4.042e-07	0	5915.5	4486.2	838.8	337.3	180.6	279.7	67.3	46.2	74.8	57.1	62.4	72.7
PY17X_1402000	35.6	61.3	10	0.164	-2.6	0.47	-5.6	2.17894e-08	0.000123001	4.23e-07	0	52.1	56.3	75.5	9	11.1	9.8	15.1	6.6	37.5	5	6.5	6.5
PY17X_0834400	483715	248876	718553	2.89	1.5	0.27	5.59	2.24797e-08	0.000126876	4.35e-07	0	192384	301318	252927	662319	738847	754494	67.8	48	82.8	52.3	76.5	80.1
PY17X_0948201	17.4	34.8	0	0.00623	-7.3	1.31	-5.57	2.47752e-08	0.000139807	4.778e-07	0	32.5	23.7	48.1	0	0	0	81.7	64	91.6	0	11.8	0
PY17X_1448500	163.2	300.2	26.2	0.0878	-3.5	0.63	-5.57	2.48885e-08	0.000140421	4.783e-07	0	520.8	253.4	126.5	24.7	16.6	37.4	40.9	22.2	49.5	12.9	23.7	33
PY17X_1233100	3090.6	1684.1	4497	2.67	1.4	0.25	5.57	2.49723e-08	0.000140869	4.783e-07	0	1446.5	1580.8	2025.1	4029.9	4730.6	4730.5	23.3	19.8	30.5	17.6	20.4	25.1
PY17X_1431400	6420	12094.6	745.3	0.0616	-4	0.72	-5.57	2.58481e-08	0.000145784	4.934e-07	0	19204.7	14774.3	2304.9	1083.9	547.3	604.8	84.6	47.1	90	30.4	32.2	46.7
PY17X_1248700	10882	20697.5	1066.4	0.0515	-4.3	0.77	-5.56	2.68465e-08	0.000151388	5.108e-07	0	23028.3	35835	3229.3	1569.7	859.7	769.9	91	80.3	91.8	82.7	85	85.8
PY17X_1400800	29.9	55.9	4	0.0628	-4	0.72	-5.55	2.92713e-08	0.000165031	5.551e-07	0	47.4	84.5	35.8	6.7	2.8	2.4	61.1	33.3	62.1	11.2	17.6	25.9
PY17X_0505400	1403.6	2568.9	238.3	0.0924	-3.4	0.62	-5.54	3.06665e-08	0.000172867	5.796e-07	0	3209.4	3666.9	830.4	362.1	164.9	187.8	90.6	90.3	91.7	86.6	89.9	92
PY17X_1338400	1385.6	2552.9	218.4	0.0855	-3.5	0.64	-5.53	3.13077e-08	0.00017645	5.898e-07	0	5054.1	1634.2	970.3	254.1	154.8	246.3	42.9	33.5	55.5	28.4	38.6	48.1
PY17X_0816900	74.3	141.7	7	0.0545	-4.2	0.76	-5.53	3.22977e-08	0.000181997	6.064e-07	0	148.3	216.3	60.4	0	12	8.9	36.9	32.7	35.4	0	17.9	18.7
PY17X_0115400	28.4	55.4	1.5	0.0143	-6.1	1.11	-5.53	3.28021e-08	0.000184807	6.139e-07	0	58.2	68.2	39.7	4.5	0	0	59	50.7	72.2	11.8	11.8	0
PY17X_1428600	8016	4211.2	11820.7	2.81	1.5	0.27	5.52	3.37618e-08	0.00019018	6.298e-07	0	3915.7	4320.3	4397.7	9002.1	12922.1	13537.8	32.8	20.6	42	22	31.2	36.3
PY17X_0718900	31151.5	19779.7	42523.4	2.15	1.1	0.2	5.51	3.54659e-08	0.000199744	6.594e-07	0	17716.8	20888.8	20733.5	40294.7	42165.6	45109.8	90.8	88.7	91.9	89.3	92.1	93.3
PY17X_1207700	4274.1	8086.6	461.6	0.057	-4.1	0.75	-5.51	3.63784e-08	0.000204847	6.742e-07	0	9591.5	13343.1	1325.1	649.9	332.6	402.4	78.8	75.5	80.5	73.7	77.1	80.8
PY17X_1046000	24.5	47.3	1.7	0.0319	-5	0.9	-5.51	3.65897e-08	0.000206	6.759e-07	0	42	65.2	34.7	2.2	2.8	0	85.1	51.2	89.2	6.2	23.8	0
PY17X_1361800	18627.3	10148.6	27106.1	2.67	1.4	0.26	5.49	3.95087e-08	0.000222395	7.275e-07	0	9051.8	9662.9	11731	22769.5	27370.2	31178.5	44.9	27.9	55.8	30.9	52.9	61.2
PY17X_0949301	33.7	64	3.3	0.0542	-4.2	0.77	-5.49	4.00353e-08	0.000225319	7.348e-07	0	64.3	28.2	99.6	2.2	2.8	4.9	86.6	60.1	90.3	0	26.6	48.4
PY17X_1120700	3894.6	1854.2	5935.1	3.2	1.7	0.31	5.49	4.03765e-08	0.000227199	7.387e-07	0	1636.2	1927.5	1998.8	4443.7	5773.7	7587.9	75.4	64.5	82.8	69.9	76.1	80.6
PY17X_0701171	3317.6	2294.9	4340.2	1.89	0.9	0.17	5.44	5.25214e-08	0.000295485	9.578e-07	0	2292.4	2250.5	2341.8	4342.5	4363.9	4314.3	72.4	65.2	75.2	68	71.1	74.5
PY17X_0209300	4674.1	2392.7	6955.5	2.91	1.5	0.28	5.43	5.6366e-08	0.000317059	1.025e-06	0	1809.5	2902.4	2466.1	6508.1	6755	7603.4	61	61.5	61.8	60.4	61	61.1
PY17X_0829100	771	1386.9	155.2	0.112	-3.2	0.58	-5.42	5.87892e-08	0.00033063	1.065e-06	0	1353.8	2303.9	503.1	206.9	131.8	126.8	91.6	92	90.8	85.4	78.7	76.6
PY17X_1470401	51.4	87.7	15.2	0.185	-2.4	0.45	-5.41	6.35666e-08	0.000357435	1.148e-06	0	88.7	74.1	100.2	6.7	19.4	19.5	69.9	61.6	83.4	17.2	54.7	53.6
PY17X_1366300	221	387.2	54.8	0.14	-2.8	0.53	-5.39	7.12851e-08	0.000400765	1.28e-06	0	518.8	475.6	167.3	72	45.2	47.2	57.4	41.2	73.1	18.7	26	36.9
PY17X_0833700	7225	13210.9	1239	0.0938	-3.4	0.63	-5.39	7.13345e-08	0.000400971	1.28e-06	0	21847.9	14429.1	3355.8	1272.8	1088.2	1356	89.9	81.8	90.7	85.2	88.1	88.8
PY17X_1401900	20.7	40.4	0.9	0.0262	-5.3	0.98	-5.36	8.10835e-08	0.000455689	1.451e-06	0	43.3	28.2	49.8	0	1.8	0.8	60.4	50.6	73.5	0	0	11.2
PY17X_1400097	75.4	131.5	19.2	0.147	-2.8	0.51	-5.36	8.19799e-08	0.000460645	1.462e-06	0	144.2	69.6	180.7	15.7	24.9	17.1	55	37.6	77.4	25.5	46.2	59.6
PY17X_1032000	410.4	740.4	80.4	0.108	-3.2	0.6	-5.36	8.40007e-08	0.000471916	1.494e-06	0	658.3	1278.6	284.3	110.2	57.1	74	70.2	75.1	76.1	49.2	42.5	44.8
PY17X_0513100	3624.4	6661.7	587.1	0.0881	-3.5	0.65	-5.35	8.57791e-08	0.000481821	1.521e-06	0	10569.4	7837.6	1578	733.1	481	547.1	80.3	64.9	83.2	42.2	55.6	60.6
PY17X_0940400	2410.7	4369.3	452.2	0.104	-3.3	0.61	-5.35	8.63441e-08	0.000484908	1.526e-06	0	8585.2	2198.7	2323.9	344.1	436.8	575.6	46	32.4	47.4	26	27.1	36.3
PY17X_1101900	21489.3	10956.5	32022.1	2.92	1.5	0.29	5.33	9.61558e-08	0.000539915	1.694e-06	0	8568.9	11372.6	12927.9	27734.9	30516.8	37814.5	88.7	88	89.4	88.7	89.4	91
PY17X_0300200	22.1	44	0.3	0.00977	-6.7	1.25	-5.33	9.69008e-08	0.000544001	1.702e-06	0	44	50.4	37.5	0	0.9	0	68.9	35.6	76.6	0	8.1	0
PY17X_0900045	14.6	29.3	0	0.0074	-7.1	1.33	-5.33	9.79999e-08	0.000550073	1.716e-06	0	23.7	22.2	42	0	0	0	79.5	75.5	81.3	0	0	0
PY17X_0613200	114.7	205	24.3	0.121	-3	0.57	-5.33	9.85881e-08	0.000553277	1.721e-06	0	345.4	106.7	162.8	15.7	31.3	26	55.9	57.1	69.1	32.4	52.5	59.1
PY17X_0941800	219.9	408.4	31.5	0.0767	-3.7	0.7	-5.32	1.03981e-07	0.000583438	1.81e-06	0	307.5	782.3	135.4	36	40.5	17.9	43.9	47.6	30.5	20.3	28.7	28.1
PY17X_1004800	978.1	1595.5	360.7	0.226	-2.1	0.4	-5.32	1.05851e-07	0.000593823	1.836e-06	0	2309.3	1515.7	961.4	355.3	324.3	402.4	44.1	32.5	54	30.9	34.2	36.1
PY17X_0809500	271.1	457.5	84.7	0.185	-2.4	0.46	-5.3	1.14456e-07	0.000641986	1.98e-06	0	684.7	446	241.7	83.2	91.2	79.7	69.5	32.2	72.9	25.9	50.3	50.7
PY17X_1044700	37.3	64.7	9.8	0.153	-2.7	0.51	-5.3	1.16826e-07	0.00065516	2.015e-06	0	61.6	45.9	86.7	9	8.3	12.2	79	49.1	76.9	12.1	38.5	67.6
PY17X_1451800	650.6	1213.9	87.3	0.0724	-3.8	0.72	-5.29	1.19082e-07	0.000667695	2.047e-06	0	2515.2	512.6	613.9	45	87.5	129.3	55.9	66.5	66.9	40.1	51.2	67.6
PY17X_1214800	11186.2	6018.3	16354.2	2.72	1.4	0.27	5.29	1.19633e-07	0.000670661	2.051e-06	0	5618.2	5545.6	6891.2	12827.4	17730.2	18504.9	46.5	33.6	51	34.6	43.8	46.9
PY17X_1346100	26.9	50.6	3.2	0.0597	-4.1	0.77	-5.29	1.22286e-07	0.000685415	2.09e-06	0	59.6	68.2	24.1	4.5	2.8	2.4	61	56.4	66.6	14.4	29.1	14.4
PY17X_1038100	323.3	484	162.7	0.337	-1.6	0.3	-5.28	1.31248e-07	0.000735514	2.236e-06	0	605.4	443	403.5	146.2	163.1	178.8	32	31.1	32.3	21.1	19.2	23
PY17X_0811500	2763.7	1631.3	3896	2.39	1.3	0.24	5.26	1.42403e-07	0.000797884	2.419e-06	0	1478.4	1871.2	1544.4	3402.5	3997.2	4288.2	40.9	35	43.3	34.4	40	42.8
PY17X_0302400	169.3	301.1	37.4	0.124	-3	0.57	-5.24	1.62547e-07	0.000910586	2.753e-06	0	537.7	133.3	232.2	38.2	35.9	38.2	23.3	14.1	27	16.4	16.1	21.2
PY17X_0722800	34.3	64.3	4.2	0.067	-3.9	0.74	-5.24	1.64641e-07	0.000922153	2.775e-06	0	51.5	97.8	43.6	4.5	0.9	7.3	39.3	25.9	59.6	17.8	10.7	28.6
PY17X_1447500	5687.6	10457.7	917.4	0.0877	-3.5	0.67	-5.24	1.64811e-07	0.000922942	2.775e-06	0	15736	13399.4	2237.8	1126.7	756.5	869	84.4	71.4	89.4	72.8	84.6	87.2
PY17X_0722600	12.1	24.2	0	0.00899	-6.8	1.3	-5.23	1.73882e-07	0.000973565	2.919e-06	0	23	22.2	27.4	0	0	0	62.8	37.9	64.3	0	0	0
PY17X_0947100	311	580.8	41.1	0.0699	-3.8	0.74	-5.22	1.82834e-07	0.0010235	3.06e-06	0	505.9	1086	150.5	63	22.1	38.2	89.3	83.8	89.1	57.3	57.7	90.7
PY17X_0701500	2474.1	1020	3928.2	3.86	1.9	0.37	5.21	1.84666e-07	0.00103358	3.082e-06	0	713.8	1511.2	834.9	3843.3	3926.2	4015.1	50.4	51.4	56.2	53.4	51.8	53.4
PY17X_1006000	2319.2	1245.5	3392.9	2.73	1.4	0.28	5.21	1.90324e-07	0.00106505	3.167e-06	0	1032.8	1518.6	1185.2	3107.9	3134.7	3936.2	56.1	61.8	54.2	56.4	55.4	53.1
PY17X_1202400	28.9	53.6	4.1	0.0888	-3.5	0.67	-5.2	1.95831e-07	0.00109567	3.249e-06	0	71.8	45.9	43.1	0	8.3	4.1	56.4	44.7	73.1	0	33.9	31.6
PY17X_1102500	128987	57325.7	200648	3.5	1.8	0.35	5.18	2.16853e-07	0.00121308	3.588e-06	0	45239.2	49384	77353.9	158755	199901	243288	77.6	66.6	91	76.1	87.7	95.3
PY17X_1148300	20.1	38.5	1.7	0.0537	-4.2	0.81	-5.18	2.19819e-07	0.00122945	3.626e-06	0	52.1	23.7	39.7	0	2.8	2.4	69.1	42.4	72.8	0	21.9	21.9
PY17X_1456000	5116.9	2583.7	7650.2	2.96	1.6	0.3	5.18	2.26515e-07	0.00126667	3.72e-06	0	2528.8	3189.8	2032.4	6685.8	7085.8	9178.9	51	34.1	57.4	38.5	47.8	52.5
PY17X_1043400	101.3	165.6	37	0.23	-2.1	0.41	-5.18	2.26782e-07	0.00126794	3.72e-06	0	187.6	123	186.3	22.5	48.8	39.8	69.5	62.8	69.5	49.1	58.1	61.2
PY17X_1035500	61496.2	34604.3	88388.1	2.55	1.4	0.26	5.16	2.43736e-07	0.00136248	3.986e-06	0	29323.1	42734.7	31755	84729.5	84200.3	96234.6	93.6	91.6	94.5	92.1	93.9	95
PY17X_0102400	1470.7	2505.3	436.1	0.174	-2.5	0.49	-5.15	2.65101e-07	0.00148165	4.323e-06	0	4315.3	1810.5	1390	445.3	433.1	430	57.7	36.6	63.6	40.2	48.6	55
PY17X_1324600	8649.3	15509.3	1789.2	0.115	-3.1	0.61	-5.14	2.68574e-07	0.00150079	4.36e-06	0	30294.2	9073.2	7160.4	1322.3	1949.7	2095.7	81.2	42.3	87.1	59.5	74.3	77.8
PY17X_0213400	3621	1581.8	5660.1	3.58	1.8	0.36	5.14	2.68851e-07	0.00150207	4.36e-06	0	1544.1	1809	1392.2	3631.9	5993.9	7354.6	25.9	37.5	26.9	32	23.5	23.2
PY17X_0315300	3923.8	7435.7	412	0.0553	-4.2	0.81	-5.14	2.71216e-07	0.00151501	4.386e-06	0	7895.7	13338.7	1072.7	670.2	309.6	256.1	35.8	33.1	38.5	34	38	39.6
PY17X_0625100	6474.3	11722.6	1226	0.105	-3.3	0.63	-5.13	2.88766e-07	0.00161276	4.656e-06	0	14210.2	18079.7	2877.9	1412.3	1105.7	1160.1	55.7	39.8	63	41.1	46.5	50
PY17X_1028400	3377.6	5926.1	829.1	0.14	-2.8	0.56	-5.11	3.22444e-07	0.00180053	5.185e-06	0	8843.9	6945.6	1988.7	922	777.7	787.7	83.2	79.9	84.6	79.1	81.8	76.5
PY17X_1209200	534.7	930.4	139	0.149	-2.7	0.54	-5.11	3.25192e-07	0.00181555	5.214e-06	0	1319.9	1117.1	354.2	152.9	110.6	153.6	40.6	56.3	39	44.1	40.4	41.7
PY17X_1365300	373.2	660.2	86.3	0.132	-2.9	0.57	-5.11	3.29613e-07	0.0018399	5.27e-06	0	1055.8	317.1	607.7	47.2	85.7	126	76.6	70.4	83.9	68.6	74.1	78.8
PY17X_0220601	20.1	39.4	0.9	0.0275	-5.2	1.02	-5.1	3.3857e-07	0.00188956	5.398e-06	0	35.2	57.8	25.2	0	1.8	0.8	44.6	31.2	50.3	0	1.8	12
PY17X_1430500	1292.5	714	1871	2.62	1.4	0.27	5.09	3.56737e-07	0.00199059	5.672e-06	0	719.9	561.5	860.6	1729.4	1845.6	2038	65.9	64.7	73.2	67.7	67.9	70.9
PY17X_0941300	8578	3852.9	13303.2	3.45	1.8	0.35	5.08	3.86556e-07	0.0021566	6.129e-06	0	3651.6	5347	2560.1	13007.3	13046.5	13855.7	49	49.6	53.6	47.1	50.4	51.7
PY17X_1369100	3565.7	1650.8	5480.5	3.32	1.7	0.34	5.06	4.15221e-07	0.0023161	6.565e-06	0	1424.2	1647.5	1880.7	3775.8	5456.7	7209.1	56.9	49.4	65.2	52	56.4	61.9
PY17X_1048801	119.5	179.6	59.3	0.327	-1.6	0.32	-5.06	4.25982e-07	0.0023757	6.717e-06	0	191	143.7	204.2	63	50.7	64.2	78.6	69.1	80.2	61	71.1	68.5
PY17X_1366100	4424.8	8322.9	526.6	0.0632	-4	0.79	-5.05	4.37045e-07	0.00243697	6.872e-06	0	11178.9	12193.4	1596.5	951.3	256.2	372.3	72.9	64.1	78.7	65.3	70.6	75.3
PY17X_0904000	28.4	47.4	9.3	0.196	-2.3	0.47	-5.04	4.54618e-07	0.0025345	7.124e-06	0	46.7	43	52.6	9	8.3	10.6	39	58.3	33.6	18.3	24.9	17.5
PY17X_0700400	90	32.5	147.5	4.67	2.2	0.44	5.04	4.55519e-07	0.00253906	7.124e-06	0	27.1	43	27.4	87.7	175.1	179.7	55.7	36.9	52.8	37.5	64.1	76.5
PY17X_1203200	30.2	54.8	5.6	0.0918	-3.4	0.68	-5.04	4.74179e-07	0.0026426	7.395e-06	0	61	29.6	73.9	9	5.5	2.4	77.9	47.2	73.4	21.6	38.1	38.7
PY17X_0421400	3863.1	2234.8	5491.4	2.46	1.3	0.26	5.01	5.30827e-07	0.00295777	8.256e-06	0	1947.7	2572	2184.6	4675.3	5445.7	6353.1	83.8	70.5	86.3	73.4	82.1	83.8
PY17X_0813300	3739	2342.3	5135.7	2.19	1.1	0.23	5	5.68401e-07	0.00316656	8.816e-06	0	2138	2360.2	2528.7	4407.7	5457.6	5541.8	47	25.6	53.8	27.3	43.1	49.3
PY17X_0903700	285.1	476.7	93.6	0.195	-2.4	0.47	-5	5.71204e-07	0.00318161	8.836e-06	0	699.6	490.4	240.1	107.9	93.1	79.7	29.3	10.8	33.4	12.2	16.6	18.4
PY17X_0826200	1292	2268.2	315.8	0.139	-2.8	0.57	-5	5.77746e-07	0.00321747	8.913e-06	0	2318.1	3681.7	804.7	386.8	253.4	307.3	54.6	48	55.4	43.1	45.9	50.4
PY17X_1127300	322.3	600.4	44.1	0.0721	-3.8	0.76	-4.99	6.12606e-07	0.00341099	9.425e-06	0	679.3	970.4	151.6	78.7	19.4	34.1	66.3	57.5	75.8	62.2	77.5	80.1
PY17X_1349600	1033	581.1	1485	2.55	1.4	0.27	4.98	6.51312e-07	0.00362585	9.994e-06	0	556	518.6	668.7	1747.3	1220	1487.7	26.6	22.5	28.1	17.3	22.4	23.1
PY17X_1328900	812	1528.3	95.6	0.0624	-4	0.81	-4.97	6.7386e-07	0.0037507	1.031e-05	0	3571.7	408.9	604.3	121.4	65.4	100	85.9	84.7	90.6	77.3	78	87.3
PY17X_0313200	12849.8	23598.2	2101.5	0.089	-3.5	0.7	-4.97	6.82788e-07	0.00379971	1.042e-05	0	32197.9	33651.1	4945.6	3103.4	1474.3	1726.7	41	41.9	42.2	40.6	40.8	42.6
PY17X_1471301	23.5	43.6	3.4	0.0631	-4	0.8	-4.96	7.11172e-07	0.00395696	1.082e-05	0	54.2	22.2	54.3	6.7	1.8	1.6	86.2	57.9	86.5	14.2	24.2	13.5
PY17X_0400089	17.9	35.4	0.3	0.012	-6.4	1.29	-4.96	7.20439e-07	0.0040078	1.094e-05	0	47.4	32.6	26.3	0	0	0.8	74.7	45.5	64	0	0	11.6
PY17X_1336000	597.8	976.9	218.7	0.224	-2.2	0.44	-4.95	7.4631e-07	0.00415097	1.13e-05	0	1198	1238.6	494.1	242.9	216.5	196.7	21.1	15.6	23.5	15.1	15.2	16
PY17X_0605400	194.3	294.2	94.4	0.324	-1.6	0.33	-4.94	7.63038e-07	0.00424325	1.152e-05	0	369.8	271.1	241.7	78.7	93.1	111.4	83.4	77.2	82	71.4	67	60.3
PY17X_1301600	12.5	0.4	24.6	48.3	5.6	1.13	4.94	7.68235e-07	0.00427139	1.157e-05	0	0	0	1.1	27	24	22.8	0	0	8.1	8.1	8.1	8.1
PY17X_1419800	790.2	1338.9	241.5	0.18	-2.5	0.5	-4.94	7.95116e-07	0.00442005	1.194e-05	0	2116.3	1281.6	618.9	281.1	197.2	246.3	50.3	28.2	62.4	25.6	36.4	38.8
PY17X_1319500	79800.3	44310.5	115290	2.6	1.4	0.28	4.92	8.54102e-07	0.0047471	1.279e-05	0	33364.1	50847.8	48719.7	108691	128194	108986	37.7	17.1	50.1	22.3	38.9	41.6
PY17X_1451600	2434.8	1676.8	3192.8	1.9	0.9	0.19	4.92	8.55811e-07	0.00475574	1.279e-05	0	1726.2	1594.2	1710.1	3222.6	2977.1	3378.6	39.1	36.3	38.8	36.1	37.4	38.6
PY17X_1415400	421.8	205.5	638.1	3.1	1.6	0.33	4.92	8.59004e-07	0.00477263	1.28e-05	0	188.9	176.3	251.3	461	708.6	744.6	35.7	27.9	39.3	33.5	35.7	36.2
PY17X_1401600	28	49.5	6.5	0.147	-2.8	0.56	-4.92	8.73625e-07	0.00485299	1.299e-05	0	48.8	62.2	37.5	2.2	8.3	8.9	42.3	30.9	59.9	11.3	29.9	30.8
PY17X_1034500	225503	98113.6	352893	3.6	1.8	0.38	4.92	8.8756e-07	0.00492951	1.316e-05	0	73333.8	87900.6	133106	265705	339058	453916	87.2	59.4	95.2	78.4	93.9	97.3
PY17X_1372700	96	159.2	32.8	0.205	-2.3	0.47	-4.91	8.92684e-07	0.00495707	1.32e-05	0	156.4	96.3	225	33.7	24.9	39.8	76.5	48.4	84.6	77.5	58.8	68.1
PY17X_0705000	3070.4	5476.9	663.9	0.121	-3	0.62	-4.9	9.52184e-07	0.00528652	1.404e-05	0	9558.3	4838.8	2033.5	994	423.9	573.9	55.9	34.7	67.5	44.5	52.5	55.9
PY17X_1115500	276	452.4	99.5	0.219	-2.2	0.45	-4.9	9.61149e-07	0.00533534	1.414e-05	0	489	623.7	244.5	116.9	79.2	102.4	44.3	45.5	42.6	38.5	34.7	39.8
PY17X_0902400	8374.2	3708.6	13039.7	3.52	1.8	0.37	4.9	9.78989e-07	0.00543339	1.437e-05	0	3842.6	4441.8	2841.5	9580.1	11490.2	18048.8	88.9	85.5	91.8	85.1	89.9	92.6
PY17X_1236000	1124.4	2109.9	138.8	0.0655	-3.9	0.8	-4.89	9.92338e-07	0.00550648	1.452e-05	0	2425.1	3575.1	329.6	233.9	93.1	89.4	63.5	63.4	68.9	49.2	66.8	62.9
PY17X_1465900	6634.3	12472.4	796.3	0.0638	-4	0.81	-4.89	1.01119e-06	0.00561009	1.476e-05	0	12102	23583.8	1731.3	1230.1	575.9	582.9	30.3	49.6	23.7	22.6	14.7	16.9
PY17X_0608000	150.3	256.3	44.4	0.177	-2.5	0.51	-4.88	1.0405e-06	0.00577164	1.515e-05	0	367.7	189.6	211.5	22.5	42.4	68.3	55.4	49.2	57.6	22.2	49.6	49.8
PY17X_0845501	18.2	35.8	0.5	0.02	-5.6	1.16	-4.88	1.04824e-06	0.00581354	1.522e-05	0	44	19.3	44.2	0	0	1.6	76.1	57.6	70	0	0	12.1
PY17X_0719700	2363.8	4249.7	478	0.112	-3.2	0.65	-4.88	1.06312e-06	0.00589499	1.54e-05	0	3935.3	7612.4	1201.4	629.7	375	429.2	49.6	32.4	57.1	32.5	41.8	47.4
PY17X_1200600	28.2	49.1	7.4	0.167	-2.6	0.53	-4.87	1.10695e-06	0.00613696	1.6e-05	0	57.6	44.4	45.3	2.2	10.1	9.8	72.9	45.5	76.4	12.8	58.8	47.3
PY17X_1240900	2841.9	4929.2	754.6	0.153	-2.7	0.56	-4.87	1.12835e-06	0.00625445	1.626e-05	0	7805	5232.9	1749.8	638.7	739	886.1	56.3	17	64.4	20.3	32.8	39
PY17X_1314400	2883.1	1995.7	3770.4	1.89	0.9	0.19	4.85	1.21629e-06	0.00674071	1.749e-05	0	1993.1	1920.1	2073.8	4029.9	3776	3505.4	93.8	83.7	92.6	87.4	90.6	91
PY17X_1017900	4348.4	3003.2	5693.6	1.9	0.9	0.19	4.85	1.25351e-06	0.0069457	1.798e-05	0	2870.7	3109.8	3029	5363.5	6182.8	5534.5	37.9	32.5	42.7	33.6	37.2	39.9
PY17X_1048301	260.8	422.5	99.1	0.236	-2.1	0.43	-4.85	1.26544e-06	0.00701055	1.81e-05	0	514	232.6	521	78.7	104.1	114.6	68.5	50.4	77.8	58.9	63.6	69.9
PY17X_0912400	60.4	109.6	11.1	0.105	-3.3	0.67	-4.84	1.26879e-06	0.0070278	1.811e-05	0	166.6	37	125.3	6.7	12.9	13.8	51.1	21	67.2	9.8	21.3	39.5
PY17X_0407900	741	1286.6	195.4	0.151	-2.7	0.56	-4.84	1.28803e-06	0.0071331	1.832e-05	0	1321.3	2029.8	508.7	272.1	154.8	159.3	38.4	20.2	51.7	12.2	28.4	45.5
PY17X_0221901	66.9	110.5	23.4	0.203	-2.3	0.48	-4.84	1.29046e-06	0.00714528	1.832e-05	0	116.5	75.6	139.3	31.5	24.9	13.8	60.8	48.2	65.3	27.4	37.8	62.8
PY17X_1243100	28464.9	16564	40365.8	2.44	1.3	0.27	4.84	1.30019e-06	0.00719786	1.842e-05	0	15287.6	14726.9	19677.6	33543.7	42988.4	44565.2	62.5	40.4	72.6	43.9	62.1	69.7
PY17X_0900071	16.6	32	1	0.024	-5.4	1.11	-4.83	1.38053e-06	0.00764124	1.951e-05	0	27.1	44.4	24.6	2.2	0.9	0	22.7	22.1	30.6	14.5	13.4	0
PY17X_0400300	120	199.6	40.5	0.207	-2.3	0.47	-4.82	1.46675e-06	0.00811698	2.067e-05	0	229.6	115.6	253.5	24.7	48.8	48	87.3	83.2	90.9	56.1	85	86.4
PY17X_1118000	6728	4679	8776.9	1.88	0.9	0.19	4.81	1.5331e-06	0.00848267	2.155e-05	0	4543.5	4938.1	4555.5	8367.9	8479.9	9482.9	78.3	69.9	80.6	70.3	76.3	78.8
PY17X_0901600	84.7	144.9	24.6	0.17	-2.6	0.53	-4.8	1.61362e-06	0.00892654	2.263e-05	0	153.7	210.4	70.5	27	18.4	28.5	65.9	67.1	82.9	26.8	53.4	71.2
PY17X_0952201	34.1	57.6	10.6	0.181	-2.5	0.52	-4.79	1.64813e-06	0.00911583	2.306e-05	0	65.7	35.6	71.6	11.2	9.2	11.4	58.5	50.8	62.4	29.2	32.9	49.4
PY17X_1139400	22537.7	16080.6	28994.9	1.8	0.9	0.18	4.79	1.68319e-06	0.00930807	2.349e-05	0	16437.6	16534.4	15269.8	30208.7	27704.6	29071.4	90.9	83.1	91.6	86.8	91.5	91.9
PY17X_1472101	77.6	123.8	31.4	0.253	-2	0.41	-4.78	1.71617e-06	0.00948873	2.389e-05	0	172	87.4	111.9	31.5	29.5	33.3	67.7	60.2	80.6	57.9	75.2	68.7
PY17X_1100027	19	35.9	2.1	0.0432	-4.5	0.95	-4.78	1.72115e-06	0.0095145	2.39e-05	0	44.7	17.8	45.3	4.5	0.9	0.8	61.1	51.8	78.7	24.1	12	12
PY17X_1357300	1926	3157.6	694.3	0.22	-2.2	0.46	-4.78	1.75019e-06	0.00967328	2.425e-05	0	3348.2	4545.5	1579.1	847.8	617.4	617.8	75.5	71.6	77.3	73.6	77.5	76.1
PY17X_1239600	1482.8	870.8	2094.8	2.41	1.3	0.27	4.78	1.78602e-06	0.00986953	2.468e-05	0	729.4	1006	876.9	2347.8	1771	2165.7	46.1	45.1	49.3	47	45.7	46.6
PY17X_1020500	366	629.2	102.9	0.163	-2.6	0.55	-4.77	1.79854e-06	0.00993693	2.48e-05	0	887.2	763	237.3	123.7	79.2	105.7	56.5	64.1	63.4	54.7	51	56.3
PY17X_0104800	1284.7	2393.3	176	0.0733	-3.8	0.79	-4.76	1.91095e-06	0.0105561	2.628e-05	0	3204.6	3560.2	415.2	303.6	91.2	133.3	38.1	33.5	39.5	28.7	32.3	32.4
PY17X_0605800	3708.2	6484.5	932	0.144	-2.8	0.59	-4.76	1.94475e-06	0.0107409	2.668e-05	0	10967.6	6250.8	2235	1124.4	684.6	986.9	83.4	77.3	88.2	78.3	74.7	76.1
PY17X_0846701	273.1	428.2	118	0.278	-1.8	0.39	-4.75	1.993e-06	0.0110053	2.728e-05	0	499.1	294.8	490.8	83.2	153	117.9	55.4	41.7	60.4	40.8	51.1	43.1
PY17X_1032800	189.7	316.8	62.6	0.199	-2.3	0.49	-4.75	2.05774e-06	0.0113608	2.81e-05	0	342	456.3	152.2	51.7	63.6	72.4	44.4	39.1	42.7	26.8	35.9	37.3
PY17X_1431300	618.1	1125.1	111.2	0.0983	-3.3	0.71	-4.75	2.07433e-06	0.0114503	2.821e-05	0	976.6	2103.8	294.9	164.2	98.6	70.7	82.4	76.9	82.9	75.9	79.7	77.3
PY17X_1457300	1389.4	2363.2	415.6	0.176	-2.5	0.53	-4.75	2.07605e-06	0.0114577	2.821e-05	0	4200.1	1717.2	1172.3	418.3	359.4	469.1	45.9	30.2	55.4	28	36.5	43.6
PY17X_0522300	108.1	186	30.3	0.164	-2.6	0.55	-4.73	2.21195e-06	0.0122055	2.999e-05	0	254.6	100.7	202.6	27	17.5	46.3	71.7	65.8	77.1	46.9	32.9	62.9
PY17X_1204500	2854.3	1589.1	4119.5	2.59	1.4	0.29	4.73	2.24696e-06	0.0123965	3.039e-05	0	1254.2	1883.1	1630.1	3400.2	4258.8	4699.6	35	29.7	40.4	28	33.8	36.8
PY17X_1465600	5379.3	9629.4	1129.2	0.117	-3.1	0.65	-4.73	2.26268e-06	0.0124809	3.053e-05	0	15063.5	11159.3	2665.3	1686.6	762	938.9	9.8	8.4	14.3	6.8	8.8	9.2
PY17X_0936700	190.6	303.1	78	0.26	-1.9	0.41	-4.72	2.31995e-06	0.0127945	3.123e-05	0	324.4	325.9	259.1	65.2	51.6	117.1	75.3	59.8	85.6	50.1	51	66
PY17X_0511400	2587.6	4763	412.2	0.0864	-3.5	0.75	-4.72	2.33731e-06	0.0128879	3.139e-05	0	5863.4	7517.5	908.2	665.7	270.9	300	59.7	62.3	63.9	58.8	57.5	66
PY17X_1316400	368.1	519.3	217	0.418	-1.3	0.27	-4.72	2.34305e-06	0.0129173	3.139e-05	0	605.4	533.4	419.1	220.4	217.5	213	78.4	80.6	76.8	83	82.3	74.8
PY17X_1402500	1081.3	1957.3	205.4	0.105	-3.3	0.69	-4.72	2.37007e-06	0.0130624	3.161e-05	0	3325.2	1997.2	549.5	321.6	112.4	182.1	87.4	84.8	88	85.9	88.1	87.5
PY17X_1037600	2574.6	4614.8	534.5	0.116	-3.1	0.66	-4.72	2.37024e-06	0.0130624	3.161e-05	0	9458.8	2425.3	1960.2	724.1	391.6	487.8	48.8	11.3	62	16.4	37.9	46.1
PY17X_0215800	40316.7	22249.7	58383.8	2.62	1.4	0.3	4.72	2.39626e-06	0.0132034	3.188e-05	0	21042.7	28393	17313.4	55618.3	54174.6	65358.5	50.6	36.7	59.1	39.8	48.9	54.8
PY17X_0950401	46.3	80.7	11.8	0.156	-2.7	0.57	-4.72	2.40658e-06	0.0132578	3.195e-05	0	87.4	47.4	107.4	4.5	14.7	16.3	61.6	38.6	69.1	16.6	51.1	47.9
PY17X_1005000	20251.6	10206.6	30296.6	2.97	1.6	0.33	4.71	2.44122e-06	0.0134463	3.233e-05	0	7779.9	10591.8	12248.1	22232	33338.3	35319.6	76	60.6	83.5	63.1	73.6	79.7
PY17X_0807600	145524	84413.7	206634	2.45	1.3	0.27	4.71	2.47471e-06	0.0136282	3.27e-05	0	70233.5	84210	98797.5	169583	219818	230502	84.8	67.6	88.8	73.5	88.5	89.5
PY17X_1011200	5222	9137.3	1306.7	0.143	-2.8	0.6	-4.71	2.48308e-06	0.0136718	3.273e-05	0	14972.7	9744.3	2694.9	1286.3	1263.3	1370.6	80.5	75.2	87.6	77.1	80.8	83.3
PY17X_0205900	510	936.3	83.8	0.0897	-3.5	0.74	-4.7	2.55446e-06	0.0140623	3.36e-05	0	1911.8	284.5	612.7	63	52.5	135.8	45.8	38.3	49.7	30.7	36.5	50.1
PY17X_1000097	69.4	118.6	20.1	0.17	-2.6	0.54	-4.7	2.64042e-06	0.0145329	3.465e-05	0	117.2	65.2	173.5	18	28.6	13.8	80.1	71.5	83.8	33	71.7	75.4
PY17X_1130300	7035.3	13232.2	838.4	0.0633	-4	0.85	-4.69	2.78133e-06	0.0153056	3.639e-05	0	15796.9	21920	1979.8	1594.4	434	486.9	87.3	77.6	90	77.5	83.3	83.8
PY17X_0415900	397.8	624.3	171.3	0.274	-1.9	0.4	-4.69	2.78899e-06	0.015345	3.639e-05	0	596.6	875.6	400.7	200.1	138.2	175.6	22.8	15.1	24.8	15.3	19.3	16.1
PY17X_0115200	14.4	26.6	2.2	0.0819	-3.6	0.77	-4.69	2.792e-06	0.0153588	3.639e-05	0	32.5	23.7	23.5	2.2	2.8	1.6	64.9	53	74.9	11.7	16.3	7.7
PY17X_1040300	194.6	332.1	57	0.172	-2.5	0.54	-4.67	2.94864e-06	0.0162175	3.834e-05	0	499.8	145.2	351.4	54	41.5	75.6	65.1	76.3	77.8	75	68	74.2
PY17X_1139000	1139	780.2	1497.8	1.92	0.9	0.2	4.67	2.98901e-06	0.0164366	3.878e-05	0	759.2	862.3	719.1	1500	1458.6	1534.8	65	61.9	72.1	63.4	68	68.5
PY17X_0512800	1148.1	1992.3	303.9	0.152	-2.7	0.58	-4.67	3.07451e-06	0.0169037	3.979e-05	0	3478.2	1723.1	775.6	382.3	216.5	313	75.6	63.3	78.9	59	75.9	75.9
PY17X_1002600	25.7	46.2	5.2	0.107	-3.2	0.69	-4.66	3.10877e-06	0.0170889	4.015e-05	0	52.1	63.7	22.9	6.7	5.5	3.3	41.1	18.5	30.8	6.3	10.2	6.7
PY17X_1349500	339.1	136.7	541.6	3.98	2	0.43	4.66	3.14561e-06	0.0172883	4.053e-05	0	121.2	155.6	133.2	344.1	444.1	836.5	48	49.5	36.1	66.6	48.5	40.4
PY17X_1331500	28802.9	13842.5	43763.3	3.16	1.7	0.36	4.66	3.22999e-06	0.0177488	4.152e-05	0	9798.1	16970	14759.4	32106.7	46306.5	52876.6	49.3	34.3	60.6	34.9	47	54.7
PY17X_1316600	6520	4279.7	8760.2	2.05	1	0.22	4.65	3.30355e-06	0.0181497	4.237e-05	0	4313.2	4859.6	3666.4	8401.7	8809.8	9069.1	47.3	22	62.2	24.7	42.7	52.6
PY17X_1340900	2581.9	4950.8	213.1	0.0429	-4.5	0.98	-4.65	3.32088e-06	0.0182416	4.242e-05	0	5779.4	8621.3	451.6	443	71.9	124.4	62.1	56.4	67.9	57.3	61.7	67.3
PY17X_1107900	4389.9	2442.3	6337.5	2.6	1.4	0.3	4.65	3.32229e-06	0.018246	4.242e-05	0	2471.2	2823.9	2031.8	4934	6490.6	7587.9	45.2	40.8	48.9	40	45	48.5
PY17X_1431500	112.4	200.5	24.4	0.119	-3.1	0.66	-4.64	3.48552e-06	0.019139	4.441e-05	0	387.4	90.4	123.7	33.7	16.6	22.8	37.6	4	46.5	5.4	8.4	21.2
PY17X_1044200	190.5	303.8	77.1	0.258	-2	0.42	-4.64	3.5377e-06	0.019422	4.497e-05	0	349.4	216.3	345.8	45	83.9	102.4	86.4	75	89.8	74.5	83.8	84.4
PY17X_1304300	3915.6	6896.8	934.4	0.135	-2.9	0.62	-4.63	3.61291e-06	0.0198313	4.583e-05	0	13705	3864	3121.3	1068.2	672.6	1062.5	59.5	16.7	73.2	26.3	44.2	52.5
PY17X_0520100	108304	54472.2	162135	2.98	1.6	0.34	4.63	3.62386e-06	0.0198877	4.586e-05	0	51197.4	39816	72403.3	133496	188420	164490	93.7	78.9	96.5	87.4	96.9	97.1
PY17X_0720000	913.1	1672.7	153.5	0.0916	-3.4	0.75	-4.63	3.69781e-06	0.0202899	4.67e-05	0	899.4	3669.9	448.8	200.1	132.7	127.6	42.8	21.3	48.9	21.5	36.8	48.5
PY17X_1109100	1224.4	2098.2	350.6	0.167	-2.6	0.56	-4.62	3.76993e-06	0.0206818	4.75e-05	0	2587.7	2806.1	900.9	544.2	257.1	250.4	70.7	53.1	78.9	58.1	69.1	70
PY17X_0845301	63.1	103.7	22.6	0.216	-2.2	0.48	-4.61	4.08387e-06	0.0224	5.135e-05	0	108.4	59.3	143.3	22.5	25.8	19.5	67.2	53	70.3	36.5	49.6	64.4
PY17X_1116400	6717.7	11715.2	1720.2	0.147	-2.8	0.6	-4.61	4.12209e-06	0.0226055	5.171e-05	0	16872.3	14561	3712.2	2428.7	1342.5	1389.3	48.5	36.4	53.1	35.7	41.8	43.4
PY17X_1108100	3221.7	1878.7	4564.7	2.43	1.3	0.28	4.59	4.34383e-06	0.0238172	5.437e-05	0	1473.6	2355.7	1806.9	4688.8	4283.7	4721.5	58.5	63.9	58.1	59.5	56	59.8
PY17X_1347800	83.7	142.5	24.9	0.172	-2.5	0.55	-4.59	4.51275e-06	0.0247389	5.636e-05	0	235	118.5	73.9	29.2	19.4	26	82.3	77.2	82.2	59.9	87.8	67.6
PY17X_1228900	15460.4	9876.9	21043.9	2.13	1.1	0.24	4.57	4.78341e-06	0.0262179	5.962e-05	0	8357.6	9981.4	11291.7	19047.7	21370.7	22713.4	63.9	47.4	72.4	52.7	63.4	69.1
PY17X_0923000	1696.7	827	2566.5	3.11	1.6	0.36	4.57	4.87841e-06	0.0267337	6.052e-05	0	521.5	1090.4	869	2667.1	2322	2710.3	51.4	48.6	55.8	51.8	50.7	53.8
PY17X_0824000	5423.6	3854.1	6993.1	1.81	0.9	0.19	4.57	4.88394e-06	0.0267591	6.052e-05	0	4043.7	3532.1	3986.4	7173.8	7085.8	6719.7	35.2	17.5	45.6	20.1	30.6	35.2
PY17X_0723400	13	25.4	0.5	0.0284	-5.1	1.12	-4.57	4.88783e-06	0.0267755	6.052e-05	0	31.2	22.2	22.9	0	0	1.6	56.8	41.9	45.6	0	0	0
PY17X_0710700	12121.2	6978.7	17263.6	2.47	1.3	0.29	4.57	4.91534e-06	0.0269213	6.073e-05	0	6334.7	6633	7968.4	13036.5	19146.4	19608	50.4	41.1	51.8	44.9	50.3	51.4
PY17X_0104300	530.7	958.7	102.6	0.107	-3.2	0.71	-4.57	4.92921e-06	0.0269924	6.077e-05	0	797.1	1840.1	238.9	143.9	87.5	76.4	67.3	58.9	65.3	60.2	63	65.2
PY17X_0520200	243680	131260	356101	2.71	1.4	0.32	4.56	5.18683e-06	0.0283979	6.381e-05	0	106913	177806	109062	389389	331209	347704	96.3	95.6	96.7	96.1	97.3	97.4
PY17X_1048201	12.7	25	0.3	0.0169	-5.9	1.29	-4.56	5.23192e-06	0.0286395	6.422e-05	0	23	20.7	31.3	0	0.9	0	78	66.8	78.9	0	28.8	0
PY17X_1120600	96.4	48.8	144.1	3.01	1.6	0.35	4.55	5.29417e-06	0.028975	6.485e-05	0	36.6	62.2	47.6	132.7	169.5	130.1	52.1	37.8	29.5	47.8	61.8	37.9
PY17X_1100087	47.9	74.2	21.6	0.303	-1.7	0.38	-4.55	5.35172e-06	0.0292846	6.535e-05	0	81.3	74.1	67.1	15.7	23	26	69.1	51.4	59	45.9	56.9	32.8
PY17X_1044300	27.8	49.2	6.3	0.133	-2.9	0.64	-4.55	5.35843e-06	0.029316	6.535e-05	0	54.2	25.2	68.3	4.5	5.5	8.9	72.8	60.1	79.4	26.2	37.4	40.7
PY17X_1101100	12.2	23.6	0.8	0.045	-4.5	0.99	-4.54	5.57834e-06	0.0305135	6.789e-05	0	25.1	22.2	23.5	0	0.9	1.6	64.8	42.8	74.6	0	11.8	23.5
PY17X_0414100	2233.8	3557.5	910.1	0.256	-2	0.43	-4.54	5.75478e-06	0.0314729	6.989e-05	0	4509.6	4345.5	1817.5	1072.7	786.9	870.7	67.6	46.4	76	48.8	63.5	64.6
PY17X_0401200	63.2	101.9	24.6	0.246	-2	0.45	-4.53	5.85287e-06	0.0320035	7.093e-05	0	126	66.7	113	18	32.3	23.6	77.2	66.4	83.2	33.4	54	82.9
PY17X_0949401	18.2	33.5	2.8	0.061	-4	0.89	-4.53	5.86716e-06	0.0320757	7.095e-05	0	46.7	23.7	30.2	6.7	0.9	0.8	74.1	35.2	83.3	11.7	8.4	11.7
PY17X_1213700	1768.7	919.8	2617.6	2.85	1.5	0.33	4.53	6.01646e-06	0.032886	7.26e-05	0	784.2	813.4	1161.7	1945.2	2711.8	3195.7	60.6	65.1	69.1	64.7	60.6	65.4
PY17X_1138200	1683.4	3016.4	350.4	0.116	-3.1	0.69	-4.52	6.33028e-06	0.034595	7.623e-05	0	4096.5	4304	648.6	490.2	261.7	299.2	34.8	23.4	41.5	24.4	28.9	34.1
PY17X_1241900	5650	3346.6	7953.5	2.38	1.2	0.28	4.5	6.64742e-06	0.0363215	7.988e-05	0	3336.7	4089.2	2613.8	7551.6	7530.8	8778.1	71.8	48.6	78.2	53.8	69.3	74.5
PY17X_0842000	13	24.6	1.4	0.0713	-3.8	0.85	-4.5	6.70223e-06	0.0366143	8.027e-05	0	29.1	25.2	19.6	0	1.8	2.4	40.9	29.2	42.7	0	18.4	24.3
PY17X_0721100	1023.6	1779.3	267.9	0.15	-2.7	0.61	-4.5	6.70822e-06	0.0366403	8.027e-05	0	1970.7	2789.8	577.5	377.8	200	226	58.2	46.5	66.1	46.3	53.8	53.3
PY17X_0946700	170.2	87.9	252.4	2.87	1.5	0.34	4.5	6.88221e-06	0.0375838	8.218e-05	0	76.5	74.1	113	202.4	259.8	295.1	62.6	61.9	78.9	50.3	68.6	73.8
PY17X_0912200	20.5	36.5	4.5	0.126	-3	0.67	-4.49	7.21179e-06	0.0393764	8.594e-05	0	47.4	29.6	32.5	4.5	1.8	7.3	22.2	12.8	26.6	9.1	9.6	10.9
PY17X_0219501	170.5	60.9	280.2	4.57	2.2	0.49	4.49	7.26498e-06	0.0396595	8.639e-05	0	62.3	34.1	86.2	168.7	306.8	365	38.9	49.2	54.8	31.5	53	51.5
PY17X_1233000	3418	2075.6	4760.4	2.3	1.2	0.27	4.48	7.57198e-06	0.0413279	8.986e-05	0	1754	2610.5	1862.3	4533.7	4759.2	4988.2	76.9	71.4	79.9	74.1	75	77.4
PY17X_1424800	158.7	291.3	26	0.0874	-3.5	0.79	-4.46	8.01435e-06	0.0437343	9.491e-05	0	382	428.2	63.8	42.7	10.1	25.2	56.8	51.8	67.5	45.2	55.1	48.7
PY17X_1348200	9792.9	5772.2	13813.6	2.39	1.3	0.28	4.46	8.05594e-06	0.0439532	9.52e-05	0	4913.9	6659.7	5743	11984.1	12428.2	17028.6	40.3	27.4	55.8	29	36.6	52.5
PY17X_1043900	105.1	156.3	53.9	0.35	-1.5	0.34	-4.46	8.10372e-06	0.0442058	9.557e-05	0	131.4	146.7	190.8	42.7	58.1	61	76.3	69.7	86.4	59.6	71.1	87.5
PY17X_0615600	3965.6	7183.5	747.7	0.104	-3.3	0.73	-4.45	8.5166e-06	0.0464495	0.0001002	0	8241.8	12051.2	1257.4	1030	596.2	617	84.7	84.6	86.7	84.4	84.5	86.5
PY17X_0713200	4590.3	3080.8	6099.9	1.98	1	0.22	4.45	8.57556e-06	0.0467625	0.0001007	0	3002.8	2890.6	3349.1	5280.3	6366.2	6653.1	56	60	56.7	55	56.9	55.4
PY17X_0901500	33.6	57.4	9.8	0.165	-2.6	0.58	-4.45	8.62165e-06	0.0470052	0.0001011	0	65.7	28.2	78.3	11.2	8.3	9.8	55.2	31.8	68.4	21.5	47.4	60.1
PY17X_1472901	9.4	18.9	0	0.0115	-6.4	1.45	-4.45	8.70567e-06	0.0474546	0.0001018	0	33.2	13.3	10.1	0	0	0	24.3	13.4	33	0	0	0
PY17X_1113900	8427.8	4243.9	12611.6	2.97	1.6	0.35	4.44	8.84582e-06	0.0482097	0.0001033	0	4181.2	3404.7	5145.9	8561.3	13564.4	15709.2	66.9	43.1	82.4	48.7	66.7	76.5
PY17X_0903900	11280.7	6179.6	16381.9	2.65	1.4	0.32	4.44	8.88121e-06	0.0483937	0.0001035	0	6237.9	5473	6828	11412.9	17842.6	19890.1	64.5	52.1	71.7	51.7	62.1	67.9
PY17X_1008800	5094.2	2211.8	7976.5	3.61	1.9	0.42	4.43	9.31623e-06	0.0507548	0.0001083	0	1912.5	1862.3	2860.6	4628.1	8691.8	10609.6	48.6	49	57.1	46.9	49.5	53
PY17X_0515300	5655.2	2899.3	8411.2	2.9	1.5	0.35	4.42	1.00789e-05	0.0549	0.0001169	0	2247.7	4135.1	2315	7812.5	9119.4	8301.7	71.1	57.4	79.3	58.2	70.6	76
PY17X_0913400	2715	1423.6	4006.4	2.81	1.5	0.34	4.41	1.05226e-05	0.0573063	0.0001218	0	1159.4	1361.6	1749.8	2919	4046.9	5053.2	46.1	55	51.3	47.9	48.4	51.4
PY17X_0527600	12.9	25.4	0.3	0.0165	-5.9	1.35	-4.4	1.07388e-05	0.0584729	0.0001241	0	22.3	14.8	39.2	0	0	0.8	67	40.1	69.5	0	0	13.9
PY17X_0215200	1470.6	966.5	1974.6	2.05	1	0.24	4.4	1.09871e-05	0.059814	0.0001267	0	883.8	1105.3	910.4	1738.4	2054.8	2130.7	34.8	11.5	41.6	15.2	30.3	35.9
PY17X_0842801	12.7	25.1	0.3	0.0167	-5.9	1.34	-4.39	1.1157e-05	0.0607275	0.0001284	0	25.7	13.3	36.4	0	0.9	0	73.5	52.5	57.8	0	13.9	0
PY17X_1325300	167.3	279.5	55	0.197	-2.3	0.53	-4.39	1.14182e-05	0.062138	0.0001311	0	484.9	142.2	211.5	49.5	56.2	59.3	45.6	34	55.5	25.9	53.1	51.4
PY17X_0934600	6704.5	12302.1	1106.8	0.0899	-3.5	0.79	-4.39	1.15266e-05	0.0627161	0.0001319	0	17214.3	17503.4	2188.5	1976.7	593.4	750.3	90.1	78.8	92.6	81.4	82.5	85.6
PY17X_1100037	39.6	63.9	15.4	0.252	-2	0.45	-4.39	1.15312e-05	0.0627298	0.0001319	0	67.7	48.9	75	9	19.4	17.9	70.6	57.8	75	19	82.3	72.8
PY17X_1149200	11.4	22.3	0.5	0.0324	-4.9	1.13	-4.39	1.1594e-05	0.0630599	0.0001324	0	22.3	19.3	25.2	0	0	1.6	60.4	41.3	54.5	0	0	1.9
PY17X_0700700	44036	20287.4	67784.7	3.34	1.7	0.4	4.38	1.18141e-05	0.0642452	0.0001346	0	18398.8	14602.4	27860.9	47117.7	69806.6	86429.8	79.1	73.8	86.1	73.7	87.4	91.3
PY17X_1316500	3979.6	7006.9	952.3	0.136	-2.9	0.66	-4.38	1.19151e-05	0.0647825	0.0001353	0	14172.9	3281.7	3566.2	1234.6	576.8	1045.4	91	69.3	94.6	79.5	88.5	93.6
PY17X_0846601	118.9	170.4	67.4	0.398	-1.3	0.3	-4.38	1.19266e-05	0.0648331	0.0001353	0	173.4	161.5	176.3	60.7	83.9	57.7	72.4	76	82.8	52.1	78.7	84.4
PY17X_0420400	1111.7	1970.5	252.9	0.129	-3	0.68	-4.37	1.21822e-05	0.0662105	0.000138	0	4005.1	811.9	1094.5	143.9	298.5	316.2	44.2	25.3	55.6	24	31.6	40
PY17X_0921500	9632.3	5850.8	13413.7	2.29	1.2	0.27	4.37	1.22879e-05	0.0667725	0.0001389	0	5151	5643.3	6758	10936.1	13356.1	15949	35.6	27.8	40.3	30.6	33.5	35.9
PY17X_1125200	729.8	1194.5	265.2	0.222	-2.2	0.5	-4.37	1.24583e-05	0.0676859	0.0001405	0	1231.9	1823.8	527.7	308.1	245.1	242.3	33.2	39.8	36.3	23	26.6	30.8
PY17X_0947200	11	21.7	0.3	0.0198	-5.7	1.3	-4.36	1.27321e-05	0.0691609	0.0001433	0	17.6	25.2	22.4	0	0.9	0	48.2	41.9	77.3	0	10.8	0
PY17X_0523800	1163.4	1890.2	436.6	0.231	-2.1	0.48	-4.36	1.27874e-05	0.0694483	0.0001437	0	2504.4	2361.6	804.7	474.5	397.1	438.2	72.5	60.8	77.2	66.5	70.7	77.4
PY17X_1046201	41.7	73.8	9.6	0.138	-2.9	0.66	-4.36	1.29322e-05	0.070222	0.000145	0	75.8	41.5	104.1	4.5	6.5	17.9	81.9	62.3	82.9	13.4	41.2	85.6
PY17X_1311700	19.7	34.5	4.8	0.153	-2.7	0.62	-4.36	1.29947e-05	0.0705484	0.0001454	0	42.7	35.6	25.2	2.2	7.4	4.9	83.9	73.2	87	17.1	39.9	78
PY17X_1048901	18.1	32.6	3.5	0.124	-3	0.69	-4.36	1.30737e-05	0.0709641	0.000146	0	34.5	23.7	39.7	0	6.5	4.1	44.6	29.6	46	0	34.6	25.9
PY17X_0214200	7491.6	4632.4	10350.8	2.24	1.2	0.27	4.36	1.31518e-05	0.0713746	0.0001466	0	3827.7	5560.4	4509.1	8999.9	10797.3	11255.1	53.4	46.6	62.6	47.2	50.4	60.8
PY17X_1306100	7385.8	4241.5	10530.1	2.48	1.3	0.3	4.36	1.32761e-05	0.0720361	0.0001477	0	3585.2	4493.6	4645.6	7790	11295.8	12504.6	43.5	20.2	56.1	22	35.4	39
PY17X_1128600	48.8	86.6	11.1	0.133	-2.9	0.67	-4.35	1.34321e-05	0.072869	0.0001492	0	133.4	93.3	33	6.7	11.1	15.4	58.4	69.6	43.1	24.8	39.9	49.4
PY17X_0612100	121.3	201.3	41.2	0.202	-2.3	0.53	-4.34	1.40195e-05	0.0760417	0.0001554	0	208.6	291.9	103.5	54	24.9	44.7	73.7	49.6	86.6	34.9	61.1	87.4
PY17X_0700069	186.7	62.3	311.1	5.08	2.3	0.54	4.34	1.43103e-05	0.0776048	0.0001583	0	54.9	106.7	25.2	283.4	313.3	336.6	80.5	60.9	80.5	66.1	78.2	82.7
PY17X_0815100	149.2	249.8	48.5	0.194	-2.4	0.55	-4.33	1.46282e-05	0.0793142	0.0001615	0	439.5	143.7	166.2	51.7	37.8	56.1	49.8	38.1	53.4	36.7	46.4	41
PY17X_1145000	262.9	463	62.8	0.136	-2.9	0.67	-4.33	1.47634e-05	0.0800324	0.0001627	0	696.9	585.2	106.9	69.7	56.2	62.6	55.2	35.8	60.7	26.3	42	47.6
PY17X_0934000	62112.3	33871	90353.5	2.67	1.4	0.33	4.33	1.49412e-05	0.0809815	0.0001643	0	26228.9	32421.4	42962.8	69968.1	95902.4	105190	68.1	32.7	78.6	42.1	73.9	79.4
PY17X_0627400	10.6	21	0.3	0.02	-5.6	1.31	-4.32	1.56987e-05	0.0850714	0.0001723	0	21	16.3	25.7	0	0	0.8	0	0	0	0	0	0
PY17X_1210600	75.3	127.4	23.2	0.182	-2.5	0.57	-4.32	1.582e-05	0.0857126	0.0001733	0	218.7	96.3	67.1	22.5	20.3	26.8	49.9	39.8	47.2	27	24.7	18.3
PY17X_1007300	8593.2	5184.2	12002.1	2.32	1.2	0.28	4.31	1.59873e-05	0.0866031	0.0001748	0	4175.8	6634.5	4742.4	11635.5	11784.2	12586.7	86.9	84.8	88.9	86.6	86.7	89
PY17X_0951001	10.3	20.3	0.3	0.021	-5.6	1.29	-4.31	1.62864e-05	0.0882074	0.0001777	0	20.3	19.3	21.3	0	0.9	0	72.5	34.7	79.2	0	12.1	0
PY17X_1410500	9756	5105.5	14406.5	2.82	1.5	0.35	4.31	1.63129e-05	0.0883345	0.0001777	0	3639.4	7052.3	4624.9	16344.6	12801.4	14073.6	90	88.5	89.7	89.8	89	89.6
PY17X_1041100	105	186.9	23.2	0.126	-3	0.7	-4.29	1.75171e-05	0.0948373	0.0001905	0	140.9	361.5	58.2	18	24.9	26.8	45.3	25.3	48	9.2	20.1	31.2
PY17X_1463300	6226.4	11192.1	1260.6	0.113	-3.2	0.73	-4.29	1.77375e-05	0.0960129	0.0001925	0	17546.2	13352	2678.1	2203.9	704.9	873.1	66.2	49	73.7	58	66.6	67.8
PY17X_0841300	23.5	41	5.9	0.161	-2.6	0.61	-4.29	1.7972e-05	0.0972643	0.0001947	0	41.3	54.8	26.9	2.2	8.3	7.3	59.5	46.3	58.6	11	33.1	49.2
PY17X_1015700	245.2	396.5	93.8	0.234	-2.1	0.49	-4.28	1.83797e-05	0.0994526	0.0001987	0	463.9	521.5	204.2	132.7	74.6	74	45.3	50.2	47.4	52.1	35.9	46.4
PY17X_0910900	677.9	1163.1	192.8	0.165	-2.6	0.61	-4.27	1.97094e-05	0.106628	0.0002127	0	2108.2	951.2	429.8	258.6	148.4	171.5	55.4	33	66.3	42.2	54.2	56.4
PY17X_1445800	181691	101357	262025	2.59	1.4	0.32	4.26	2.03081e-05	0.109846	0.0002187	0	86557.9	78211.1	139303	257641	258172	270263	71.7	37.6	83	52	77	82.5
PY17X_1372900	35.7	56.5	14.8	0.249	-2	0.47	-4.26	2.03452e-05	0.110027	0.0002187	0	71.1	54.8	43.6	20.2	12	12.2	56.5	48.1	73	36.8	39.1	48.8
PY17X_1124600	7008.7	12373.6	1643.9	0.133	-2.9	0.68	-4.26	2.07824e-05	0.11237	0.000223	0	15981.8	18356.8	2782.2	2381.5	1345.3	1204.8	92.2	85.3	90.5	74.9	77.5	80.6
PY17X_0707500	527.9	816.8	238.9	0.293	-1.8	0.42	-4.25	2.13519e-05	0.115428	0.0002287	0	1169.6	816.4	464.5	236.1	216.5	264.2	47.9	38.5	56	35	44.4	42.3
PY17X_1109300	6807.1	4120	9494.3	2.3	1.2	0.28	4.24	2.20965e-05	0.119431	0.0002362	0	3222.2	5178.1	3959.6	10340.2	9269.6	8873.2	92.1	86.2	92.5	87.4	91.7	91.7
PY17X_1314300	8258.8	5697.2	10820.4	1.9	0.9	0.22	4.24	2.22658e-05	0.120324	0.0002376	0	4873.3	6123.4	6094.9	10450.4	10527.3	11483.5	60	43.7	68.6	49.8	58.8	64.6
PY17X_1436700	84	132.4	35.6	0.272	-1.9	0.44	-4.24	2.27743e-05	0.12305	0.0002425	0	169.3	151.1	76.7	31.5	37.8	37.4	34.8	21.5	43.3	18.6	20.4	44.3
PY17X_0722700	11	21	1.1	0.0668	-3.9	0.92	-4.23	2.29495e-05	0.123973	0.0002439	0	23.7	20.7	18.5	0	0.9	2.4	50.8	50.8	59.1	0	0	16.5
PY17X_1040700	5124.2	3388.1	6860.3	2.03	1	0.24	4.23	2.31701e-05	0.125142	0.0002458	0	2906	3535	3723.4	6492.4	6265.7	7822.9	45	19.4	54.3	21.8	39.2	46.7
PY17X_1239900	2366.6	4321.5	411.8	0.0952	-3.4	0.8	-4.22	2.46791e-05	0.133267	0.0002614	0	2691.3	9437.7	835.5	625.2	329	281.3	37.1	28.7	46.4	28.6	40.2	42.5
PY17X_0400700	50.2	86.9	13.5	0.155	-2.7	0.64	-4.21	2.51723e-05	0.135905	0.0002661	0	79.9	37	143.8	13.5	9.2	17.9	66.5	50.4	76.7	51.5	23	65.3
PY17X_1140200	4861.5	2670.1	7052.8	2.64	1.4	0.33	4.21	2.54543e-05	0.137402	0.0002686	0	2200.3	2582.4	3227.7	4987.9	7804.5	8365.9	17.1	15.1	20.3	14.8	16.9	18.4
PY17X_1215700	6853.4	3601.1	10105.7	2.81	1.5	0.35	4.2	2.68225e-05	0.144761	0.0002825	0	3281.8	3652.1	3869.5	6751	9589.3	13976.8	42.3	27.3	48.7	28.4	37.5	41.4
PY17X_1100800	10	19.2	0.7	0.0224	-5.5	1.31	-4.19	2.77257e-05	0.149608	0.0002915	0	18.3	20.7	18.5	2.2	0	0	49.1	34.5	56.9	0	0	0
PY17X_1204900	7804.5	4362.6	11246.4	2.58	1.4	0.33	4.18	2.95686e-05	0.159523	0.0003103	0	4408.7	4781.1	3898	7589.8	12341.6	13807.7	41.4	31.5	48.9	32.1	41.8	44.8
PY17X_0843601	10.6	20.8	0.3	0.0208	-5.6	1.34	-4.17	3.03266e-05	0.163582	0.0003176	0	16.9	31.1	14.5	0	0	0.8	51.8	37.5	59	0	0	11.5
PY17X_1347000	7460.1	13508.6	1411.7	0.104	-3.3	0.78	-4.17	3.10787e-05	0.167607	0.0003249	0	15087.2	23198.6	2240	2311.8	944.5	978.8	46.9	33.2	57.4	32.3	37.1	42.9
PY17X_1332900	311.2	497	125.4	0.251	-2	0.48	-4.16	3.17023e-05	0.170939	0.0003308	0	793	419.3	278.7	148.4	98.6	129.3	88.3	85.6	87.7	83.6	85.4	88.5
PY17X_0905600	4522.6	8278.5	766.6	0.0925	-3.4	0.83	-4.16	3.17913e-05	0.171387	0.0003311	0	8579.7	15184.7	1071	1216.6	508.6	574.7	35.6	34.5	41.1	31.3	36.9	38.4
PY17X_0723900	8.7	17.4	0	0.0128	-6.3	1.51	-4.16	3.21897e-05	0.173502	0.0003347	0	13.5	32.6	6.2	0	0	0	35.5	38.9	34.5	31.8	32.6	31.1
PY17X_1366200	21944.5	12500.5	31388.5	2.51	1.3	0.32	4.16	3.23568e-05	0.174371	0.0003358	0	11119.3	10341.4	16040.9	24453.9	34465.2	35246.5	72.9	54.5	80	57.2	72.2	76.2
PY17X_0923700	25625.8	12228.1	39023.5	3.19	1.7	0.4	4.16	3.24838e-05	0.175023	0.0003365	0	11474.2	17383.4	7826.8	30291.9	38961.7	47816.9	67.6	55.4	74.8	54.7	67.1	71.8
PY17X_0408500	1390.5	2507.8	273.2	0.109	-3.2	0.77	-4.15	3.33623e-05	0.179723	0.000345	0	1780.4	5235.9	507	398	224.8	196.7	28.5	16.2	36.6	16.8	27.7	26.7
PY17X_0722100	16507.6	10027.8	22987.3	2.29	1.2	0.29	4.15	3.349e-05	0.180377	0.0003457	0	8227.6	12107.5	9748.4	18921.7	23342.6	26697.6	81.7	65.2	87.7	67.4	78.7	84.9
PY17X_1400045	118.7	173.2	64.2	0.377	-1.4	0.34	-4.15	3.36216e-05	0.181052	0.0003464	0	178.8	158.5	182.4	47.2	59.9	85.4	73.4	53.2	80.3	34.7	69.3	73.3
PY17X_1122300	104	172.8	35.2	0.205	-2.3	0.55	-4.14	3.47422e-05	0.187052	0.000357	0	303.4	105.2	109.7	29.2	35	41.5	71.7	55.4	68.5	62.3	57	69.4
PY17X_1050101	25.6	41.9	9.3	0.212	-2.2	0.54	-4.14	3.47994e-05	0.187325	0.000357	0	39.3	32.6	53.7	11.2	11.1	5.7	65.3	33.5	66.9	31.3	50.4	32.9
PY17X_1118100	250717	176420	325014	1.84	0.9	0.21	4.14	3.48914e-05	0.187776	0.000357	0	159669	172628	196964	352357	302846	319837	96.9	96.3	97.3	96.3	97.3	97.3
PY17X_1234300	997.7	667.6	1327.9	1.98	1	0.24	4.14	3.48962e-05	0.187776	0.000357	0	664.4	585.2	753.2	1484.2	1301.1	1198.3	21.3	8.8	21.5	6.7	9.4	8.8
PY17X_1109900	90.2	134.5	45.9	0.351	-1.5	0.36	-4.14	3.51944e-05	0.189346	0.0003594	0	155.1	121.5	127	29.2	52.5	56.1	70.3	66.3	69.9	35.7	69.1	59.2
PY17X_0214000	86.2	128.3	44.1	0.335	-1.6	0.38	-4.14	3.542e-05	0.190524	0.000361	0	160.5	105.2	119.2	56.2	32.3	43.9	91.6	89.2	85.6	76.9	88.4	89.2
PY17X_0608800	6186.6	10969.9	1403.4	0.128	-3	0.72	-4.13	3.56839e-05	0.191908	0.0003631	0	8688.8	21672.5	2548.3	1864.3	1385.8	960.1	64	58.1	70.1	61.6	68.2	67.2
PY17X_1334700	254.7	449.8	59.6	0.132	-2.9	0.71	-4.13	3.62792e-05	0.195073	0.0003685	0	293.9	920.1	135.4	76.5	60.8	41.5	62.6	76.3	47	66.5	53	45.6
PY17X_1433100	634.5	1029.5	239.5	0.233	-2.1	0.51	-4.12	3.85933e-05	0.207477	0.0003913	0	1702.5	512.6	873.5	186.7	298.5	233.3	46.6	27.6	56.4	30.8	41.7	48.6
PY17X_1367900	658.2	459.9	856.4	1.86	0.9	0.22	4.11	3.98314e-05	0.214094	0.0004031	0	421.9	509.7	448.2	874.8	906.7	787.7	60.6	59.9	61.5	56	57	57.3
PY17X_1418200	4177.5	2229.7	6125.2	2.75	1.5	0.36	4.1	4.08773e-05	0.219675	0.000413	0	2016.1	1951.2	2721.8	4050.2	6717.2	7608.3	73.7	64.1	73.6	67.6	69	71.5
PY17X_0906900	544	809.1	278.9	0.345	-1.5	0.38	-4.1	4.21868e-05	0.22667	0.0004254	0	831	1094.9	501.4	292.3	286.6	257.7	46.9	39.5	48.6	29.8	41	45.3
PY17X_1131000	9864.7	18235	1494.4	0.0819	-3.6	0.88	-4.09	4.35537e-05	0.233971	0.0004385	0	9599.6	42479.8	2625.5	2343.3	1216.3	923.5	65.8	67.2	72.6	53.8	58	63.2
PY17X_0713300	57165.1	31803.4	82526.9	2.59	1.4	0.34	4.08	4.5176e-05	0.24264	0.000454	0	25885.5	30370.9	39153.7	58577.8	90589.5	98413.3	61.8	38.5	73.9	39.1	65.4	71.3
PY17X_0402100	30.9	55	6.9	0.136	-2.9	0.71	-4.07	4.63536e-05	0.248919	0.000465	0	64.3	26.7	73.9	2.2	5.5	13	46.4	40.5	59.8	12	28.4	30.6
PY17X_1018900	2265.8	1515.1	3016.5	1.99	1	0.24	4.07	4.67741e-05	0.25113	0.0004684	0	1296.2	1597.1	1651.9	3107.9	2609.5	3332.2	61.1	48.7	65.8	55.6	58.6	62.8
PY17X_1316700	22934.7	13073.7	32795.6	2.51	1.3	0.33	4.06	4.99148e-05	0.267943	0.000499	0	10632.4	11723.7	16865.1	26331.7	31901.7	40153.4	82.8	87.8	88.3	88.1	84.1	85.3
PY17X_1126700	1674.6	2813.8	535.5	0.19	-2.4	0.59	-4.05	5.09495e-05	0.273446	0.0005084	0	2261.2	5133.7	1046.4	649.9	515.1	441.4	47.9	38.1	52.4	42.6	44.2	48.8
PY17X_0505600	634.3	1048.8	219.9	0.209	-2.3	0.56	-4.05	5.18667e-05	0.278317	0.0005167	0	1606.4	1148.2	391.7	285.6	173.2	200.8	72.7	57.8	74.9	58.6	74.6	72
PY17X_0928300	157.6	247.3	67.9	0.276	-1.9	0.46	-4.04	5.38122e-05	0.288703	0.0005351	0	390.1	168.9	183	54	75.6	74	55.1	40.3	65.8	34	56.7	66.5
PY17X_1416500	4900.6	8831.3	969.9	0.11	-3.2	0.79	-4.04	5.42361e-05	0.290923	0.0005384	0	9427.6	15703.3	1363.1	1529.2	656.1	724.3	89.6	86.8	87.9	86.2	86.6	87.9
PY17X_0948401	9.9	18.2	1.6	0.0798	-3.6	0.9	-4.04	5.43642e-05	0.291555	0.0005387	0	18.3	16.3	20.1	2.2	0.9	1.6	54.2	25.8	67.2	2.3	0	0.1
PY17X_0311200	722.9	1298.8	147	0.112	-3.2	0.78	-4.04	5.45119e-05	0.292293	0.0005393	0	1722.9	1899.4	274.2	269.9	71	100	30.3	16.8	41.6	18.9	25.8	30.7
PY17X_0606500	2328.7	1251	3406.3	2.73	1.4	0.36	4.03	5.52224e-05	0.296047	0.0005453	0	821.5	1623.8	1307.7	2844.8	3397.3	3976.9	48.6	45.3	57.7	48	50.2	54.4
PY17X_0950301	5.9	11.8	0	0.0186	-5.7	1.43	-4.02	5.73584e-05	0.307441	0.0005655	0	14.9	13.3	7.3	0	0	0	26.8	18.5	29.1	0	0	0
PY17X_1464700	67.7	119.3	16	0.136	-2.9	0.72	-4.02	5.8161e-05	0.311685	0.0005718	0	172.7	151.1	34.1	13.5	10.1	24.4	45.1	39.4	30.9	20.7	26.7	27.3
PY17X_0402600	8.4	16.5	0.3	0.0258	-5.3	1.31	-4.02	5.8204e-05	0.311857	0.0005718	0	16.9	16.3	16.2	0	0	0.8	54.5	28.8	56.2	0	0	6.8
PY17X_0700037	10.6	19.3	1.9	0.0948	-3.4	0.85	-4.01	6.03856e-05	0.323486	0.0005922	0	22.3	17.8	17.9	2.2	2.8	0.8	41.9	33.7	54.8	1.4	20.9	11.7
PY17X_1346400	190.1	289.2	91.1	0.312	-1.7	0.42	-4	6.24259e-05	0.334353	0.0006112	0	392.1	291.9	183.5	114.7	89.4	69.1	13.7	12.7	17.4	8.3	13	10.6
PY17X_1402300	151349	92380.3	210317	2.28	1.2	0.3	4	6.28205e-05	0.336404	0.000614	0	79731.5	119722	77687.4	237606	189373	203973	92.3	86.4	93.8	89.3	93.4	95.5
PY17X_1125700	10011.9	5092.6	14931.3	2.93	1.6	0.39	3.99	6.56864e-05	0.351685	0.0006409	0	4271.2	6474.5	4532	11197	12129.7	21467.2	55.4	65	56.6	60.9	53.7	56.2
PY17X_0401900	15	25.9	4.1	0.155	-2.7	0.68	-3.99	6.74663e-05	0.361147	0.0006572	0	33.2	19.3	25.2	4.5	5.5	2.4	61.1	29.5	71.4	22.6	36.4	11.3
PY17X_1046401	8.7	16.7	0.7	0.0259	-5.3	1.33	-3.97	7.04729e-05	0.377171	0.0006853	0	15.6	19.3	15.1	2.2	0	0	40.8	21.6	40.9	5.1	0	0
PY17X_0826400	7861.2	12454.5	3268	0.262	-1.9	0.49	-3.97	7.145e-05	0.382329	0.0006936	0	21212.7	9059.9	7091	2770.6	3347.6	3685.9	91.3	85.4	93.3	87.6	91.6	93.1
PY17X_1250500	59.9	97.9	21.9	0.229	-2.1	0.54	-3.97	7.33437e-05	0.392389	0.0007108	0	115.8	50.4	127.6	13.5	22.1	30.1	64.8	51.9	61	29.1	43.3	78.2
PY17X_0904300	14118.1	24793	3443.1	0.139	-2.8	0.72	-3.96	7.35964e-05	0.393667	0.000712	0	33839.5	34946	5593.5	5660.3	2087	2581.9	87.1	64	76.6	56.4	58.6	66.5
PY17X_1347400	1510.1	802.2	2218	2.77	1.5	0.37	3.96	7.39183e-05	0.395315	0.0007139	0	504.5	1047.5	854.5	1864.3	2223.4	2566.4	21.2	26.9	24.8	24	21.3	23.1
PY17X_0401600	20.2	35.5	5	0.155	-2.7	0.68	-3.96	7.52817e-05	0.402531	0.0007259	0	43.3	43	20.1	2.2	4.6	8.1	54.2	43.2	63.3	11.7	19.6	21.8
PY17X_1329000	1881.5	3336.1	426.9	0.128	-3	0.75	-3.96	7.59728e-05	0.406151	0.0007313	0	5270.2	4031.4	706.7	730.9	243.3	306.5	87.9	82	89.2	79.2	86.6	90.9
PY17X_1137400	1306.4	857.2	1755.6	2.05	1	0.26	3.95	7.8452e-05	0.419326	0.0007539	0	682	939.3	950.2	1641.7	1956.2	1669	11	3.7	20	5.1	8.5	11.8
PY17X_1206900	1040.4	1592.8	488	0.306	-1.7	0.43	-3.95	7.86954e-05	0.420548	0.000754	0	2562.6	1111.2	1104.6	488	507.7	468.3	59.5	31.9	65.1	47.1	57.6	62.2
PY17X_1042200	12352.7	9055.5	15649.9	1.73	0.8	0.2	3.95	7.87255e-05	0.42063	0.000754	0	9456.7	8673.2	9036.6	17259.8	14214	15475.9	92.7	78.4	92.5	83.9	91.3	91.3
PY17X_0918800	1246.9	724.4	1769.5	2.44	1.3	0.33	3.95	7.93317e-05	0.42379	0.0007585	0	747.7	897.8	527.7	2125.2	1689	1494.2	73.4	71.8	74.3	73.2	73.5	73.7
PY17X_0210800	11376.9	3345.6	19408.2	5.8	2.5	0.64	3.95	7.95354e-05	0.424798	0.0007592	0	2148.8	6693.8	1194.1	24064.8	15558.3	18601.6	50.7	48.4	52.6	49.6	53.1	53.4
PY17X_0509400	27418	50643	4193	0.0828	-3.6	0.91	-3.94	8.24326e-05	0.44019	0.0007855	0	44335.1	103392	4201.9	6694.8	3225.9	2658.3	61.5	58.1	67.7	59.4	61.2	64.4
PY17X_1130500	9963	17488.1	2437.8	0.139	-2.8	0.72	-3.94	8.31613e-05	0.443998	0.0007911	0	22323.3	26560.3	3580.7	3694.8	1459.5	2159.2	91	85.9	89.7	84	87.5	88.2
PY17X_1047901	60	109.1	10.8	0.104	-3.3	0.83	-3.93	8.51533e-05	0.454548	0.0008087	0	92.1	208.9	26.3	4.5	10.1	17.9	75.3	61.5	75.5	33.1	63.1	67.5
PY17X_0712500	17536.8	11282.2	23791.3	2.11	1.1	0.27	3.93	8.53817e-05	0.455682	0.0008096	0	10610.7	13581.6	9654.4	21305.5	21986.2	28082.1	79.6	63.5	86	67.3	78.9	87.2
PY17X_1230500	9437.3	5598.6	13276	2.37	1.2	0.32	3.93	8.64227e-05	0.461152	0.0008169	0	3837.8	7003.4	5954.5	12845.4	12859.5	14123.1	42.4	21.2	53.9	24.3	40.7	49.1
PY17X_0802500	44463.8	24728.1	64199.5	2.6	1.4	0.35	3.93	8.64466e-05	0.461193	0.0008169	0	18453.7	35509	20221.5	62650.4	67533.4	62414.8	75.1	53.6	81.6	56.4	72.4	72
PY17X_1315200	2540.5	4655.1	425.9	0.0913	-3.5	0.88	-3.93	8.65997e-05	0.461923	0.000817	0	4872.6	8485	607.7	809.6	239.6	228.4	86.8	82.9	86.7	81.3	81	84.3
PY17X_1100091	15.7	27.9	3.6	0.135	-2.9	0.74	-3.92	8.97868e-05	0.478833	0.0008457	1	35.9	14.8	33	2.2	2.8	5.7	49	24.4	76.5	12	28.2	32.4
PY17X_0525700	65921.1	41719.6	90122.6	2.16	1.1	0.28	3.92	9.01397e-05	0.480625	0.0008476	1	46257.7	42795.4	36105.7	69419.4	94161.9	106786	92.9	79.2	93	81.8	94.1	94.6
PY17X_1201800	38.8	64.2	13.4	0.223	-2.2	0.56	-3.9	9.69528e-05	0.516856	0.0009102	1	73.8	48.9	69.9	4.5	12.9	22.8	58.4	35.6	63.3	16.8	54.5	46.6
PY17X_1212600	2148.2	3621.5	674.9	0.186	-2.4	0.62	-3.9	9.75845e-05	0.520125	0.0009146	1	5785.5	3892.1	1186.9	1003	447.8	573.9	86.3	80.2	87	81.9	82.7	86.2
PY17X_1358800	245.3	391.9	98.8	0.254	-2	0.51	-3.89	9.99455e-05	0.53261	0.0009352	1	617	364.5	194.2	74.2	99.5	122.8	78.8	50.3	80.2	46.4	63.5	75.9
PY17X_1332700	21871.4	8338.9	35403.9	4.25	2.1	0.54	3.88	0.00010337	0.550756	0.0009657	1	8401	13073.5	3542.1	31420.8	26518.8	48272.2	47.2	27.2	59	28.6	44.6	53.7
PY17X_1434500	9332.6	16052.3	2613	0.163	-2.6	0.68	-3.87	0.000108255	0.576674	0.00101	1	33523.9	5421.1	9211.8	2687.4	2022.5	3129	92.3	91.5	93.2	91.7	92.7	93
PY17X_0516400	304.6	520.5	88.5	0.169	-2.6	0.66	-3.86	0.000112023	0.596633	0.001043	1	1042.2	288.9	230.5	116.9	54.4	94.3	68.9	63.9	71.2	65.1	60.8	67.9
PY17X_0604400	118053	70315.8	165790	2.36	1.2	0.32	3.86	0.000112293	0.597962	0.001044	1	50392.9	92994.3	67560.2	178513	155286	163572	96.7	96.6	95.1	96.6	94.6	94.2
PY17X_1000500	31.9	52.3	11.4	0.228	-2.1	0.55	-3.86	0.000114407	0.609104	0.001062	1	44	35.6	77.2	6.7	13.8	13.8	56.1	44.8	68.7	12.5	44	64.5
PY17X_1400500	169.3	273.3	65.2	0.241	-2.1	0.53	-3.86	0.000115071	0.612522	0.001066	1	329.1	125.9	364.8	42.7	62.7	90.2	86.5	72.5	90.8	48.1	88.1	89.7
PY17X_1373300	1626.5	2435.8	817.1	0.336	-1.6	0.41	-3.86	0.000115441	0.614378	0.001068	1	3575.7	2255	1476.7	694.9	922.4	834.1	85.3	84.6	88.1	86.4	85.4	85.8
PY17X_0418600	170.2	270.4	70	0.259	-1.9	0.51	-3.85	0.000116723	0.621085	0.001078	1	439.5	137.8	233.9	60.7	66.3	82.9	29.5	12.6	29.3	15.7	21.1	23.5
PY17X_0900075	10.3	19.7	0.8	0.0521	-4.3	1.11	-3.85	0.000118082	0.628196	0.001089	1	16.9	10.4	31.9	0	0.9	1.6	51.6	46.8	53.5	0	11.9	0
PY17X_1116900	7219.9	5213.1	9226.7	1.77	0.8	0.21	3.85	0.000118981	0.632859	0.001095	1	4921.4	4868.5	5849.3	8421.9	9395.8	9862.5	47.6	50	56.8	41.2	49.2	55
PY17X_0401100	18.6	32.3	4.9	0.151	-2.7	0.71	-3.84	0.000122202	0.649872	0.001123	1	38.6	16.3	42	4.5	2.8	7.3	71.3	44.9	69.7	12.7	0.9	31.2
PY17X_1333900	1894.7	3212.9	576.6	0.179	-2.5	0.65	-3.83	0.000127026	0.675395	0.001166	1	2193.5	6416.7	1028.5	611.7	575	543	13.9	6.4	17.5	6.8	10.1	9.9
PY17X_0223101	12.2	24.1	0.3	0.0182	-5.8	1.51	-3.83	0.000127966	0.68027	0.001172	1	7.4	51.9	12.9	0	0.9	0	72.7	52.4	81.2	0	0	0
PY17X_1215800	124.4	182.9	65.9	0.36	-1.5	0.39	-3.83	0.000130442	0.693298	0.001193	1	233	197.1	118.6	69.7	59	69.1	57.1	26	63.8	13.5	42.1	44.7
PY17X_1213800	15362.8	8440.3	22285.2	2.64	1.4	0.37	3.82	0.000131088	0.696599	0.001197	1	7069.5	7028.6	11222.9	15915	22974.9	27965.8	69.2	67.3	75.4	67.6	69.7	76.9
PY17X_1323900	629.7	972.8	286.6	0.294	-1.8	0.46	-3.82	0.000132155	0.702139	0.001205	1	1573.9	530.4	814.2	283.4	282	294.3	43.8	26.4	55	28.6	37.7	45.1
PY17X_0710400	1931.4	1302.5	2560.3	1.97	1	0.26	3.82	0.000133802	0.710754	0.001218	1	1076.1	1260.8	1570.7	2426.5	2544.1	2710.3	32.7	32.7	36.7	31.4	32.9	34
PY17X_0720900	7218.5	12153	2284.1	0.188	-2.4	0.63	-3.81	0.000140747	0.747508	0.001279	1	15912.7	17516.7	3029.6	2811	2086.1	1955.1	76.1	57.6	76.3	39.4	45.2	52
PY17X_1421500	8539	4580.4	12497.7	2.73	1.4	0.38	3.8	0.000141826	0.753094	0.001286	1	3960.4	3458	6322.7	8966.1	13507.2	15019.8	42.9	24.3	53.6	26.1	39.6	45.3
PY17X_1340000	4141.1	2902.4	5379.7	1.85	0.9	0.23	3.8	0.000141911	0.753406	0.001286	1	2383.1	3062.4	3261.8	5264.5	5501.9	5372.7	74.6	63.2	81	65.7	72.7	78.3
PY17X_0500147	66	101.1	30.8	0.308	-1.7	0.45	-3.8	0.000142254	0.755084	0.001287	1	103.6	63.7	136	24.7	29.5	38.2	66.6	59.5	74.6	42.2	47.2	66.3
PY17X_1135100	38.8	69	8.6	0.124	-3	0.79	-3.79	0.000147711	0.783903	0.001334	1	127.3	19.3	60.4	9	4.6	12.2	84.9	76	80	51.9	61.5	81.6
PY17X_1004000	31823.4	14516.7	49130.1	3.38	1.8	0.46	3.79	0.000149086	0.791048	0.001343	1	12710.8	23091.9	7747.4	48404	41555.6	57430.7	79.4	70.2	84.6	71.3	80.2	86.6
PY17X_1428000	76571.2	34532.3	118610	3.43	1.8	0.47	3.79	0.000149165	0.791323	0.001343	1	28880.9	23272.7	51443.2	70042.4	132135	153653	49.3	26.4	67.5	28.9	61	72.2
PY17X_1372500	5.5	11	0	0.0194	-5.7	1.5	-3.79	0.000150387	0.797651	0.001352	1	13.5	4.4	15.1	0	0	0	46.1	28.7	74.8	0	0	0
PY17X_1144700	3854.5	5600.3	2108.7	0.377	-1.4	0.37	-3.79	0.000151827	0.805137	0.001363	1	7559.2	5822.6	3419	1938.5	2121.1	2266.5	60.9	47.3	64	50.5	59.4	62.9
PY17X_0105900	1267.7	2204.3	331	0.15	-2.7	0.72	-3.79	0.000153102	0.811745	0.001372	1	1886.1	4212.1	514.8	490.2	280.1	222.7	32.9	22.6	37.5	22.9	25.3	27
PY17X_0118801	5	10	0	0.0216	-5.5	1.46	-3.78	0.000157629	0.835594	0.00141	1	14.9	7.4	7.8	0	0	0	44.3	15.2	30.5	0	0	15.2
PY17X_1315800	220.8	357.7	83.9	0.234	-2.1	0.56	-3.77	0.000160188	0.848995	0.001431	1	304.1	607.4	161.7	101.2	90.3	60.2	28.2	9.9	41.2	10.3	14.4	21.9
PY17X_1148200	14	23.9	4.2	0.192	-2.4	0.63	-3.77	0.0001605	0.850488	0.001431	1	26.4	25.2	20.1	2.2	4.6	5.7	58.7	33.5	58.4	11.7	36.4	26.8
PY17X_1218300	4481.8	2589.6	6374.1	2.46	1.3	0.35	3.77	0.00016526	0.875546	0.001472	1	2228.7	3178	2362	4515.7	6363.4	8243.2	36.5	28.5	41.9	29.4	34.3	38.8
PY17X_1430400	189.1	298.4	79.8	0.271	-1.9	0.5	-3.77	0.000166156	0.880127	0.001477	1	428	228.2	238.9	47.2	66.3	126	46.8	29.6	51.4	17.4	32.4	43.2
PY17X_0700011	20.2	32.8	7.6	0.229	-2.1	0.57	-3.76	0.000166643	0.88254	0.001479	1	23.7	44.4	30.2	9	6.5	7.3	49.5	45.8	64.2	26.2	30.1	39.6
PY17X_0403500	3487.2	2632.4	4342.1	1.65	0.7	0.19	3.76	0.000168242	0.890839	0.001491	1	2736	2404.6	2756.5	4515.7	4150.1	4360.6	69	72.2	72	69.8	70.2	68.5
PY17X_0520000	157.3	91.9	222.8	2.4	1.3	0.34	3.76	0.000170441	0.902317	0.001508	1	107.7	62.2	105.8	227.1	198.1	243.1	89.1	80.4	92	74.1	88.6	91.4
PY17X_0308100	7051.6	3946.8	10156.4	2.57	1.4	0.36	3.76	0.00017067	0.903356	0.001508	1	3161.3	5673	3006.1	9397.9	9285.3	11786	58.4	51.5	63.9	49.4	57.6	62.3
PY17X_1219100	149.3	222.4	76.2	0.343	-1.5	0.41	-3.75	0.000173873	0.920138	0.001534	1	319.6	201.5	146.1	74.2	68.2	86.2	40.3	28	41.3	16	18.4	21.9
PY17X_1400075	7.5	14.3	0.7	0.0302	-5.1	1.35	-3.75	0.000174318	0.922316	0.001536	1	14.2	16.3	12.3	2.2	0	0	72.7	28.9	61	11.7	0	0
PY17X_0706700	1236.4	1544.7	928.1	0.601	-0.7	0.2	-3.75	0.000177348	0.938171	0.00156	1	1653.8	1472.7	1507.5	917.5	984.1	882.8	26.2	13.1	33	15.1	20.4	24.4
PY17X_1022000	20438.9	13822.9	27054.8	1.96	1	0.26	3.74	0.000183936	0.97284	0.001615	1	10889.1	15332.9	15246.8	24489.9	28658.3	28016.2	70.4	40.8	80.8	42.3	66.5	72.2
PY17X_1422300	138450	89483.7	187417	2.09	1.1	0.29	3.74	0.000184915	0.977829	0.001621	1	72403.3	114405	81643.1	205526	178277	178448	97.5	94.7	98.6	96.2	98.3	97.5
PY17X_0946800	10	18.8	1.1	0.0719	-3.8	1.02	-3.73	0.00018969	0.999749	0.00166	1	21	14.8	20.7	0	0	3.3	69.7	40.6	62.8	0	0	22.2
PY17X_1435300	1645.1	2262.9	1027.3	0.454	-1.1	0.31	-3.73	0.000189914	0.999749	0.00166	1	2840.3	2246.1	1702.2	1092.9	1103	886.1	66.2	35.9	75.7	49.5	63.1	69.3
PY17X_0514600	60.6	92.2	29.1	0.314	-1.7	0.45	-3.73	0.000192357	0.999749	0.001679	1	113.8	106.7	56	31.5	31.3	24.4	77.9	90.2	70.2	44.1	87.7	70.5
PY17X_0837800	11078.2	8430.6	13725.7	1.63	0.7	0.19	3.73	0.000193982	0.999749	0.00169	1	8132.1	8092.4	9067.4	14556.7	13540.4	13080.1	69.5	44.7	79.3	51.7	68.6	75.5
PY17X_0925700	5667.2	3943.8	7390.5	1.87	0.9	0.24	3.72	0.000195564	0.999749	0.001702	1	3462	4206.2	4163.3	6451.9	7130.9	8588.7	34	31.7	38.3	27.6	32.2	34.9
PY17X_0804000	12886.4	7177.9	18594.8	2.59	1.4	0.37	3.72	0.000197578	0.999749	0.001717	1	4633.6	10187.3	6712.7	18759.8	17373.6	19651.1	72.5	58.1	80.4	61.9	71.8	76.9
PY17X_1369000	20843.1	11579.3	30106.8	2.6	1.4	0.37	3.72	0.00020047	0.999749	0.001739	1	9845.5	9448	15444.4	20864.7	33154.9	36300.9	48.2	33.3	58.1	35.2	45.5	50.8
PY17X_0100029	7.9	15.3	0.6	0.0468	-4.4	1.19	-3.72	0.000202004	0.999749	0.00175	1	16.3	8.9	20.7	0	0.9	0.8	0	0	0	36.4	44.9	49.1
PY17X_1353600	4348.4	3366.1	5330.7	1.58	0.7	0.18	3.71	0.000204559	0.999749	0.001769	1	3350.2	3388.4	3359.7	5624.3	5360	5007.7	29.9	29.6	34.1	25.5	27.7	29.8
PY17X_1036100	325.7	459.7	191.8	0.417	-1.3	0.34	-3.71	0.000204982	0.999749	0.00177	1	515.4	549.7	313.9	213.6	166.8	195.1	52.4	29	62.7	27.7	43.3	54.4
PY17X_0943500	134.8	232.9	36.7	0.155	-2.7	0.73	-3.71	0.000206804	0.999749	0.001783	1	352.8	290.4	55.4	58.5	23	28.5	78.1	59.5	84.3	65.1	71.9	72
PY17X_0818500	4431.5	2923.2	5939.8	2.03	1	0.28	3.71	0.000208317	0.999749	0.001793	1	3204.6	2203.1	3361.9	5462.4	6126.6	6230.3	69.6	51.8	76	58.4	69.2	71.9
PY17X_0924600	7642.9	4067.8	11217.9	2.76	1.5	0.39	3.71	0.000211086	0.999749	0.001815	1	3554.7	3600.2	5048.5	6674.6	12519.5	14459.7	58.3	49.7	64.9	51.5	58.2	62.6
PY17X_0816300	30066.4	20844.3	39288.5	1.88	0.9	0.25	3.7	0.00021491	0.999749	0.001845	1	23472.6	21159.9	17900.4	38990.4	34258.8	44616.4	76.7	52.9	86.8	57.3	74	85.1
PY17X_0715700	14639.9	8964.8	20315.1	2.27	1.2	0.32	3.7	0.00021534	0.999749	0.001846	1	6835.2	8344.3	11714.8	17576.9	19868.8	23499.5	75.6	61.9	83.8	66.8	75.4	80.9
PY17X_0116400	9.1	17	1.2	0.0844	-3.6	0.96	-3.7	0.000218337	0.999749	0.001868	1	14.9	22.2	14	0	2.8	0.8	46.5	35.7	52.6	0	5.6	5.6
PY17X_1108500	8732.7	6310.2	11155.2	1.77	0.8	0.22	3.69	0.000220849	0.999749	0.001887	1	6555.5	5400.4	6974.6	10400.9	11814.6	11250.2	63.8	44.4	69.9	46.9	58.8	60.8
PY17X_0216400	33040.8	17329.1	48752.4	2.81	1.5	0.41	3.68	0.000235891	0.999749	0.002013	1	13441.5	25711.3	12834.5	62018.5	44440.6	39798.1	58	48.6	65.3	51.2	63.2	67.2
PY17X_0505200	2116.9	1225.3	3008.4	2.46	1.3	0.35	3.67	0.000238432	0.999749	0.00203	1	1175.7	1025.3	1475	2033	3156.8	3835.4	77.5	78.3	81.4	78.6	77.6	80.4
PY17X_1448200	2648	4345.4	950.6	0.219	-2.2	0.6	-3.67	0.000238601	0.999749	0.00203	1	7506.3	4053.6	1476.2	1216.6	736.2	899.1	63.9	38.1	70.9	42.9	57.9	66.8
PY17X_1334600	10251.7	18548.5	1954.9	0.105	-3.2	0.88	-3.67	0.000241439	0.999749	0.002051	1	20711.5	32400.7	2533.2	3850	907.6	1107.2	79.5	73.8	73.7	68.3	71.1	71.6
PY17X_1433400	8750.2	6029.9	11470.6	1.9	0.9	0.25	3.67	0.000247333	0.999749	0.002098	1	5266.1	7415.3	5408.3	12035.8	11452.5	10923.4	53.3	33.6	61	38.2	50.4	56
PY17X_0400043	60.7	92.5	28.9	0.323	-1.6	0.44	-3.66	0.000249486	0.999749	0.002111	1	114.5	69.6	93.4	15.7	37.8	33.3	63.3	53.5	71.4	50.3	61	74.2
PY17X_1034100	5724.3	3178.3	8270.2	2.6	1.4	0.38	3.66	0.000249611	0.999749	0.002111	1	2261.9	4721.8	2551.1	8851.4	8303	7656.2	86.9	81.6	86.6	81.6	84.6	84.9
PY17X_1454400	73.3	120.8	25.8	0.207	-2.3	0.62	-3.66	0.000251338	0.999749	0.002122	1	138.2	170.4	53.7	40.5	24	13	22.2	20.7	24.8	25.4	19.9	22
PY17X_0508300	1321.1	562.2	2080.1	3.7	1.9	0.52	3.66	0.000256334	0.999749	0.002158	1	488.3	334.8	863.4	1131.2	2282.4	2826.6	51.9	58.4	51.4	60.1	51.1	54.9
PY17X_0820300	10277.8	7388.4	13167.3	1.78	0.8	0.23	3.66	0.000256371	0.999749	0.002158	1	6560.3	8427.2	7177.7	11819.9	14014	13667.9	34.3	14.2	44.8	15.2	29.8	35.1
PY17X_1000900	532.8	720.2	345.5	0.479	-1.1	0.29	-3.65	0.000261165	0.999749	0.002195	1	761.9	540.8	857.8	355.3	364.9	316.2	91.3	66.3	94.4	69.1	83.1	83.1
PY17X_0917100	41099.6	26102.7	56096.5	2.15	1.1	0.3	3.64	0.000276345	0.999749	0.00232	2	24569.7	20285.8	33452.7	48997.7	55834.1	63457.8	92.8	78.6	95.5	83	94.4	96
PY17X_0703000	2345.2	3933.6	756.9	0.192	-2.4	0.66	-3.63	0.000282637	0.999749	0.002369	2	4851.6	5981.1	968.1	1032.2	589.7	648.7	86.1	76.8	88.9	79.9	85.8	88.1
PY17X_0220401	15	27.5	2.5	0.0907	-3.5	0.95	-3.63	0.000283829	0.999749	0.002376	2	27.1	7.4	48.1	2.2	3.7	1.6	68.8	40.2	77.1	12.6	37.8	12.6
PY17X_0819300	8213.3	6065.2	10361.4	1.71	0.8	0.21	3.63	0.000285152	0.999749	0.002383	2	5493.6	5739.6	6962.3	10394.1	10591.8	10098.3	47	31	54.9	34.9	43.9	48.9
PY17X_1044600	71.5	116.4	26.6	0.23	-2.1	0.58	-3.63	0.000285977	0.999749	0.002386	2	128	48.9	172.4	20.2	37.8	21.9	84.3	59.8	91.9	62.5	74.1	82.8
PY17X_1450800	1155.4	591.1	1719.8	2.91	1.5	0.42	3.63	0.000286498	0.999749	0.002387	2	459.8	474.1	839.4	1122.2	1768.2	2268.9	33.6	29.4	26.3	33.6	28.4	27
PY17X_1437300	554.3	959.7	148.8	0.155	-2.7	0.74	-3.63	0.000287561	0.999749	0.002393	2	2118.4	367.4	393.4	193.4	92.1	161	89.4	88.7	93.5	83.2	89.8	92.2
PY17X_1044000	629.1	1009.9	248.2	0.246	-2	0.56	-3.61	0.000300608	0.999749	0.002498	2	1112	1551.2	366.5	242.9	194.4	307.3	91.8	88.1	91.6	78.7	87.8	88.4
PY17X_1041200	1715.8	2838.8	592.8	0.209	-2.3	0.63	-3.61	0.000311518	0.999749	0.002582	2	5515.3	1937.9	1063.2	744.4	447.8	586.1	66.7	53	75.2	53.9	68.8	73
PY17X_0805200	2727.4	1697.5	3757.4	2.21	1.1	0.32	3.61	0.000311623	0.999749	0.002582	2	1428.9	1702.3	1961.3	2871.8	3557.6	4842.7	38.9	25.1	39.9	22.8	32.5	34.5
PY17X_1368200	3478.2	2424.6	4531.8	1.87	0.9	0.25	3.6	0.000312428	0.999749	0.002585	2	2009.3	2905.4	2359.2	4823.8	4363.9	4407.7	83.8	82.6	85.4	82.2	83.7	84.9
PY17X_1323500	357.5	579	136	0.234	-2.1	0.58	-3.6	0.000313298	0.999749	0.002588	2	684.7	856.4	195.9	175.4	126.2	106.5	38.2	21.1	46.8	23.2	36.2	40.1
PY17X_1043800	36.2	55	17.4	0.316	-1.7	0.46	-3.6	0.000314081	0.999749	0.002591	2	65	35.6	64.4	15.7	20.3	16.3	62.4	68	73.1	41.2	61.4	49.4
PY17X_1430200	2881.6	2085.3	3677.9	1.76	0.8	0.23	3.6	0.000315665	0.999749	0.0026	2	1749.9	2286.1	2219.8	3523.9	3630.4	3879.3	33.6	23.7	44.1	24.4	30.4	36.2
PY17X_1107100	4326.5	7191.5	1461.6	0.203	-2.3	0.64	-3.6	0.000318154	0.999749	0.002617	2	9025.4	10760.7	1788.4	1841.8	1243	1299.9	76.7	72	76.3	72.2	71.6	73.6
PY17X_1432900	11694.9	9187.9	14202	1.55	0.6	0.18	3.59	0.000334184	0.999749	0.002745	2	9595.6	9129.5	8838.5	13771.9	14754.9	14079.2	80.6	63.2	85.3	68.9	78.7	82.9
PY17X_1045400	11.5	19.7	3.3	0.177	-2.5	0.7	-3.58	0.000341397	0.999749	0.0028	2	21	16.3	21.8	2.2	2.8	4.9	50.1	21.4	52.2	12.7	20.2	24.2
PY17X_0116000	24.8	39.4	10.1	0.237	-2.1	0.58	-3.58	0.000343252	0.999749	0.002811	2	56.2	31.1	30.8	15.7	7.4	7.3	84.5	50.9	74.5	38.6	58.6	66.3
PY17X_1304100	114.6	189.2	40.1	0.211	-2.2	0.63	-3.58	0.000349929	0.999749	0.002862	2	350.8	74.1	142.7	42.7	29.5	48	72.7	66.4	74.7	52.1	50	57.8
PY17X_1363900	5741.5	4196.7	7286.3	1.74	0.8	0.22	3.57	0.000350593	0.999749	0.002863	2	4187.3	4539.6	3863.3	8332	6832.4	6694.5	80.8	81.1	78.8	81.6	81.2	80.3
PY17X_1043500	37.6	60.2	14.9	0.239	-2.1	0.58	-3.57	0.000352188	0.999749	0.002872	2	52.8	31.1	96.8	18	12.9	13.8	82.6	42.7	86.5	49.6	73.3	48.2
PY17X_1016900	7929.2	13812.6	2045.8	0.148	-2.8	0.77	-3.57	0.000353473	0.999749	0.002878	2	16351.6	23134.9	1951.3	2784.1	1572.9	1780.3	85.1	67.8	85.2	32.5	26.7	31.2
PY17X_0829800	19376.9	15023.9	23730	1.58	0.7	0.18	3.57	0.000354586	0.999749	0.002883	2	14392.4	15749.2	14930.1	25234.2	23692.7	22263.1	84.7	65.4	89.1	70.1	82.9	84
PY17X_0624700	1389.4	2299.3	479.4	0.208	-2.3	0.63	-3.57	0.00035661	0.999749	0.002895	2	2198.9	3938	761	719.6	331.7	387	44.2	30.1	52.6	29.1	42.4	45.7
PY17X_1359300	112.7	189.3	36.1	0.193	-2.4	0.67	-3.57	0.000357472	0.999749	0.002895	2	358.9	69.6	139.3	24.7	33.2	50.4	43.1	14.9	37	6	21.8	19
PY17X_0221301	6.4	12.6	0.3	0.0346	-4.9	1.36	-3.57	0.000357512	0.999749	0.002895	2	10.2	16.3	11.2	0	0.9	0	36.2	35.5	48.7	0	11.4	0
PY17X_1142800	387.9	609	166.8	0.273	-1.9	0.52	-3.57	0.00035837	0.999749	0.002897	2	970.5	591.2	265.2	206.9	139.1	154.5	61.3	57.9	64.6	56.2	58.1	62.4
PY17X_1101200	27.8	44.3	11.2	0.249	-2	0.56	-3.56	0.000365029	0.999749	0.002947	2	46.1	23.7	63.2	11.2	10.1	12.2	63.3	38.9	70.6	25.9	49.5	54.4
PY17X_0524700	3256.7	2365.3	4148.2	1.75	0.8	0.23	3.56	0.000371489	0.999749	0.002995	2	2037.8	2303.9	2754.2	4164.9	4071.8	4207.8	70.1	70.3	76.6	70.4	71.8	75.1
PY17X_1364200	6577.6	4120	9035.3	2.19	1.1	0.32	3.56	0.000376556	0.999749	0.003032	2	3853.4	4787	3719.5	6593.6	8976.6	11535.6	75.9	57.3	82.1	61.9	72.5	79.2
PY17X_0514100	5151.5	3222	7081	2.2	1.1	0.32	3.55	0.000378829	0.999749	0.003046	2	2516.6	4410.7	2738.6	7414.4	6798.3	7030.3	80.4	54.7	88.9	62.2	76.7	84.5
PY17X_0906800	4.4	8.7	0	0.0253	-5.3	1.49	-3.55	0.00038118	0.999749	0.00306	2	10.8	10.4	5	0	0	0	62	33.3	45.3	0	0	0
PY17X_1134000	852.6	1173.7	531.4	0.453	-1.1	0.32	-3.55	0.000383323	0.999749	0.003073	2	1544.1	1114.1	862.9	553.2	563	478	86.9	80.9	91.3	83.4	89.3	89.5
PY17X_0700031	14.1	23.5	4.8	0.201	-2.3	0.65	-3.55	0.000387498	0.999749	0.003102	2	29.8	22.2	18.5	4.5	6.5	3.3	55.3	29.9	73	16	45.5	16.3
PY17X_1246500	931.7	1433	430.4	0.3	-1.7	0.49	-3.55	0.000389079	0.999749	0.00311	2	2178.6	1444.5	676	539.7	382.4	369.1	66.2	52.2	70.3	57.8	61.9	65.6
PY17X_1409700	7037.1	10594.4	3479.9	0.329	-1.6	0.45	-3.54	0.000400317	0.999749	0.003196	2	16805.3	9022.8	5955	2874	3918.8	3646.8	56.3	27.9	70.4	32	47.8	57.5
PY17X_0700073	4.2	8.4	0	0.0261	-5.3	1.49	-3.54	0.000402587	0.999749	0.003209	2	11.5	7.4	6.2	0	0	0	68.4	65	77	0	0	0
PY17X_0115000	12.6	21.9	3.3	0.14	-2.8	0.8	-3.53	0.000409608	0.999749	0.003261	2	24.4	29.6	11.8	4.5	3.7	1.6	56.6	44.8	65.1	11.6	13.3	14.4
PY17X_0401300	48.8	71	26.6	0.376	-1.4	0.4	-3.53	0.000411282	0.999749	0.00327	2	62.3	91.9	58.8	29.2	22.1	28.5	77.2	51.9	77.1	47.5	70.9	79.3
PY17X_0845401	8	15	0.9	0.0692	-3.9	1.09	-3.53	0.000417092	0.999749	0.003311	2	14.9	8.9	21.3	0	1.8	0.8	53.5	30.4	56.7	0	12.1	0
PY17X_0711200	853.7	1382.8	324.6	0.235	-2.1	0.59	-3.53	0.000418531	0.999749	0.003318	2	1153.3	2496.5	498.6	375.6	262.6	335.7	38.5	39.6	47.6	37.1	34.9	38.3
PY17X_0905500	18318.8	13518.1	23119.5	1.71	0.8	0.22	3.52	0.000432121	0.999749	0.003421	2	12475.1	12298.6	15780.7	22636.8	23306.7	23415	90.2	86.9	90.8	88.1	89.7	90
PY17X_0203000	262527	199080	325974	1.64	0.7	0.2	3.52	0.000433428	0.999749	0.003427	2	211344	181212	204684	336388	297412	344123	98.3	94.3	98.6	95.2	98	98.7
PY17X_0401800	27.9	45.6	10.2	0.223	-2.2	0.62	-3.52	0.000435092	0.999749	0.003435	2	54.9	19.3	62.7	9	10.1	11.4	70.3	55.6	83.6	30.9	51.7	51
PY17X_1232900	1447.9	787.4	2108.3	2.68	1.4	0.4	3.51	0.000441436	0.999749	0.003478	3	821.5	620.8	919.9	1266.1	2139.6	2919.3	27.3	27.8	28.1	25.5	25	26.4
PY17X_0209800	49.6	85.8	13.4	0.16	-2.6	0.75	-3.51	0.000441708	0.999749	0.003478	3	169.3	31.1	57.1	9	10.1	21.1	39.1	27.4	39.1	12.8	18.4	37.2
PY17X_0841500	58.6	89.8	27.4	0.316	-1.7	0.47	-3.51	0.00044338	0.999749	0.003486	3	95.5	65.2	108.6	13.5	30.4	38.2	65.5	51.1	65.1	36.1	58.7	61.2
PY17X_0907500	501.4	268.5	734.2	2.74	1.5	0.42	3.49	0.00048009	0.999749	0.003769	3	207.2	243	355.3	501.5	653.3	1047.9	53	57.6	46.3	49.3	58.7	45.1
PY17X_0102100	7613	4960.8	10265.1	2.07	1	0.3	3.49	0.000480979	0.999749	0.003771	3	5667.7	4544	4670.8	7884.4	9893.4	13017.5	76.3	71.1	81.7	72.3	76	80.9
PY17X_1339100	8674.4	6227.6	11121.3	1.79	0.8	0.24	3.49	0.000482792	0.999749	0.00378	3	6242	7202	5238.8	10146.8	11596.2	11620.9	74.8	47.3	79.3	58.2	72.2	72.4
PY17X_0526500	18642.4	6620.3	30664.5	4.63	2.2	0.63	3.49	0.000491213	0.999749	0.003841	3	3835.1	13482.4	2543.3	30980	27964.5	33049.1	41.9	25.1	51.3	26.3	35.1	37.6
PY17X_0218801	95.2	153.2	37.3	0.247	-2	0.58	-3.48	0.000495894	0.999749	0.003872	3	180.8	66.7	212.1	20.2	39.6	52	49.8	35	59.3	16.6	50.9	54.7
PY17X_0827400	2991.3	2077.3	3905.2	1.88	0.9	0.26	3.48	0.000507564	0.999749	0.003958	3	1996.5	2354.2	1881.3	3218.1	3899.5	4598	59.2	27.3	74.5	32.6	55.8	64.7
PY17X_1425100	3778	2682.4	4873.6	1.82	0.9	0.25	3.47	0.000514836	0.999749	0.004009	3	2364.9	3235.8	2446.5	4598.9	4728.8	5293	52.6	53.4	55	51.2	51.3	53.6
PY17X_0824200	379.5	235.4	523.6	2.22	1.2	0.33	3.47	0.000518448	0.999749	0.00403	3	190.3	219.3	296.6	474.5	439.5	656.9	28.5	30.4	30.6	29	26.5	24.1
PY17X_0922000	1401	2252.8	549.1	0.243	-2	0.59	-3.47	0.00051967	0.999749	0.00403	3	3480.3	2450.5	827.6	802.8	386.1	458.5	21.8	7.6	30.9	8.5	10.3	13.3
PY17X_1243900	726.9	1209.5	244.2	0.202	-2.3	0.67	-3.47	0.000519695	0.999749	0.00403	3	1854.9	1486	287.6	332.8	198.1	201.6	88.4	70.8	90.5	68.2	69.8	80.8
PY17X_1319200	11086.6	7820.4	14352.8	1.84	0.9	0.25	3.47	0.0005265	0.999749	0.004078	3	6357.1	9368	7736.2	15110	13977.2	13971.1	76.3	55.7	84.6	59.7	75.6	80.8
PY17X_0837300	846.4	1382.3	310.5	0.224	-2.2	0.62	-3.47	0.000528485	0.999749	0.004088	3	1505.5	2217.9	423.6	438.5	237.7	255.3	42.4	28.5	48.7	30.1	38	39.3
PY17X_0400400	39.5	59	20	0.355	-1.5	0.43	-3.46	0.000530728	0.999749	0.004099	3	58.2	53.3	65.5	11.2	27.6	21.1	76.5	58.8	80.2	17.5	60.8	51.7
PY17X_1317500	20093.6	12881.2	27306	2.12	1.1	0.31	3.46	0.000546378	0.999749	0.004214	3	11048.9	17112.2	10482.6	25351.2	25208.5	31358.2	76.8	64.2	80.6	66.1	76.7	81.1
PY17X_0317700	1036.1	674.7	1397.6	2.07	1.1	0.3	3.46	0.000547796	0.999749	0.00422	3	584.4	648.9	790.7	1063.7	1430.1	1699	81.7	81	82.1	80.9	79.9	82.5
PY17X_0832700	32.3	53.4	11.1	0.215	-2.2	0.64	-3.45	0.000553999	0.999749	0.004262	3	56.9	81.5	21.8	9	13.8	10.6	79.4	92.1	87.9	40.1	60.3	62.6
PY17X_1452100	221.8	335.3	108.3	0.324	-1.6	0.47	-3.45	0.000555941	0.999749	0.004271	3	550.6	225.2	230	96.7	102.3	126	58	59.5	60.6	51.8	62.6	60.2
PY17X_0412900	5212.3	3887.4	6537.3	1.68	0.8	0.22	3.45	0.000559124	0.999749	0.004287	3	3940.8	4077.3	3644	5624.3	7057.2	6930.3	73.9	69.4	75.9	69.8	73.3	76
PY17X_0605000	311.7	421.6	201.8	0.481	-1.1	0.31	-3.45	0.000559529	0.999749	0.004287	3	535	366	363.7	170.9	217.5	217.1	59.3	57.2	67.3	56.6	60	68.1
PY17X_1469601	10.3	17.6	3.1	0.184	-2.4	0.71	-3.44	0.000572231	0.999749	0.004378	3	15.6	19.3	17.9	2.2	3.7	3.3	38.5	25.7	60.4	12.1	19.4	12.1
PY17X_0300100	14.7	27.3	2.2	0.0976	-3.4	0.97	-3.44	0.000574445	0.999749	0.004389	3	29.8	43	9	0	1.8	4.9	61.1	45.3	55.9	0	21.9	24.9
PY17X_1118200	51014.7	34287.2	67742.2	1.98	1	0.29	3.44	0.000591571	0.999749	0.004514	3	36480	26261	40120.7	59301.9	66681.1	77243.6	91.2	82.8	91.6	86.9	91.5	91.2
PY17X_0622400	28273.1	14690	41856.3	2.85	1.5	0.44	3.43	0.000594996	0.999749	0.00453	3	13074.5	9815.5	21180.1	26821.9	45390.6	53356.3	56.3	50.5	61.6	48.3	60.7	67.5
PY17X_0801300	10.3	18.9	1.7	0.111	-3.2	0.92	-3.43	0.000595889	0.999749	0.00453	3	18.3	28.2	10.1	0	1.8	3.3	68.6	78.1	72.3	32.3	52.2	51.5
PY17X_1010200	47586.4	23151.8	72021	3.11	1.6	0.48	3.43	0.000595955	0.999749	0.00453	3	15412.2	39795.2	14248	72761.2	72576.4	70725.5	60.7	48.2	68.1	51.1	59.5	64.6
PY17X_1220300	16900.2	9029.5	24770.9	2.74	1.5	0.42	3.43	0.000599994	0.999749	0.004554	3	6164.8	13709.1	7214.6	31902	21373.5	21037.2	41.9	24.9	52.1	28	41.3	48.4
PY17X_1400071	5.8	11.3	0.3	0.0381	-4.7	1.38	-3.43	0.000610347	0.999749	0.004627	3	13.5	11.9	8.4	0	0.9	0	35.7	15.5	25	0	0	0
PY17X_1028700	3503.3	5961.5	1045.1	0.175	-2.5	0.73	-3.43	0.000613961	0.999749	0.004648	4	7833.4	8733.9	1317.2	1778.8	646.8	709.7	54.9	39.4	69.4	36.4	38.7	49.6
PY17X_1213900	25532.8	19453.2	31612.4	1.62	0.7	0.2	3.42	0.000615019	0.999749	0.00465	4	19090.9	20124.3	19144.3	35459.7	30956.4	28421.1	90.2	78.8	93	82.4	90.7	92.4
PY17X_0700300	60.6	22.2	99	4.57	2.2	0.64	3.42	0.000621256	0.999749	0.004691	4	25.7	34.1	6.7	112.4	61.7	122.8	76.9	81.5	62.8	87.2	80.4	92.1
PY17X_0710500	867.7	637.4	1098	1.73	0.8	0.23	3.42	0.000624983	0.999749	0.004713	4	587.8	742.3	582	1061.5	1168.4	1064.1	31.9	33.9	31.1	26.3	31.3	30.9
PY17X_1355600	13806	7462.1	20149.9	2.7	1.4	0.42	3.41	0.000640566	0.999749	0.004818	4	6693.7	10960.7	4731.8	21809.2	14906	23734.5	84.8	84	84.7	84.5	86.6	88.9
PY17X_0511700	448.8	718.8	178.9	0.248	-2	0.59	-3.41	0.000640631	0.999749	0.004818	4	570.2	1296.4	289.9	233.9	140.1	162.6	52.3	39.3	57.3	51	50.3	53.4
PY17X_1408200	5013.8	3145.3	6882.4	2.19	1.1	0.33	3.41	0.000652831	0.999749	0.004903	4	2480	3181	3774.9	5179.1	6782.6	8685.4	35.8	29.5	41.5	30.5	35.1	37.8
PY17X_1024800	1487.5	1073.2	1901.9	1.77	0.8	0.24	3.41	0.000657497	0.999749	0.004932	4	1091.7	884.5	1243.4	1812.6	1960.8	1932.3	65.3	62.9	66.7	64.3	65.7	65
PY17X_0511200	13959.9	10221.4	17698.3	1.73	0.8	0.23	3.4	0.000662753	0.999749	0.004965	4	9082.9	11387.4	10193.8	15330.3	18563.1	19201.6	46.6	40.9	56.1	40.5	47.2	49.8
PY17X_0932600	36071.9	20217.8	51926	2.57	1.4	0.4	3.4	0.000672174	0.999749	0.005029	4	14271.8	31171	15210.5	54541.1	53649.3	47587.7	74.9	64.9	79.2	67.4	79.2	81.4
PY17X_1034000	11888.9	6906.3	16871.4	2.44	1.3	0.38	3.4	0.000673254	0.999749	0.00503	4	5232.2	10341.4	5145.3	18055.9	15797.9	16760.3	82.9	65.4	90.2	67.1	79.5	86.5
PY17X_1137300	200.1	310.1	90.2	0.289	-1.8	0.53	-3.39	0.000687715	0.999749	0.005131	4	514.7	244.5	171.2	105.7	59.9	104.9	59	67.1	71.1	69.6	59.4	65.8
PY17X_0305600	230413	155139	305687	1.97	1	0.29	3.39	0.000688653	0.999749	0.005132	4	125548	137600	202269	304461	315498	297103	65.4	34.5	82.7	37.8	70.4	77
PY17X_1116300	358	551.1	164.9	0.298	-1.7	0.52	-3.39	0.000704525	0.999749	0.005237	4	707	709.7	236.7	218.1	131.8	144.7	34.9	35.5	39.1	24.9	29.4	25.3
PY17X_1200097	9.8	17.8	1.9	0.107	-3.2	0.95	-3.39	0.000704633	0.999749	0.005237	4	15.6	28.2	9.5	2.2	2.8	0.8	62.8	69.7	80.2	23.8	11.9	23.8
PY17X_0115100	22.2	34.1	10.4	0.312	-1.7	0.5	-3.38	0.000724075	0.999749	0.005375	4	38.6	34.1	29.7	9	8.3	13.8	63.3	54.7	68.7	33	44.2	58
PY17X_0913200	13582.4	6415.7	20749.1	3.23	1.7	0.5	3.38	0.00072745	0.999749	0.005393	4	5826.2	10532.5	2888.5	20756.8	18950.1	22540.3	58.9	40.2	68.1	38.8	54.7	58.8
PY17X_0114300	11.6	3.3	20	7.47	2.9	0.86	3.38	0.000729165	0.999749	0.005398	4	0.7	7.4	1.7	15.7	24	20.3	20.7	10.7	37.1	33.3	34.4	51.4
PY17X_0418700	1901.5	1012.3	2790.7	2.76	1.5	0.43	3.38	0.000737466	0.999749	0.005453	4	883.1	715.6	1438.1	1747.3	3123.6	3501.3	52	62.5	56.2	61.6	53.1	54.3
PY17X_0844001	32.7	48.6	16.8	0.344	-1.5	0.46	-3.37	0.000742693	0.999749	0.005484	4	50.1	34.1	61.6	15.7	19.4	15.4	50.9	42.5	72.6	26.2	60.9	64.6
PY17X_1025000	392	604	180.1	0.298	-1.7	0.52	-3.37	0.000746951	0.999749	0.005509	4	1030.1	499.3	282.6	173.2	189.8	177.2	57	19.9	63	23.7	36.8	49.6
PY17X_0305700	257597	174298	340895	1.96	1	0.29	3.37	0.000748247	0.999749	0.005511	4	128692	184248	209954	360062	346660	315964	69.4	30.2	87	35.6	74.9	79.7
PY17X_1251300	26.8	44	9.6	0.216	-2.2	0.66	-3.37	0.00075569	0.999749	0.005552	4	50.8	16.3	64.9	9	9.2	10.6	81.2	41.3	87.4	46.4	62.7	46.2
PY17X_1459200	398.1	182	614.3	3.39	1.8	0.52	3.37	0.000755787	0.999749	0.005552	4	156.4	302.2	87.3	814.1	521.5	507.3	75.6	71.5	75.6	76.5	76.3	75.1
PY17X_1465400	1309.1	909.1	1709.1	1.88	0.9	0.27	3.36	0.000774952	0.999749	0.005686	4	780.2	1051.9	895.3	1410	1738.7	1978.7	43.3	40.9	48.8	42.8	45.1	49
PY17X_0200841	6.6	12.7	0.6	0.0591	-4.1	1.22	-3.35	0.000794902	0.999749	0.005825	5	12.9	17.8	7.3	0	0.9	0.8	41.6	23.3	34.8	0	12.7	12.7
PY17X_0813200	3909.4	2609.1	5209.7	2	1	0.3	3.35	0.000796042	0.999749	0.005825	5	2021.5	3342.4	2463.3	5824.5	4906.6	4897.9	61.4	48	68.5	50.8	58.5	64.2
PY17X_1200900	24.7	40.2	9.1	0.237	-2.1	0.62	-3.35	0.000804763	0.999749	0.005882	5	50.8	22.2	47.6	4.5	14.7	8.1	60.7	41.8	77.7	12.6	58.9	42.9
PY17X_0402800	9.3	15.7	2.9	0.165	-2.6	0.78	-3.35	0.000807812	0.999749	0.005896	5	16.9	13.3	16.8	4.5	1.8	2.4	43.4	33.4	60.9	10.5	11.7	21.3
PY17X_0843701	4.1	8.1	0	0.0268	-5.2	1.56	-3.35	0.000810422	0.999749	0.005901	5	4.1	7.4	12.9	0	0	0	45	36.8	54.9	0	0	0
PY17X_1221800	4686.3	3624.3	5748.4	1.59	0.7	0.2	3.35	0.000810575	0.999749	0.005901	5	3312.3	3893.6	3666.9	5838	5359	6048.2	63.4	28.7	77.4	38.8	61.1	70.3
PY17X_1004300	12096	6983	17208.9	2.46	1.3	0.39	3.35	0.000811989	0.999749	0.005904	5	5026.4	10547.4	5375.3	18867.8	16005.2	16753.8	61.8	43.8	70.8	45.6	59	65.7
PY17X_1246300	3616.7	2083	5150.4	2.47	1.3	0.39	3.35	0.000818293	0.999749	0.005943	5	2212.5	1486	2550.6	3317	5822.5	6311.6	70.7	58	76.5	59.5	68	71.4
PY17X_0950901	13.8	22.7	5	0.217	-2.2	0.66	-3.34	0.000830475	0.999749	0.00602	5	29.1	13.3	25.7	4.5	5.5	4.9	42.5	29	44.9	12.7	13	13
PY17X_1435600	114.6	168.1	61.1	0.364	-1.5	0.44	-3.34	0.000831005	0.999749	0.00602	5	182.9	226.7	94.6	65.2	64.5	53.7	59.5	45.8	68.2	33.8	59.8	65.2
PY17X_1413700	5583.9	3424.6	7743.1	2.26	1.2	0.35	3.34	0.000834192	0.999749	0.006035	5	2293.1	4781.1	3199.7	7614.6	7960.2	7654.6	15.9	7.8	22.2	8.8	14	16.3
PY17X_1327300	798.5	356.2	1240.8	3.48	1.8	0.54	3.34	0.000839777	0.999749	0.006068	5	300	207.4	561.3	670.2	1240.2	1812	66.8	60.8	77.9	72.1	70.2	74.3
PY17X_1320000	4136.8	3209.4	5064.3	1.58	0.7	0.2	3.34	0.000844244	0.999749	0.006092	5	3214.1	3077.2	3336.8	5597.4	4821.8	4773.6	85.2	72.8	88.7	76.8	84.6	88
PY17X_1240100	4082.4	2551	5613.8	2.2	1.1	0.34	3.34	0.000847126	0.999749	0.006105	5	2717.7	3112.8	1822.5	4940.7	4828.3	7072.5	45.1	39.2	52.5	36.5	41	47.5
PY17X_1438900	12260.2	8996.2	15524.3	1.73	0.8	0.24	3.33	0.000859805	0.999749	0.006184	5	9949.8	9237.6	7801.1	13477.3	16363.7	16731.9	68.8	49	73.7	53.4	66.6	70.2
PY17X_0900079	6.3	11.5	1	0.0658	-3.9	1.18	-3.33	0.00086078	0.999749	0.006184	5	11.5	11.9	11.2	2.2	0	0.8	30.8	19.1	47.1	8.4	0	0
PY17X_0900089	12.7	21.7	3.6	0.174	-2.5	0.76	-3.33	0.000861237	0.999749	0.006184	5	33.2	11.9	20.1	2.2	3.7	4.9	68.8	64.4	57.5	0	37.9	25.9
PY17X_0913900	6405.6	3554.5	9256.7	2.6	1.4	0.42	3.33	0.000879721	0.999749	0.006308	5	3273.7	2502.4	4887.4	5966.2	10322.8	11481.1	77.8	65.2	81.6	65.4	76.8	78.3
PY17X_0916500	17693.2	8564.8	26821.6	3.13	1.6	0.5	3.33	0.000880758	0.999749	0.006308	5	9753.4	11809.7	4131.4	21501.2	21207.6	37756	84.3	59.2	88.8	60.1	80.4	85.7
PY17X_1458200	585.4	770.2	400.6	0.519	-0.9	0.28	-3.33	0.000883127	0.999749	0.006317	5	965.7	687.5	657.5	422.8	422.9	356.1	77.7	63.5	80.4	69.1	71	75
PY17X_1104800	1123.6	751.4	1495.7	1.99	1	0.3	3.32	0.000885631	0.999749	0.006327	5	703	697.8	853.4	1149.2	1457.7	1880.3	76.3	76.3	82.9	79.9	78.6	81.8
PY17X_0411400	4823.8	3590.9	6056.7	1.69	0.8	0.23	3.32	0.000886924	0.999749	0.006328	5	3193.1	3376.5	4203	6089.9	5784.7	6295.4	32	12.1	51.9	14.3	30.6	42.7
PY17X_0314700	66677.2	39461.7	93892.7	2.38	1.3	0.38	3.32	0.000914706	0.999749	0.006518	5	28673.6	58919.5	30791.9	100366	91508.1	89804.3	62.7	47.3	73.6	50.9	70.3	77.1
PY17X_1203400	17.1	28.2	6	0.229	-2.1	0.64	-3.31	0.000926421	0.999749	0.006594	5	26.4	20.7	37.5	2.2	10.1	5.7	59.2	40	63.2	11.8	59.5	42.1
PY17X_0903300	5199.8	7922.2	2477.4	0.313	-1.7	0.51	-3.31	0.000933686	0.999749	0.006632	5	11551.4	8990.2	3224.9	2071.2	2606.7	2754.2	34.7	22.8	44.9	25.5	30.6	33.6
PY17X_1400600	7.4	13.8	0.8	0.0735	-3.8	1.14	-3.31	0.000934184	0.999749	0.006632	5	18.3	5.9	17.3	0	0.9	1.6	75.3	43.9	54.7	0	11.2	23.3
PY17X_1429700	25.6	40.4	10.8	0.26	-1.9	0.59	-3.3	0.000953353	0.999749	0.006756	5	61.6	35.6	24.1	13.5	10.1	8.9	34.7	9.4	29.3	8.2	6.3	14.1
PY17X_1335000	5040.6	3996.8	6084.4	1.52	0.6	0.18	3.3	0.000954025	0.999749	0.006756	5	3990.2	3941	4059.2	6427.2	6207.7	5618.2	36.4	27.4	41.6	30	35.3	37.3
PY17X_0706600	222.1	321.1	123.1	0.385	-1.4	0.42	-3.3	0.000961405	0.999749	0.0068	5	363	189.6	410.7	92.2	144.7	132.5	58.7	32.9	63.1	33.1	57.5	57.3
PY17X_0918200	303.6	493.9	113.3	0.228	-2.1	0.65	-3.3	0.000967236	0.999749	0.006825	6	646.7	700.8	134.3	157.4	100.4	82.1	92.3	92.1	92.5	91.7	89.1	93.6
PY17X_0906000	395.1	618.2	172.1	0.279	-1.8	0.56	-3.3	0.000967653	0.999749	0.006825	6	489	1103.8	261.9	159.7	162.2	194.3	48.5	37.1	60.1	34.9	43.9	54.6
PY17X_1360300	53.1	87.5	18.6	0.207	-2.3	0.69	-3.3	0.000968523	0.999749	0.006825	6	142.2	91.9	28.5	27	17.5	11.4	78.7	44.7	76.2	45.5	58.6	60.9
PY17X_0800600	79.9	128.4	31.4	0.248	-2	0.61	-3.3	0.000975165	0.999749	0.006863	6	155.1	48.9	181.3	18	32.3	43.9	76.3	47.4	76.4	30.9	69.1	71.3
PY17X_1102300	1771.3	2631.2	911.3	0.346	-1.5	0.47	-3.29	0.000997319	0.999749	0.007011	6	3031.9	3585.4	1276.4	1119.9	892.9	721.1	68.9	62.3	73.1	61.2	69.2	70.8
PY17X_1109500	4888	2826.1	6949.9	2.46	1.3	0.39	3.29	0.00100031	0.999749	0.007023	6	2979.1	1752.7	3746.4	5404	6876.6	8569.2	75.9	67	83	71.7	76.1	81.4
PY17X_1022800	4018.1	3148.4	4887.7	1.55	0.6	0.19	3.28	0.00102477	0.999749	0.007186	6	2918.8	3410.6	3115.7	5140.8	4829.2	4693.1	66.3	46.4	73	48.9	64.2	64.4
PY17X_1203700	18763.9	11185.8	26342.1	2.36	1.2	0.38	3.28	0.00103462	0.999749	0.007246	6	11151.2	15596.6	6809.5	24899.2	26873.5	27253.7	39.7	24.9	47.2	23.5	35.1	32.3
PY17X_0421800	8.5	15.6	1.4	0.114	-3.1	0.96	-3.28	0.00104911	0.999749	0.007339	6	13.5	23.7	9.5	0	1.8	2.4	25.7	22.3	20.5	0	11.4	24.1
PY17X_1415900	4300	2783.2	5816.8	2.09	1.1	0.32	3.27	0.00106465	0.999749	0.007438	6	2481.3	2401.6	3466.6	4284	6304.4	6862	60.9	45.5	63.7	47.5	57	62.1
PY17X_0100900	24.8	38.1	11.5	0.313	-1.7	0.51	-3.27	0.00107069	0.999749	0.007471	6	34.5	44.4	35.3	9	17.5	8.1	43.2	32.3	59.1	15.9	26.8	47.6
PY17X_1316000	459.9	590.6	329.1	0.556	-0.8	0.26	-3.27	0.00107528	0.999749	0.007494	6	570.2	499.3	702.3	328.3	308.7	350.4	51.3	40.1	54.6	45.9	47	50.5
PY17X_1316100	1068.1	840.1	1296	1.54	0.6	0.19	3.26	0.00109793	0.999749	0.007643	6	782.9	900.8	836.6	1313.3	1266	1308.8	47.1	46.1	46.5	47.2	45.6	46.5
PY17X_1348400	293.7	456.9	130.5	0.286	-1.8	0.55	-3.26	0.00110879	0.999749	0.007709	6	833	283	254.6	103.4	132.7	155.3	70	61.5	74.2	67	62.8	67.8
PY17X_0902600	3329.6	2552.9	4106.4	1.61	0.7	0.21	3.26	0.00111897	0.999749	0.00777	6	2436	2626.8	2595.9	4661.8	3889.4	3768	69.2	52	80.8	53.2	69.6	75.9
PY17X_1329300	70.6	126.8	14.3	0.116	-3.1	0.95	-3.26	0.00112145	0.999749	0.007778	6	281	17.8	81.7	4.5	16.6	21.9	30.5	15.2	29.9	4.5	16.2	22.4
PY17X_1108700	1840.5	1108.1	2572.8	2.32	1.2	0.37	3.26	0.00112463	0.999749	0.00779	6	970.5	813.4	1540.5	2086.9	2412.3	3219.2	67.5	66.8	78.3	70.7	70	76.8
PY17X_0312400	9977.8	7673.6	12282	1.6	0.7	0.21	3.26	0.00112713	0.999749	0.007798	6	7186.7	8167.9	7666.2	13762.9	11728	11355.1	82.6	59.9	87.3	66.2	79.6	83.4
PY17X_1044400	5.2	10.1	0.3	0.0419	-4.6	1.41	-3.25	0.00113919	0.999749	0.007872	7	7.4	8.9	14	0	0.9	0	42	14.8	57.1	0	0	0
PY17X_0207300	33270.2	20848.7	45691.8	2.19	1.1	0.35	3.25	0.00114444	0.999749	0.007899	7	15492.2	29590.1	17463.9	48064.4	41425.7	47585.2	36.8	19.5	45.9	20.7	37.3	42.9
PY17X_0938000	778.6	1205	352.2	0.292	-1.8	0.55	-3.24	0.00118543	0.999749	0.008172	7	1720.8	1409	485.2	499.2	274.6	282.9	50.6	36	56	36.4	44.1	50.9
PY17X_1308600	2217.7	1476.2	2959.2	2	1	0.31	3.24	0.00119713	0.999749	0.008243	7	1311.8	1223.8	1893.1	2399.5	3228.7	3249.3	48.3	36.4	63.3	38.8	48.1	61.1
PY17X_1468600	25.4	39.9	10.8	0.267	-1.9	0.59	-3.24	0.00120133	0.999749	0.008245	7	57.6	20.7	41.4	11.2	8.3	13	64.6	56.4	60	44	48.5	59.8
PY17X_0522000	40777.9	31003	50552.8	1.63	0.7	0.22	3.24	0.00120275	0.999749	0.008245	7	26879	31399.1	34730.8	53657.3	48281.1	49720	91.2	82.2	93.8	86.5	92.5	93.4
PY17X_1307600	1722	2443.3	1000.6	0.409	-1.3	0.4	-3.24	0.00120282	0.999749	0.008245	7	3608.2	1897.9	1823.7	1245.9	843.1	912.9	88.5	72.7	90.6	77.7	87.4	88.3
PY17X_1340200	2521.8	1813.7	3229.9	1.78	0.8	0.26	3.24	0.00120318	0.999749	0.008245	7	1790.6	1763.1	1887.5	2640.1	3119	3930.5	48	38.2	55.1	40.8	47.6	51.9
PY17X_1436400	3235.1	2128.1	4342.1	2.04	1	0.32	3.24	0.00120514	0.999749	0.008248	7	2137.3	1598.6	2648.5	3483.5	4740.8	4802	46.2	39.7	54.4	38.4	42.6	47
PY17X_1039800	2473.2	1211	3735.4	3.09	1.6	0.5	3.24	0.00120789	0.999749	0.008257	7	1332.1	1640.1	660.9	2806.6	2640.8	5758.8	45.4	57.3	55	57.5	48.4	53
PY17X_1048401	14.2	26.4	2	0.0868	-3.5	1.09	-3.24	0.00121468	0.999749	0.008294	7	25.1	4.4	49.8	0	3.7	2.4	43.7	28.8	67.5	0	44.4	38.5
PY17X_0111900	1047.8	758.1	1337.5	1.76	0.8	0.25	3.23	0.00121976	0.999749	0.008318	7	660.3	702.3	911.6	1416.8	1373.9	1221.8	65.6	53.6	69.1	72.3	64.6	66.9
PY17X_1460800	637.2	488.8	785.5	1.61	0.7	0.21	3.23	0.00122576	0.999749	0.008349	7	439.5	496.3	530.5	805.1	749.1	802.4	27.2	25.6	29.2	25.8	26.1	26
PY17X_1023100	4425.1	2228.9	6621.3	2.97	1.6	0.49	3.23	0.00124597	0.999749	0.008477	7	2175.9	1274.2	3236.6	4158.1	6350.5	9355.3	50.8	53.5	49.1	48.2	49.2	47.4
PY17X_1045200	6.5	12.2	0.8	0.0864	-3.5	1.1	-3.22	0.0012655	0.999749	0.008599	7	8.1	13.3	15.1	0	0.9	1.6	34.6	27.1	66	0	11.4	4.1
PY17X_1372400	58.8	101.7	15.9	0.154	-2.7	0.84	-3.22	0.00128135	0.999749	0.008695	7	68.4	214.8	21.8	24.7	10.1	13	68.5	51.5	56.3	32.2	31.6	26.2
PY17X_1100005	31.5	47.2	15.8	0.339	-1.6	0.49	-3.22	0.0012826	0.999749	0.008695	7	51.5	34.1	56	13.5	12	21.9	61.4	48.8	76.2	26.2	67.2	70.8
PY17X_0320501	3.3	6.6	0	0.033	-4.9	1.53	-3.22	0.00129258	0.999749	0.008752	7	4.7	7.4	7.8	0	0	0	62.8	13.5	61.6	0	0	22.9
PY17X_1004100	1163.5	763.1	1563.9	2.05	1	0.32	3.22	0.00129476	0.999749	0.008756	7	700.9	674.1	914.4	1225.6	1434.7	2031.5	52.5	38.1	55.8	37.9	49	50.4
PY17X_1409800	2920.6	2173	3668.2	1.69	0.8	0.23	3.22	0.00129927	0.999749	0.008777	7	1988.3	2284.6	2246.1	4284	3225	3495.6	64.6	52.1	75.8	53.5	62.6	69.4
PY17X_1211300	1556.3	981.2	2131.2	2.17	1.1	0.35	3.21	0.00130714	0.999749	0.008819	7	828.2	1355.6	759.9	2547.9	1876	1969.7	14	6	17	5.7	10.6	12.8
PY17X_1108800	4996.1	3504.9	6487.3	1.85	0.9	0.28	3.21	0.00132548	0.999749	0.008929	8	2755.6	4226.9	3532.1	7047.9	6686.8	5727.1	25.4	14.3	35.3	13.9	21.9	26.1
PY17X_1100700	4.3	8.6	0	0.0262	-5.3	1.64	-3.21	0.00132646	0.999749	0.008929	8	6.8	16.3	2.8	0	0	0	38.2	28.5	25.8	0	0	0
PY17X_0407100	6323.2	4700.3	7946	1.69	0.8	0.24	3.21	0.00133074	0.999749	0.008947	8	4571.9	4058	5471	7601.1	7576	8661	68.8	67.9	71.4	67.8	69.1	69.9
PY17X_1469000	12.9	21.1	4.8	0.251	-2	0.62	-3.21	0.00133253	0.999749	0.008948	8	18.3	23.7	21.3	2.2	6.5	5.7	68.5	38.4	62.6	0	46.5	55.4
PY17X_0210300	16588.6	9710.6	23466.5	2.42	1.3	0.4	3.21	0.00133781	0.999749	0.008973	8	9311.1	12583.1	7237.6	17831	19207.2	33361.3	44.3	44.9	50.9	46	46.3	54.6
PY17X_0314800	2382.6	1752.3	3012.8	1.72	0.8	0.24	3.19	0.00139897	0.999749	0.009372	8	1544.7	1690.5	2021.8	2626.6	3315.3	3096.5	33.2	34	36.4	33.8	34	35.2
PY17X_1468400	17.5	27.1	7.8	0.307	-1.7	0.53	-3.19	0.00140803	0.999749	0.009422	8	29.1	23.7	28.5	4.5	10.1	8.9	62.9	58.1	79.4	13.6	43.4	41.2
PY17X_0835900	373.2	540.4	206	0.38	-1.4	0.44	-3.19	0.00142911	0.999749	0.009552	8	685.4	637.1	298.8	267.6	165.9	184.5	48.6	42.4	51.7	37.9	42.5	52.4
PY17X_0521500	14211.6	8626.8	19796.4	2.29	1.2	0.38	3.19	0.00144248	0.999749	0.00963	8	7929.6	6794.5	11156.3	13272.7	21026.1	25090.5	69.6	47.2	79.6	52.6	68.5	74.6
PY17X_0819000	5069.4	7660.7	2478.1	0.324	-1.6	0.51	-3.18	0.00144915	0.999749	0.009663	8	13083.3	4942.5	4956.2	1691.1	2711.8	3031.4	52.4	36.1	58.2	40.9	50.9	55.5
PY17X_0933900	8083.6	4949.5	11217.8	2.27	1.2	0.37	3.18	0.00145205	0.999749	0.009671	8	4199.5	4221	6427.9	7549.4	12108.5	13995.5	32.2	17.5	41.4	19.6	28.1	34.1
PY17X_0700045	10.3	17.2	3.4	0.209	-2.3	0.71	-3.18	0.00147228	0.999749	0.009795	8	19	19.3	13.4	2.2	4.6	3.3	47.1	38.3	59.6	3.2	21.7	20.1
PY17X_0932200	4848.6	2866	6831.2	2.38	1.3	0.39	3.18	0.00148365	0.999749	0.009859	8	2772.6	2012	3813.5	4596.6	7717.9	8179	66.4	55.6	72.9	59	67	70.4
PY17X_0514800	61.9	38.6	85.3	2.21	1.1	0.36	3.18	0.00149165	0.999749	0.0099	9	40	35.6	40.3	78.7	68.2	108.9	29.4	32.5	29.7	38.3	35.9	34.9
PY17X_1322700	4658.5	3745.4	5571.6	1.49	0.6	0.18	3.18	0.00149464	0.999749	0.009909	9	3808	3778	3650.1	5887.5	5598.6	5228.8	90.4	79.1	92.4	82.4	89.7	90.8
PY17X_0719400	7006.1	3574.2	10438	2.92	1.5	0.49	3.17	0.00150451	0.999749	0.009963	9	2618.1	5982.6	2121.9	12800.4	10555	7958.6	41.6	37.9	46.5	35.5	43	47.2
PY17X_1333600	97.5	155.5	39.6	0.254	-2	0.62	-3.17	0.0015281	0.999749	0.01011	9	262.8	54.8	148.8	38.2	28.6	52	34	25.7	41.8	16.5	23.7	32
PY17X_1236600	419.6	677.9	161.3	0.236	-2.1	0.66	-3.17	0.0015302	0.999749	0.01011	9	1256.2	488.9	288.7	260.9	91.2	131.7	35.7	41.8	39.2	35.2	39.4	41.7
PY17X_1363600	2533.4	4045.3	1021.5	0.252	-2	0.63	-3.17	0.00153861	0.999749	0.01015	9	5868.1	4991.4	1276.4	1567.4	700.3	796.7	86.4	67.4	91.6	72	82.7	84.9
PY17X_0821500	42.2	67.7	16.7	0.237	-2.1	0.66	-3.16	0.00155721	0.999749	0.01026	9	119.2	45.9	38.1	24.7	16.6	8.9	39.2	38.8	40.5	26	58.9	34.5
PY17X_0412200	8810.8	14156.1	3465.5	0.245	-2	0.64	-3.16	0.00155913	0.999749	0.01026	9	19380.1	19596.9	3491.2	4495.4	2873	3028.2	71.5	53.6	63	20.4	22.7	24.1
PY17X_1121400	10290.9	7744.4	12837.5	1.66	0.7	0.23	3.16	0.00157739	0.999749	0.01037	9	6910.4	7562	8760.8	12085.3	11974.9	14452.4	34.8	12.4	44.4	16.7	29	32.1
PY17X_0400063	42.6	68.6	16.6	0.246	-2	0.64	-3.16	0.00158429	0.999749	0.01041	9	85.3	23.7	96.8	11.2	16.6	21.9	65.6	66.2	73	44.2	61.5	61.4
PY17X_0614700	8065.4	5448.3	10682.5	1.96	1	0.31	3.16	0.00159184	0.999749	0.01044	9	4758.2	4831.4	6755.2	8251	11407.3	12389.1	37.8	26.3	44.7	26.2	34.3	39.6
PY17X_0303400	406.2	592.9	219.4	0.37	-1.4	0.45	-3.16	0.00159253	0.999749	0.01044	9	627.1	857.8	293.8	236.1	201.8	220.3	55.1	44.2	58.7	37.5	46.5	51.8
PY17X_1365400	3671.2	6084.7	1257.6	0.207	-2.3	0.72	-3.15	0.0016053	0.999749	0.01051	9	13248.5	2080.1	2925.5	1659.6	859.7	1253.5	80.9	51.8	87.5	64.8	80.1	82.5
PY17X_1224000	7576.1	5514.7	9637.6	1.75	0.8	0.26	3.15	0.00161156	0.999749	0.01053	9	4563.1	5430	6551	10583	9497.2	8832.6	44.9	38.5	48.4	38.8	43	44.7
PY17X_0201900	4.7	9.1	0.3	0.0463	-4.4	1.41	-3.15	0.00161287	0.999749	0.01053	9	11.5	7.4	8.4	0	0	0.8	17.2	11.3	11.8	6.7	6.2	5.9
PY17X_1125800	1036.7	584.2	1489.2	2.55	1.3	0.43	3.15	0.0016255	0.999749	0.0106	9	671.8	392.6	688.3	973.7	1359.1	2134.8	37.3	54.6	31.1	47.1	36.6	34.4
PY17X_0706300	5828.3	4428	7228.5	1.63	0.7	0.22	3.15	0.00166083	0.999749	0.01082	9	3951.6	5144	4188.4	6771.3	7410.1	7504.2	58.5	51.4	60.9	53.1	57.5	60.5
PY17X_0619700	865.7	1304.6	426.7	0.327	-1.6	0.51	-3.14	0.00167482	0.999749	0.0109	10	1997.1	1373.4	543.4	501.5	364	414.6	40.3	46	43.5	39.1	35.9	44.1
PY17X_1400067	15.2	25.4	4.9	0.21	-2.3	0.72	-3.14	0.00167981	0.999749	0.01092	10	33.9	14.8	27.4	2.2	3.7	8.9	44.7	43.9	58.3	0	13.2	23.8
PY17X_1403700	2384.8	1827.7	2941.9	1.61	0.7	0.22	3.14	0.00168721	0.999749	0.01096	10	1632.8	2115.7	1734.7	2982	2922.8	2920.9	74.2	67.1	80.5	69	74.2	77.5
PY17X_0939100	3317.4	2615.1	4019.8	1.54	0.6	0.2	3.14	0.00170598	0.999749	0.01107	10	2418.4	2770.6	2656.3	3859	4351.9	3848.4	23.3	22.2	24.7	19.3	21.9	23.7
PY17X_0815200	1582.9	1137	2028.9	1.78	0.8	0.27	3.14	0.00170856	0.999749	0.01107	10	1124.9	911.2	1374.9	1893.5	2008.7	2184.4	80.5	64.4	82.5	65.7	77.2	78.9
PY17X_0844401	10.2	17.1	3.4	0.208	-2.3	0.72	-3.14	0.00171135	0.999749	0.01108	10	16.3	14.8	20.1	2.2	5.5	2.4	58.2	50.8	70.3	11.8	22.3	26.4
PY17X_1137800	5075.2	3988.1	6162.3	1.54	0.6	0.2	3.13	0.00173717	0.999749	0.01123	10	3796.5	3715.8	4452	6359.7	6191.1	5936.1	90	80.1	91.4	85.1	88.9	89.7
PY17X_1206600	146.1	210.7	81.4	0.384	-1.4	0.44	-3.13	0.00174076	0.999749	0.01124	10	298.7	205.9	127.6	98.9	61.7	83.7	82.8	78	80.4	80.6	83.5	75.9
PY17X_0501900	6974.8	2969.8	10979.8	3.7	1.9	0.6	3.13	0.00174705	0.999749	0.01127	10	2257.9	5551.5	1100.1	11255.4	8481.8	13202.1	32.1	14.8	42.8	17.5	23.7	32.4
PY17X_1367100	2085.7	1297.2	2874.3	2.22	1.1	0.37	3.12	0.00177928	0.999749	0.01146	10	1071.4	1006	1814.2	2260.1	2919.1	3443.6	54	71.5	58	66.4	59.6	59.4
PY17X_1217700	4.8	9.3	0.3	0.045	-4.5	1.43	-3.12	0.00180377	0.999749	0.0116	10	13.5	5.9	8.4	0	0	0.8	34	15.8	45.8	0	8.9	15.8
PY17X_1400900	27.8	45.9	9.6	0.224	-2.2	0.69	-3.12	0.00180425	0.999749	0.0116	10	46.7	22.2	68.8	2.2	12.9	13.8	49.8	33.3	55.4	13.8	36.3	45.1
PY17X_0607100	11937.8	7899.2	15976.3	2.02	1	0.33	3.12	0.00180939	0.999749	0.01162	10	6747.2	10834.8	6115.6	17482.5	15462.5	14984	58.4	32.2	63.1	40.5	50.4	51.9
PY17X_0722400	7	12.6	1.5	0.14	-2.8	0.91	-3.12	0.00182327	0.999749	0.01168	10	11.5	13.3	12.9	0	2.8	1.6	43.5	31.8	33.4	0	22.8	11.4
PY17X_1422700	170	266.8	73.1	0.278	-1.8	0.59	-3.12	0.00182357	0.999749	0.01168	10	391.4	176.3	232.8	27	72.8	119.5	84.6	73.9	86.7	80.2	76.9	85.4
PY17X_0523300	1516.1	1112.9	1919.4	1.72	0.8	0.25	3.12	0.00183264	0.999749	0.01173	10	976.6	995.6	1366.5	1918.3	1909.2	1930.7	66.6	62.4	75.9	61.4	63.3	71
PY17X_0932800	191.2	311.8	70.6	0.225	-2.1	0.69	-3.11	0.0018483	0.999749	0.01181	11	189.6	635.6	110.2	96.7	65.4	49.6	22	21.4	23.2	19.5	14.4	15
PY17X_0319701	31.6	47.2	16	0.348	-1.5	0.49	-3.11	0.00186383	0.999749	0.0119	11	47.4	32.6	61.6	11.2	15.7	21.1	47.6	41.3	53.9	42.1	41.8	46.7
PY17X_1116600	3863.1	2874.1	4852.2	1.69	0.8	0.24	3.11	0.00187152	0.999749	0.01194	11	2973.7	3135	2513.6	4605.6	4319.7	5631.2	87.9	86.4	89.1	87	88.2	88.6
PY17X_0723500	5	9.3	0.7	0.0463	-4.4	1.43	-3.11	0.00187609	0.999749	0.01195	11	10.8	10.4	6.7	2.2	0	0	32.6	31.1	33.2	12.1	0	0
PY17X_0814200	11400.2	7933	14867.5	1.87	0.9	0.29	3.11	0.00188281	0.999749	0.01198	11	7366.2	10292.5	6140.3	14948	14969.6	14684.9	52.5	29.4	61.1	31.7	50	55.7
PY17X_0800900	4.6	8.9	0.3	0.0474	-4.4	1.42	-3.1	0.00191225	0.999749	0.01215	11	7.4	7.4	11.8	0	0	0.8	37	18.2	48.3	0	0	11.6
PY17X_0502400	4579	2447.2	6710.8	2.74	1.5	0.47	3.1	0.00191437	0.999749	0.01215	11	1498.7	2117.2	3725.7	4886.7	5853.8	9391.9	73.8	89	76.9	84.2	74.9	77.8
PY17X_1400079	8.2	14	2.3	0.136	-2.9	0.93	-3.1	0.00192813	0.999749	0.01223	11	13.5	8.9	19.6	4.5	0.9	1.6	52.2	28.4	71.4	11.8	11.8	15.1
PY17X_1148700	16.4	26.2	6.7	0.256	-2	0.63	-3.1	0.00193139	0.999749	0.01224	11	33.9	17.8	26.9	6.7	3.7	9.8	46.7	44.8	64.1	11.8	21.1	29.2
PY17X_1370200	25312.7	14107.4	36517.9	2.59	1.4	0.44	3.1	0.00194909	0.999749	0.01232	11	14274.5	20836.9	7210.7	33804.6	34636.6	41112.6	54.4	26.3	67.3	28.6	46.8	55.4
PY17X_1465100	241.7	163.4	320	1.97	1	0.32	3.1	0.00194942	0.999749	0.01232	11	119.9	211.9	158.4	328.3	324.3	307.3	24	25.1	34.1	22.5	29	27
PY17X_1033900	68.8	118	19.5	0.169	-2.6	0.83	-3.1	0.00195681	0.999749	0.01236	11	239.7	32.6	81.7	9	13.8	35.8	44	16.8	42.7	5.4	12	19.5
PY17X_0312700	3596	2953.8	4238.2	1.44	0.5	0.17	3.1	0.00196416	0.999749	0.01239	11	2921.5	2986.9	2952.9	4153.6	4273.6	4287.4	52.9	44	53.2	48.9	50.6	50.1
PY17X_0941600	34240.3	17989	50491.6	2.81	1.5	0.48	3.09	0.00198656	0.999749	0.01252	11	19009.7	13011.2	21946.1	24341.4	54225.2	72908.2	41.1	31.4	49.2	32.2	38.9	45.2
PY17X_0409700	1162.3	1924.4	400.2	0.208	-2.3	0.73	-3.09	0.00199196	0.999749	0.01254	11	2870.7	2422.4	480.1	703.9	200.9	295.9	83.3	64.8	87.9	69.7	84.8	79.2
PY17X_1443400	315.9	416.8	215	0.513	-1	0.31	-3.09	0.00199471	0.999749	0.01254	11	530.9	337.8	381.6	242.9	217.5	184.5	44.8	30.2	58	29.1	44.5	49.3
PY17X_1307300	14711.9	11222	18201.9	1.62	0.7	0.23	3.08	0.00203846	0.999749	0.0128	12	12593.6	9421.4	11651	18696.9	17389.2	18519.5	74.9	65.9	81.4	67.6	74	80.2
PY17X_1208700	8306.3	4665.7	11947	2.56	1.4	0.44	3.08	0.00204742	0.999749	0.01284	12	3107.1	7627.2	3262.9	12582.3	11368.6	11890	48.1	27.9	58.7	30.1	41.1	49.9
PY17X_1311800	1609.9	2773.4	446.5	0.161	-2.6	0.86	-3.08	0.00205211	0.999749	0.01285	12	1473	6369.3	477.9	699.4	367.7	272.3	12.1	8.5	15.2	5.2	6.4	8.1
PY17X_1470201	10.5	17.1	3.8	0.212	-2.2	0.73	-3.08	0.00205311	0.999749	0.01285	12	17.6	11.9	21.8	4.5	4.6	2.4	54.8	43.1	71.7	14.9	38.9	27.1
PY17X_0500600	4.8	9.3	0.3	0.0446	-4.5	1.46	-3.08	0.00205595	0.999749	0.01285	12	10.2	4.4	13.4	0	0.9	0	36.4	9.8	56.2	0	0	0
PY17X_0222001	81.9	123.3	40.4	0.331	-1.6	0.52	-3.08	0.00209175	0.999749	0.01306	12	143.6	60.7	165.6	27	40.5	53.7	74.2	52	70.1	41.5	57.1	66
PY17X_1220800	146762	98035.9	195488	1.99	1	0.32	3.07	0.00211362	0.999749	0.01319	12	74483.1	127856	91768.7	232013	185749	168702	92	89	93.7	91	93.8	93.8
PY17X_1309300	6912	4298.4	9525.7	2.22	1.1	0.37	3.07	0.00215883	0.999749	0.01345	12	4707.4	3078.7	5109	6458.7	10238	11880.3	66	56.7	73.8	56.5	65.3	70.4
PY17X_0220201	12.6	22.2	2.9	0.137	-2.9	0.93	-3.07	0.0021748	0.999749	0.01354	12	28.4	14.8	23.5	2.2	0	6.5	69.3	30.3	69.3	11.6	0	39.2
PY17X_0900083	8.2	14.5	2	0.163	-2.6	0.86	-3.06	0.00220528	0.999749	0.01371	13	14.2	11.9	17.3	0	1.8	4.1	26.4	30.4	35.8	0	12.4	23.4
PY17X_1008300	281.5	362.3	200.7	0.554	-0.9	0.28	-3.06	0.00220899	0.999749	0.01371	13	371.1	288.9	427	186.7	200	215.4	48.1	19.6	52.1	21.8	40.1	42.6
PY17X_0721800	952.8	500.6	1405	2.81	1.5	0.49	3.06	0.00221049	0.999749	0.01371	13	360.3	413.4	728	892.8	1144.4	2177.9	38.4	61.7	38.7	47.4	38.5	33.4
PY17X_0208300	196.6	264.4	128.8	0.487	-1	0.34	-3.06	0.00222036	0.999749	0.01376	13	349.4	243	200.9	128.2	141.9	116.2	73.8	68.1	75.9	75.6	76.4	80.2
PY17X_1251400	5.6	10.7	0.6	0.0661	-3.9	1.28	-3.06	0.00222237	0.999749	0.01376	13	10.8	4.4	16.8	0	0.9	0.8	53.8	31.3	77.3	0	0	12.7
PY17X_0714600	3671.5	2924.9	4418.1	1.51	0.6	0.19	3.06	0.0022288	0.999749	0.01378	13	2937.8	2982.4	2854.4	4196.3	4171.3	4886.6	63.4	55.9	69	60.9	61.9	63.3
PY17X_0303600	76.3	112.6	40	0.361	-1.5	0.48	-3.06	0.00223071	0.999749	0.01378	13	149	66.7	122	24.7	42.4	52.8	47.6	36	57.4	12.8	28	30.9
PY17X_1449700	608.6	431	786.1	1.83	0.9	0.29	3.05	0.00225983	0.999749	0.01395	13	321.7	518.6	452.7	778.1	766.6	813.7	56	50.5	42.7	45.5	64.7	56.5
PY17X_0900800	6.3	11.7	0.9	0.0924	-3.4	1.13	-3.05	0.00226724	0.999749	0.01398	13	12.2	16.3	6.7	0	1.8	0.8	36	24.8	68.1	0	20	11.8
PY17X_1426500	5223.6	3560.6	6886.6	1.93	1	0.31	3.05	0.00227041	0.999749	0.01398	13	2754.9	4810.7	3116.3	6912.9	6746.7	7000.2	55.6	46.8	66.8	46.1	55.7	61.9
PY17X_1250600	24.3	39.2	9.3	0.246	-2	0.66	-3.05	0.00227312	0.999749	0.01398	13	48.8	16.3	52.6	4.5	12	11.4	51.1	48.2	57	22.2	34.5	26.8
PY17X_0802900	21980.9	15841	28120.7	1.78	0.8	0.27	3.05	0.00231375	0.999749	0.01422	13	13413.8	18013	16096.3	25119.5	25185.4	34057.2	71.6	72.8	71.1	72.1	71.3	73.7
PY17X_0400039	5.7	10.6	0.8	0.101	-3.3	1.09	-3.05	0.00232359	0.999749	0.01426	13	10.8	11.9	9	0	0.9	1.6	61.7	38.9	75.2	0	12.8	58.8
PY17X_1438600	11822.4	8710.3	14934.5	1.71	0.8	0.26	3.04	0.00233101	0.999749	0.01429	13	7263.9	8556.1	10310.8	13286.1	16271.5	15245.8	35.2	30.8	43.4	29.6	35	38.3
PY17X_1213600	4723.2	3295.8	6150.5	1.87	0.9	0.3	3.04	0.00233827	0.999749	0.01432	13	3056.3	2995.8	3835.4	4596.6	6732	7122.9	50.1	40.4	56.6	42.1	49.5	51.8
PY17X_0320401	15.4	25.8	5.1	0.226	-2.1	0.71	-3.04	0.00237667	0.999749	0.01454	14	29.8	17.8	29.7	0	6.5	8.9	55.6	50	63.4	7.3	34.1	48.1
PY17X_0911700	6560.4	4336.7	8784.1	2.03	1	0.34	3.04	0.00238061	0.999749	0.01454	14	2982.5	5652.2	4375.3	7963.1	9994.8	8394.4	34.5	23.6	40.5	27.9	34.8	36.7
PY17X_1413800	1015.8	526.6	1505	2.86	1.5	0.5	3.04	0.00238195	0.999749	0.01454	14	398.2	337.8	843.8	924.3	1628.2	1962.4	18.9	14.3	23.9	10.5	15	15.4
PY17X_1308200	352	503.5	200.5	0.399	-1.3	0.44	-3.04	0.00239545	0.999749	0.01461	14	740.9	305.2	464.5	148.4	235.9	217.1	56.1	39.8	58.6	50	53.1	54.3
PY17X_1105000	470.5	695.4	245.5	0.352	-1.5	0.5	-3.03	0.00241447	0.999749	0.01471	14	911.5	844.5	330.2	339.6	202.7	194.3	75	76.7	80.9	68.5	72	75.4
PY17X_1038300	5418.5	3668.7	7168.3	1.95	1	0.32	3.03	0.00243304	0.999749	0.0148	14	4010.5	2705.4	4290.3	5707.6	7431.3	8365.9	50.2	60	53.5	58.5	54.1	54.2
PY17X_1100063	13.6	21.7	5.5	0.269	-1.9	0.63	-3.03	0.00243553	0.999749	0.0148	14	16.9	29.6	18.5	4.5	5.5	6.5	63.8	41.6	73.4	12.5	36.3	40.4
PY17X_0819800	189.7	279.4	100.1	0.359	-1.5	0.49	-3.03	0.00243786	0.999749	0.0148	14	457.1	167.4	213.8	76.5	111.5	112.2	34.5	40.8	37	36.6	29.5	32.3
PY17X_1415500	4633.1	2968.7	6297.4	2.12	1.1	0.36	3.03	0.00246233	0.999749	0.01494	14	2694.7	2278.7	3932.7	4697.8	6419.6	7774.9	48.9	39.6	57	41	46.9	54
PY17X_0711500	573.4	840.7	306	0.364	-1.5	0.48	-3.02	0.00250624	0.999749	0.01519	14	1279.3	848.9	393.9	328.3	258.9	330.9	71.4	53.9	77.4	66.8	58.6	64.1
PY17X_1339300	5386.1	3902.8	6869.5	1.76	0.8	0.27	3.02	0.00251385	0.999749	0.01522	14	3596.7	3781	4330.6	5516.4	6766.1	8326.1	56.5	34.1	68.8	38.9	53.9	64.6
PY17X_0723800	6.1	11.1	1	0.0725	-3.8	1.25	-3.02	0.00252182	0.999749	0.01525	14	8.1	17.8	7.3	2.2	0.9	0	40.5	28.4	43	11.8	11.8	0
PY17X_0404500	9021.3	7209.5	10833.2	1.5	0.6	0.2	3.01	0.00259031	0.999749	0.01565	15	6602.3	7166.4	7859.8	10423.4	10750.3	11325.8	62	46.2	66.4	50.3	58.3	63.8
PY17X_1114500	4335.8	6915.9	1755.7	0.254	-2	0.66	-3.01	0.00262205	0.999749	0.01582	15	13915.6	2453.5	4378.7	1792.3	1245.8	2229.1	58.4	41.4	63.6	51.6	56.9	60.4
PY17X_0421900	23.7	42.3	5.2	0.126	-3	1	-3.01	0.00263131	0.999749	0.01586	15	32.5	88.9	5.6	4.5	3.7	7.3	57	33.6	26.4	5.9	11.3	19.8
PY17X_1031200	7569.5	5802.7	9336.3	1.61	0.7	0.23	3.01	0.00265462	0.999749	0.01598	15	5459.1	5105.5	6843.6	9125.8	9425.3	9457.7	53.9	38.4	57.6	41.2	51	54.1
PY17X_0528101	5	9.6	0.3	0.0429	-4.5	1.51	-3	0.00267337	0.999749	0.01608	15	10.8	3	15.1	0	0	0.8	66.9	13.9	68.5	10.9	0	13.9
PY17X_1400100	178.5	267	90	0.34	-1.6	0.52	-3	0.00267765	0.999749	0.01609	15	260.1	140.8	400.1	54	94.9	121.1	73	53.1	78.7	40.5	74.4	70.3
PY17X_1469300	2.9	5.7	0	0.0378	-4.7	1.57	-3	0.00268026	0.999749	0.01609	15	5.4	4.4	7.3	0	0	0	38.9	12	43	0	0	0
PY17X_1251100	6.2	11.2	1.1	0.125	-3	1	-3	0.00273497	0.999749	0.0164	16	14.2	10.4	9	0	1.8	1.6	58.5	29.5	63.3	0	19.9	11.9
PY17X_0510700	15678.5	8839.9	22517.1	2.55	1.3	0.45	2.99	0.00278349	0.999749	0.01667	16	5505.1	14623.2	6391.5	23244	23031.1	21276.2	23	19	27.4	19.2	22.1	25
PY17X_1366600	4365.1	3291.6	5438.6	1.65	0.7	0.24	2.99	0.00280602	0.999749	0.01679	16	2985.2	2938	3951.7	5068.9	5571.9	5675.1	72.9	60.5	81.4	64	73	78.4
PY17X_1429800	18.7	33.8	3.5	0.1	-3.3	1.11	-2.99	0.00282232	0.999749	0.01687	16	60.3	1.5	39.7	4.5	3.7	2.4	66.2	2.3	75.1	12.7	17	21.1
PY17X_0521800	1585.2	2037.9	1132.4	0.556	-0.8	0.28	-2.98	0.00283706	0.999749	0.01694	16	2154.9	2440.2	1518.7	1182.9	1076.2	1138.1	44.8	30.2	48.4	27.2	36.6	40.4
PY17X_0526200	190699	121471	259926	2.14	1.1	0.37	2.98	0.00285981	0.999749	0.01704	16	137338	72704.1	154371	245917	284005	249857	96.8	80.1	96.8	90.5	96.9	96.9
PY17X_1139100	17370.3	12689.4	22051.2	1.74	0.8	0.27	2.98	0.00286115	0.999749	0.01704	16	12020.7	15478.1	10569.3	24719.2	21428.8	20005.5	81	74.3	84.4	75.9	80.8	82.4
PY17X_1217600	6239.3	2981	9497.5	3.19	1.7	0.56	2.98	0.00286251	0.999749	0.01704	16	4256.3	1966.1	2720.7	4279.5	8406.2	15806.7	61.9	50	69.6	49.5	58.8	64.1
PY17X_0113200	11575.3	6379	16771.5	2.63	1.4	0.47	2.98	0.00291059	0.999749	0.01731	17	3394.2	10502.9	5239.9	17950.2	16304.7	16059.6	36.9	28.6	39.5	27.4	31.1	34.9
PY17X_1100089	6.6	11.5	1.6	0.13	-2.9	0.99	-2.98	0.00291729	0.999749	0.01733	17	7.4	14.8	12.3	2.2	0.9	1.6	40.2	38	60.2	11.4	0	22.7
PY17X_1345800	18298.8	13352	23245.6	1.74	0.8	0.27	2.98	0.00292224	0.999749	0.01734	17	11490.4	16629.2	11936.4	25443.4	21180.9	23112.6	68.6	49.7	78.9	54.4	70.9	79.7
PY17X_0607500	852	636.6	1067.3	1.68	0.7	0.25	2.97	0.00296266	0.999749	0.01756	17	566.8	585.2	757.7	1014.2	1009.9	1177.9	35.5	37.7	40.2	34.5	36.2	37.5
PY17X_1458300	497.3	716.7	277.8	0.388	-1.4	0.46	-2.97	0.00300952	0.999749	0.01778	17	1037.5	351.1	761.6	233.9	293.9	305.7	70	50.3	78.5	47.5	61.7	67.2
PY17X_0320101	9	15.8	2.2	0.172	-2.5	0.86	-2.97	0.00301113	0.999749	0.01778	17	18.3	17.8	11.2	0	1.8	4.9	63.7	51.7	62.3	0	32.4	26
PY17X_1463800	850.8	1172.9	528.6	0.45	-1.2	0.39	-2.97	0.00301346	0.999749	0.01778	17	1477.7	1289	752.1	683.6	474.5	427.6	50.8	41.7	61.8	46	50.8	54.5
PY17X_1313700	75.7	118.9	32.5	0.273	-1.9	0.63	-2.97	0.00301689	0.999749	0.01778	17	230.9	59.3	66.6	31.5	29.5	36.6	30.1	26.8	31.5	28.7	30.8	27.5
PY17X_0801400	17.8	32.6	3	0.103	-3.3	1.11	-2.97	0.00301756	0.999749	0.01778	17	41.3	7.4	49.2	0	0.9	8.1	43.8	26.8	47.6	0	0	45.1
PY17X_1470001	26.3	37.6	14.9	0.372	-1.4	0.48	-2.97	0.00301828	0.999749	0.01778	17	33.9	32.6	46.4	20.2	13.8	10.6	63.2	37.6	72.4	30.7	50.1	64.6
PY17X_0312200	299922	129857	469988	3.62	1.9	0.63	2.97	0.00302326	0.999749	0.01779	17	66458	261342	61771.3	589246	449616	371100	92.6	91.9	94.2	95.7	97.9	97.8
PY17X_0700047	7.7	13.2	2.1	0.16	-2.6	0.89	-2.96	0.00303332	0.999749	0.01783	17	12.9	8.9	17.9	2.2	0.9	3.3	47.2	19.6	79.4	0	14	28.1
PY17X_1419400	27.7	42.1	13.3	0.324	-1.6	0.55	-2.96	0.00304662	0.999749	0.01788	17	61	26.7	38.6	9	12.9	17.9	46.2	28.2	39.1	4.8	27.7	39.6
PY17X_1128300	16523.7	11001.3	22046	2	1	0.34	2.96	0.00304725	0.999749	0.01788	17	9676.2	14558	8769.7	17891.8	27100.2	21146.1	10.3	6.9	13.7	8	9.6	10.8
PY17X_0219101	22.9	36.2	9.6	0.276	-1.9	0.63	-2.96	0.0030666	0.999749	0.01797	18	42.7	17.8	48.1	4.5	12	12.2	68.4	45	73.8	30.4	42.2	73.9
PY17X_1464000	15875.5	9441.8	22309.2	2.36	1.2	0.42	2.96	0.00307091	0.999749	0.01798	18	9531.9	7160.5	11633.1	14082.2	20219.9	32625.6	85.1	84.4	88.6	82.6	85	87.9
PY17X_1400085	14.5	24.3	4.6	0.206	-2.3	0.77	-2.96	0.00310785	0.999749	0.01818	18	21	38.5	13.4	2.2	8.3	3.3	63.8	41	64.2	7.9	53.3	40.4
PY17X_0611200	158.9	202.8	115.1	0.564	-0.8	0.28	-2.96	0.00311102	0.999749	0.01818	18	230.9	174.8	202.6	119.2	125.3	100.8	47.8	42.1	54	37.4	43.2	47.7
PY17X_1471001	16	26	6	0.244	-2	0.69	-2.96	0.00312611	0.999749	0.01825	18	31.8	13.3	33	2.2	9.2	6.5	61.7	27.6	70	11.4	52.8	43
PY17X_0106600	3889.3	6222.2	1556.5	0.25	-2	0.68	-2.95	0.00318104	0.999749	0.01855	18	7651.3	9642.1	1373.2	2118.4	1278	1273.1	83.3	80.1	82.3	75.3	77.3	77.9
PY17X_0801800	10.7	18	3.4	0.223	-2.2	0.74	-2.95	0.00320527	0.999749	0.01867	18	19	17.8	17.3	0	3.7	6.5	62.5	59.3	61.3	0	40.5	50
PY17X_0949501	22.3	36.7	7.8	0.234	-2.1	0.71	-2.94	0.00324935	0.999749	0.01891	19	34.5	25.2	50.4	0	12.9	10.6	61.4	43.2	60.7	0	36	31.1
PY17X_0626200	19315	14811.4	23818.5	1.61	0.7	0.23	2.94	0.00329438	0.999749	0.01915	19	12681	17439.7	14313.5	22935.9	24727.5	23792.2	86.9	62.9	90.7	69.7	83.9	86.3
PY17X_0221701	35.3	54.4	16.1	0.282	-1.8	0.62	-2.94	0.00330759	0.999749	0.01921	19	67	29.6	66.6	22.5	19.4	6.5	49.6	27.6	51.9	38.1	38.2	23.9
PY17X_0215900	13239.8	8325.9	18153.7	2.18	1.1	0.38	2.94	0.00331281	0.999749	0.01922	19	7458.9	12073.4	5445.3	20774.8	16438.3	17248.1	84.5	65.7	87.6	71.4	83.4	86.3
PY17X_1208500	3090.9	5231.4	950.5	0.182	-2.5	0.84	-2.93	0.00335372	0.999749	0.01943	19	3170.8	11581.5	941.8	1536	782.3	533.3	93.5	94.4	93.3	94.7	95.1	95.6
PY17X_0618400	432	582.1	282	0.486	-1	0.36	-2.93	0.00337854	0.999749	0.01956	19	787.6	491.9	466.7	218.1	320.7	307.3	15.2	16.2	18.9	12.5	16.5	18.2
PY17X_1443500	415.8	326.5	505	1.54	0.6	0.21	2.93	0.00340105	0.999749	0.01964	19	321	303.7	354.8	530.7	482.8	501.6	21.9	19.5	22.7	19.4	20.7	21.1
PY17X_0510800	994.8	1468.1	521.5	0.355	-1.5	0.51	-2.93	0.00340405	0.999749	0.01964	19	1255.6	2469.8	678.8	544.2	463.5	556.9	20	15.8	18.8	15.7	13.7	12.5
PY17X_1472701	14.5	22.1	6.9	0.298	-1.7	0.6	-2.93	0.00340754	0.999749	0.01964	19	23	19.3	24.1	9	3.7	8.1	76.4	49.7	87.3	54.8	62.8	16.3
PY17X_0313600	2906.1	2068.6	3743.7	1.81	0.9	0.29	2.93	0.0034097	0.999749	0.01964	19	1695.1	2671.3	1839.3	4155.9	3612	3463.1	28.5	10.9	31.3	16	24	28.8
PY17X_0502600	4457	2956.1	5957.8	2.02	1	0.35	2.93	0.00341096	0.999749	0.01964	19	3593.3	2783.9	2491.2	4122.1	6224.3	7527	71.7	55.4	80.8	56.9	67.9	76.2
PY17X_1200111	18.7	32.4	5	0.172	-2.5	0.87	-2.93	0.00341278	0.999749	0.01964	19	30.5	16.3	50.4	0	3.7	11.4	49.8	34.2	64.9	0	11.9	45.1
PY17X_1220400	1991.5	1335.6	2647.5	1.98	1	0.34	2.93	0.00342592	0.999749	0.01969	20	1160.1	1134.9	1711.8	1963.2	2790.1	3189.1	56.7	42.2	63.4	39.1	52.3	58.7
PY17X_1325800	2038	1348.8	2727.2	2.02	1	0.35	2.92	0.00344734	0.999749	0.0198	20	973.2	1914.2	1158.9	2784.1	2613.2	2784.3	24.5	12.6	34.4	15.3	23.2	26.6
PY17X_1372300	8.4	14.1	2.6	0.16	-2.6	0.9	-2.92	0.00345237	0.999749	0.01981	20	13.5	7.4	21.3	4.5	1.8	1.6	38.4	18.5	66.5	5.4	10.7	5.4
PY17X_0418800	240146	175421	304871	1.74	0.8	0.27	2.92	0.00345624	0.999749	0.01981	20	147101	156151	223012	319430	301558	293626	70.5	32.2	86.1	38.2	71.5	80.7
PY17X_1457500	1666.2	1356.1	1976.3	1.46	0.5	0.19	2.92	0.00346532	0.999749	0.01984	20	1374.8	1355.6	1338	2122.9	1924.9	1881.1	83.2	77	88.1	76.3	83.2	84
PY17X_1441500	5836.1	4253.9	7418.3	1.74	0.8	0.27	2.92	0.00347223	0.999749	0.01986	20	3963.1	3462.5	5336.1	6836.5	7853.3	7565.2	91.1	87.3	92	89.3	90.2	91.2
PY17X_0421100	7889.8	6144.2	9635.4	1.57	0.6	0.22	2.92	0.00348815	0.999749	0.01993	20	5520	6499.7	6412.8	8864.9	9107.4	10934	72.2	62.5	82.1	66.8	72.8	77.3
PY17X_0401700	53	84	21.9	0.272	-1.9	0.64	-2.92	0.00350186	0.999749	0.01997	20	92.1	59.3	100.7	4.5	22.1	39	62.5	53.5	67.1	12.8	44.7	77.4
PY17X_1462600	292.5	208	377	1.81	0.9	0.29	2.92	0.00350239	0.999749	0.01997	20	257.3	158.5	208.2	357.6	396.2	377.2	26	21.9	26.3	22.5	24.8	25.4
PY17X_1235700	782.4	1220.5	344.3	0.281	-1.8	0.63	-2.92	0.00350792	0.999749	0.01998	20	2289.7	810.4	561.3	521.7	218.4	292.7	38.7	31.3	47.3	30.8	38.3	44.9
PY17X_1122900	11594.6	9288.8	13900.3	1.5	0.6	0.2	2.92	0.00355417	0.999749	0.02023	20	9218.4	9482.1	9165.9	15598	12928.6	13174.4	80	72.1	82.3	76.4	80.6	81.3
PY17X_0217000	49.6	28	71.3	2.63	1.4	0.48	2.91	0.00359373	0.999749	0.02042	21	31.8	37	15.1	54	73.7	86.2	86.4	67.1	71.2	83.7	85.6	81.8
PY17X_1200500	27.3	41	13.6	0.326	-1.6	0.55	-2.91	0.00359586	0.999749	0.02042	21	46.1	22.2	54.8	13.5	10.1	17.1	55.3	45.6	64.7	19.9	37.1	36.8
PY17X_1100013	6486.8	4400.4	8573.3	1.95	1	0.33	2.91	0.00360561	0.999749	0.02046	21	4817.8	2895	5488.3	8678.3	8920.4	8121.2	24.3	23.3	24.3	23.7	24.2	23.5
PY17X_1227000	9599.9	7155.6	12044.2	1.68	0.8	0.26	2.91	0.0036123	0.999749	0.02048	21	7430.5	7150.1	6886.2	10479.6	10682.1	14971	49.9	27.5	63.6	27.6	43.3	53.2
PY17X_1436000	858.7	461.2	1256.2	2.73	1.4	0.5	2.91	0.0036494	0.999749	0.02067	21	390.1	763	230.5	1239.1	1019.1	1510.4	60	49.2	69.1	49.1	60.4	66.9
PY17X_0813500	648	862.6	433.4	0.503	-1	0.34	-2.91	0.00366039	0.999749	0.02071	21	1164.8	829.7	593.2	429.5	429.4	441.4	52.7	34.9	61	35.4	51	52.6
PY17X_1401500	25.8	42.8	8.8	0.213	-2.2	0.77	-2.91	0.00366687	0.999749	0.02072	21	37.9	17.8	72.7	4.5	5.5	16.3	59.4	51.1	64.6	2.4	45.3	70.2
PY17X_0815500	15693.6	7974.7	23412.5	2.94	1.6	0.54	2.9	0.00370757	0.999749	0.02093	21	8705.7	11511.9	3706.6	17210.4	17529.3	35497.7	67.7	53.1	75.8	57.1	68	72.9
PY17X_1019100	1953.2	998.7	2907.7	2.91	1.5	0.53	2.9	0.00371347	0.999749	0.02095	21	1110	488.9	1397.3	1578.7	3248	3896.4	40.3	37.2	51.6	39.2	43.4	47.7
PY17X_0840700	17917.2	12708.7	23125.6	1.82	0.9	0.3	2.9	0.00371815	0.999749	0.02095	21	9624	16358.1	12144	24615.8	23273.5	21487.5	66.5	50.4	71.5	53.2	64.9	66
PY17X_1336500	6369.3	4917.1	7821.6	1.59	0.7	0.23	2.9	0.00372096	0.999749	0.02095	21	4644.4	4418.1	5688.7	7079.3	8380.4	8005	82.1	66	85.5	72.1	79.9	83.8
PY17X_1336300	96.2	142.7	49.7	0.35	-1.5	0.52	-2.9	0.00374502	0.999749	0.02106	21	228.9	68.2	130.9	40.5	53.4	55.3	43.4	55.8	49.4	51.8	46	48.5
PY17X_0801700	152.6	198.7	106.5	0.534	-0.9	0.31	-2.9	0.00375177	0.999749	0.02108	21	243.1	198.5	154.4	112.4	107.8	99.2	80.9	73.6	83.1	59.9	72.1	78.3
PY17X_1200800	12.4	19.6	5.3	0.235	-2.1	0.72	-2.9	0.00376989	0.999749	0.02115	22	25.7	11.9	21.3	9	2.8	4.1	50.5	28.7	51.3	0	17.4	28.7
PY17X_0108800	2449.8	4051.4	848.1	0.209	-2.3	0.78	-2.9	0.00377154	0.999749	0.02115	22	2880.2	8501.3	772.8	1221.1	729.8	593.4	82.7	75.8	86.8	76.8	79.7	83.2
PY17X_0202000	43	67.3	18.8	0.29	-1.8	0.62	-2.9	0.00379056	0.999749	0.02121	22	82.6	34.1	85.1	6.7	21.2	28.5	63.4	36.3	72.4	35.5	58.6	70.4
PY17X_0110400	142802	93415.6	192188	2.06	1	0.36	2.89	0.00379238	0.999749	0.02121	22	73192.3	127118	79936.4	244620	172982	158962	95.7	97.1	96.3	96.5	97	97
PY17X_0809000	2804.6	1981.2	3628	1.83	0.9	0.3	2.89	0.00379378	0.999749	0.02121	22	1841.4	2484.6	1617.7	4099.6	3829.5	2955	80.2	71.3	78.9	78.8	81.2	83.3
PY17X_0701600	187.2	98.7	275.7	2.78	1.5	0.51	2.89	0.00384332	0.999749	0.02147	22	74.5	62.2	159.5	175.4	280.1	371.5	67.4	63.2	73.4	72.4	89.3	68.2
PY17X_1353400	7967.2	6030.6	9903.9	1.64	0.7	0.25	2.89	0.00388402	0.999749	0.02167	22	6533.2	4865.5	6693.1	9051.6	10391	10269	92.1	83.6	93.2	85.1	91.2	91.6
PY17X_1344300	2378.9	3213.4	1544.4	0.481	-1.1	0.37	-2.89	0.00389956	0.999749	0.02174	22	4580.1	2813.5	2246.7	1340.3	1578.4	1714.5	76.3	72.6	75.7	73.8	74.1	74.2
PY17X_0617600	5252	3938.7	6565.3	1.67	0.7	0.26	2.88	0.00398644	0.999749	0.0222	23	3357	3609.1	4849.9	6238.3	6615.9	6841.7	66.9	73.1	71.1	70.1	69	72.3
PY17X_1234100	5561.7	3878.3	7245	1.87	0.9	0.31	2.88	0.0040228	0.999749	0.02238	23	2833.5	5118.9	3682.6	6818.5	7353.9	7562.7	38.7	32.9	48.6	30.1	37.2	43.9
PY17X_0528001	7	13	1.1	0.101	-3.3	1.15	-2.88	0.00402935	0.999749	0.02239	23	14.2	7.4	17.3	0	0	3.3	28.6	24.9	34.7	0	0	49.6
PY17X_0909800	53.2	75.9	30.5	0.405	-1.3	0.45	-2.88	0.00403202	0.999749	0.02239	23	98.2	81.5	48.1	29.2	24.9	37.4	21.6	17	24.7	12.4	20.5	22.5
PY17X_0941400	3386.2	2503.1	4269.4	1.71	0.8	0.27	2.87	0.00404402	0.999749	0.02243	23	2595.1	2360.2	2553.9	3319.3	4358.4	5130.4	79.2	54.5	84.9	68.7	77.3	82.9
PY17X_0321601	16.5	25.6	7.5	0.307	-1.7	0.59	-2.87	0.00412711	0.999749	0.02287	24	21.7	22.2	33	4.5	6.5	11.4	41.7	17.3	60.4	0	38	42.3
PY17X_1347600	84.6	112.7	56.5	0.503	-1	0.35	-2.87	0.00414868	0.999749	0.02297	24	102.9	91.9	143.3	49.5	60.8	59.3	53.9	36.3	55.4	23.5	47.9	58.2
PY17X_1461700	276.6	380.9	172.4	0.451	-1.1	0.4	-2.86	0.00417777	0.999749	0.02311	24	575.6	271.1	296	182.2	172.3	162.6	35.6	36.1	41.3	34	35.2	39.5
PY17X_0801100	172.1	231.3	112.9	0.491	-1	0.36	-2.86	0.00420093	0.999749	0.02321	24	279	262.2	152.8	105.7	108.7	124.4	65.3	53.2	67	35.6	57.1	66.3
PY17X_0931300	1684.8	2505.2	864.5	0.345	-1.5	0.54	-2.86	0.00422018	0.999749	0.02329	24	4071.5	2369	1075	1126.7	657.9	808.9	72.6	54.8	76.6	60.9	65.1	67.2
PY17X_1448600	9272.6	6284.8	12260.4	1.95	1	0.34	2.86	0.00422222	0.999749	0.02329	24	5533.6	8253.9	5067	9692.5	12116.8	14971.8	48.5	33.7	57.5	37.3	46.5	50.2
PY17X_1030700	6792.1	5337.2	8246.9	1.55	0.6	0.22	2.86	0.00422869	0.999749	0.0233	24	5527.5	4643.3	5840.9	7549.4	8742.5	8448.8	85.5	72	90.1	74.9	85	86.5
PY17X_0415400	836.2	541.9	1130.6	2.09	1.1	0.37	2.86	0.00427552	0.999749	0.02353	24	448.3	420.8	756.6	917.5	1067	1407.2	42.8	49.2	44.3	48.6	42.4	42.2
PY17X_1440400	1291	844.1	1738	2.06	1	0.36	2.86	0.00429195	0.999749	0.0236	24	761.2	601.5	1169.5	1387.5	1856.7	1969.7	47.5	43	50.5	45.6	47.4	49.2
PY17X_0320201	10.1	16.2	4.1	0.244	-2	0.71	-2.85	0.00432191	0.999749	0.02374	25	12.9	13.3	22.4	4.5	3.7	4.1	45.7	27.7	53	13.4	24.7	27.4
PY17X_1373800	34.1	48.9	19.3	0.392	-1.4	0.47	-2.85	0.00432827	0.999749	0.02376	25	43.3	34.1	69.4	18	21.2	18.7	49.1	40.9	58.5	39.4	36.4	51.3
PY17X_1436800	1573.8	2397.5	750.2	0.313	-1.7	0.59	-2.85	0.00434129	0.999749	0.0238	25	4559.1	1425.3	1208.1	989.5	588.8	672.3	85.4	74.9	86.4	76.5	78.6	80.3
PY17X_1412000	3611.9	2301.3	4922.5	2.14	1.1	0.38	2.85	0.00436125	0.999749	0.02387	25	2092.6	3246.1	1565.1	5655.8	3793.5	5318.2	92.4	91.1	91.2	91.1	92	92
PY17X_0620600	5371.8	4111	6632.6	1.61	0.7	0.24	2.85	0.00436217	0.999749	0.02387	25	3604.9	4963.3	3764.8	6357.5	6875.7	6664.5	57.6	44.5	67.5	47.7	57.5	63.3
PY17X_0207900	5650.3	4482.5	6818	1.52	0.6	0.21	2.85	0.00438571	0.999749	0.02398	25	4687.7	3926.2	4833.6	6944.4	7168.7	6340.9	90.8	83	92.4	83.2	89.6	90.5
PY17X_1041600	2879.4	1509.6	4249.2	2.81	1.5	0.52	2.85	0.0043976	0.999749	0.02402	25	1559	647.5	2322.3	2964	4778.5	5005.2	64	58.9	67.5	58.3	64.4	67.6
PY17X_1134600	7180.1	4868.1	9492.2	1.95	1	0.34	2.85	0.00443328	0.999749	0.02419	25	4240.8	6787.1	3576.3	8811	10155.1	9510.5	21.7	11.2	32.4	15.6	19.2	22.8
PY17X_1012000	23863.4	14309	33417.9	2.34	1.2	0.43	2.84	0.00447209	0.999749	0.02438	26	9682.3	22846	10398.7	38351.7	30760.1	31142	77.1	69.6	80.5	71.1	78.5	80.7
PY17X_0527100	15.4	23.6	7.2	0.329	-1.6	0.56	-2.84	0.00447543	0.999749	0.02438	26	24.4	26.7	19.6	4.5	7.4	9.8	54.2	32.8	59.5	12.2	43	40.1
PY17X_0312500	1502.7	2220.5	785	0.354	-1.5	0.53	-2.84	0.00450442	0.999749	0.02451	26	3473.5	2274.2	913.8	627.4	752.8	974.7	73.8	73.7	82.3	73.4	75.6	79.4
PY17X_1016000	30993.8	18276.5	43711.1	2.39	1.3	0.44	2.84	0.0045093	0.999749	0.02451	26	11399.7	29400.5	14029.2	50088.4	43275	37769.8	55	32.2	63.3	36	53.8	59.4
PY17X_1220600	4353.8	2951.6	5756	1.95	1	0.34	2.83	0.00459291	0.999749	0.02493	26	1938.9	3822.5	3093.4	6238.3	5639.2	5390.6	51.5	30.2	58.8	36.5	48.8	51.8
PY17X_1457100	6615.8	5142	8089.7	1.57	0.7	0.23	2.83	0.0045939	0.999749	0.02493	26	4351.8	5881.9	5192.3	8307.2	8386.9	7574.9	25.5	22.7	31.1	24.5	26.5	28.2
PY17X_0627601	4.9	9.4	0.3	0.0464	-4.4	1.56	-2.83	0.00461122	0.999749	0.025	26	2.7	17.8	7.8	0	0	0.8	69.9	60.7	73.8	0	11.4	15.7
PY17X_1354300	159.9	232.3	87.5	0.376	-1.4	0.5	-2.83	0.00463483	0.999749	0.0251	26	264.8	327.4	104.6	98.9	91.2	72.4	71.3	76	74.3	59.5	78.2	70.5
PY17X_0840600	14.4	23.3	5.5	0.269	-1.9	0.67	-2.83	0.00466633	0.999749	0.02523	27	25.7	20.7	23.5	0	9.2	7.3	70	40.7	75.2	1	41.4	39.6
PY17X_0821400	998.8	1226.4	771.2	0.629	-0.7	0.24	-2.83	0.00466848	0.999749	0.02523	27	1363.9	1094.9	1220.4	683.6	864.3	765.8	54	48	56.6	47	49.6	56.3
PY17X_0816800	7900.1	6435.9	9364.4	1.45	0.5	0.19	2.82	0.00472965	0.999749	0.02554	27	6508.8	6197.4	6601.4	10227.7	9178.4	8687	71.2	64.2	73.7	65	69.6	69.7
PY17X_1439900	12208	7481.6	16934.4	2.26	1.2	0.42	2.82	0.00473831	0.999749	0.02555	27	5479.4	11504.5	5460.9	20844.5	15281	14677.6	78.6	70.9	76	69.1	72.1	71.8
PY17X_1248800	4672.3	2866.1	6478.6	2.26	1.2	0.42	2.82	0.00474276	0.999749	0.02555	27	2312.7	2213.5	4072.1	4203.1	7345.6	7887.1	36.9	27.6	43.5	31	36.8	38.3
PY17X_1100100	10.4	16.4	4.4	0.265	-1.9	0.68	-2.82	0.00474527	0.999749	0.02555	27	14.2	14.8	20.1	4.5	5.5	3.3	30.7	21.1	41.4	25.1	53.8	37.8
PY17X_1250800	28.4	41.5	15.3	0.361	-1.5	0.52	-2.82	0.00483415	0.999749	0.02601	28	50.8	22.2	51.5	15.7	13.8	16.3	59.1	42.7	66	27.6	65	62.2
PY17X_1048501	8.6	14.6	2.6	0.207	-2.3	0.81	-2.81	0.00489834	0.999749	0.02633	28	15.6	10.4	17.9	0	4.6	3.3	42.9	14.1	46.9	0	33	21.8
PY17X_1461600	123.3	156.5	90	0.572	-0.8	0.29	-2.81	0.00490792	0.999749	0.02635	28	171.3	146.7	151.6	92.2	102.3	75.6	42.2	31.4	49.4	25.4	38.6	53
PY17X_1406200	1159.6	766.9	1552.3	2.02	1	0.36	2.81	0.00491989	0.999749	0.02639	28	503.9	740.8	1055.9	1394.3	1557.2	1705.5	40	28.9	44.2	33.5	36.7	37.7
PY17X_0216600	51338.7	33193.2	69484.2	2.09	1.1	0.38	2.81	0.00495526	0.999749	0.02656	28	29750.4	21893.3	47935.8	61038	69358.8	78055.7	88.2	73.2	92.9	78.8	90	92
PY17X_1311400	5228.3	4032.3	6424.4	1.59	0.7	0.24	2.81	0.00497395	0.999749	0.02663	28	3361.1	4527.7	4208	6993.9	5915.6	6363.7	38.9	30.7	49.6	32.4	37.7	45.2
PY17X_1472201	32	49.6	14.4	0.287	-1.8	0.64	-2.81	0.0049788	0.999749	0.02663	28	54.9	17.8	76.1	13.5	17.5	12.2	73	39.1	79.2	24.8	63.6	35.1
PY17X_1044800	10.5	16.5	4.5	0.246	-2	0.72	-2.81	0.00499056	0.999749	0.02667	28	19.6	10.4	19.6	6.7	2.8	4.1	71.8	43	65.4	36.9	27.6	28.5
PY17X_1045700	29.5	46.5	12.4	0.268	-1.9	0.68	-2.81	0.00499739	0.999749	0.02668	29	47.4	17.8	74.4	9	18.4	9.8	84.5	41.3	86.1	28	67.8	73.7
PY17X_1136100	188	118.8	257.2	2.15	1.1	0.39	2.81	0.00501273	0.999749	0.02674	29	92.1	90.4	174	233.9	231.3	306.5	41.9	45.7	36.1	46.9	37.1	30.9
PY17X_1352000	71714	36536.8	106891	2.93	1.5	0.55	2.81	0.00501695	0.999749	0.02674	29	28439.3	65614.7	15556.3	123194	94271.5	103209	62.9	48.4	71.2	49.5	62.6	68.6
PY17X_0313700	520.9	383	658.7	1.73	0.8	0.28	2.8	0.00503656	0.999749	0.02682	29	342.7	407.4	399	530.7	635.8	809.7	34.1	35.1	41.8	40.3	41.8	46.3
PY17X_0318500	67.3	99.7	34.9	0.354	-1.5	0.54	-2.8	0.00516514	0.999749	0.02748	29	109	47.4	142.7	22.5	42.4	39.8	84	58.8	75.9	50.7	79.4	70.9
PY17X_1401300	1790.6	1270.1	2311	1.82	0.9	0.31	2.8	0.00516986	0.999749	0.02748	30	1495.3	1411.9	903.2	2345.5	2038.2	2549.4	88.9	80.5	90.8	84.2	87.7	90.1
PY17X_1239100	82.7	109.4	56	0.51	-1	0.35	-2.79	0.00519275	0.999749	0.02757	30	110.4	133.3	84.5	63	57.1	48	19.1	17.5	24.9	20	20.4	12.8
PY17X_0614000	15235.4	7442.7	23028	3.09	1.6	0.59	2.78	0.0053754	0.999749	0.02852	31	4442.6	14383.2	3502.4	27163.7	20019	21901.3	58.5	51.2	62.3	53.8	58.3	62.7
PY17X_1210700	700.1	884.3	515.8	0.582	-0.8	0.28	-2.78	0.00538336	0.999749	0.02853	31	1038.2	863.8	751	578	549.2	420.3	31.6	23.8	42.3	26	33.8	35.1
PY17X_0839000	15886.4	10342.7	21430.2	2.07	1.1	0.38	2.78	0.00539497	0.999749	0.02857	31	9036.2	8428.7	13563.1	14127.2	24721	25442.5	84	78	85.3	77.2	82.7	84.4
PY17X_1150200	11.3	18.1	4.4	0.264	-1.9	0.69	-2.78	0.00541495	0.999749	0.02865	31	14.9	14.8	24.6	2.2	4.6	6.5	53.2	49.3	53.3	12.4	31	53.5
PY17X_0210700	5791.1	8506	3076.3	0.362	-1.5	0.53	-2.78	0.00542938	0.999749	0.0287	31	12302.4	9667.3	3548.3	4212.1	2507.2	2509.5	90	69.3	92.7	76.1	84.9	88.3
PY17X_1420700	5564.6	3726	7403.3	1.99	1	0.36	2.78	0.00543669	0.999749	0.02871	31	2826.7	3198.7	5152.6	5894.2	7780.6	8535	53.4	35.9	61.8	42.7	53.7	59.7
PY17X_1324800	918.4	1181.3	655.6	0.556	-0.8	0.3	-2.78	0.00545141	0.999749	0.02876	31	1251.5	1431.2	861.2	600.4	633	733.3	33.7	17	40.5	21	29.6	35.8
PY17X_0501500	1258.6	1005.8	1511.4	1.5	0.6	0.21	2.78	0.00546576	0.999749	0.02881	31	898	1105.3	1014	1610.2	1448.5	1475.5	69.8	52.9	84.5	57.3	71.2	79.2
PY17X_0803800	66.5	99.6	33.5	0.343	-1.5	0.56	-2.78	0.00548283	0.999749	0.02887	31	126	51.9	120.9	18	31.3	51.2	57.9	42.8	42.1	21.2	53.4	49.6
PY17X_0102500	1294	1625.9	962.1	0.592	-0.8	0.27	-2.77	0.00553265	0.999749	0.02911	32	1672.1	1914.2	1291.5	1005.2	1036.6	844.6	54.7	14	66.1	18.1	41.7	51.6
PY17X_0201400	18.5	27.7	9.2	0.34	-1.6	0.56	-2.77	0.00555091	0.999749	0.02916	32	28.4	19.3	35.3	6.7	12.9	8.1	36	35.3	40.3	29.2	33.6	30.5
PY17X_0700051	62.9	96.1	29.6	0.314	-1.7	0.6	-2.77	0.00555273	0.999749	0.02916	32	107	53.3	128.1	13.5	51.6	23.6	84.1	68.9	90.4	40.4	72.6	78
PY17X_0418000	4457.1	3638.4	5275.9	1.45	0.5	0.19	2.77	0.00560469	0.999749	0.0294	32	3611	3557.3	3746.9	5817.7	5035.6	4974.4	87.8	79	90.1	81.8	85.5	86.7
PY17X_1317000	1533.7	2530.2	537.2	0.212	-2.2	0.81	-2.77	0.00561951	0.999749	0.02945	32	2090.6	5110	390	798.3	466.2	347.1	30.7	18.9	44.3	20.2	22.4	32.3
PY17X_0912100	17238.8	10686	23791.7	2.23	1.2	0.42	2.77	0.00566471	0.999749	0.02966	32	6363.2	16172.9	9521.8	25652.5	25169.8	20552.7	31.3	22.9	41.2	26.3	33.9	38.3
PY17X_0933300	9306.1	11867.3	6744.9	0.568	-0.8	0.29	-2.77	0.00568278	0.999749	0.02971	32	14599.6	11322.2	9680.2	8048.6	6407.6	5778.4	79.2	36.6	88.7	46.9	67.9	80.8
PY17X_0315200	784.3	1095.9	472.7	0.431	-1.2	0.44	-2.77	0.00568324	0.999749	0.02971	32	1348.4	1398.6	540.6	521.7	454.3	442.2	62.4	64.9	63.6	62.6	61.4	66.4
PY17X_1100900	43.1	66.7	19.5	0.303	-1.7	0.62	-2.77	0.00568968	0.999749	0.02971	32	79.2	32.6	88.4	6.7	25.8	26	47.7	43.1	60.2	15.2	57.5	56.5
PY17X_1408100	6757.7	4730	8785.3	1.86	0.9	0.32	2.76	0.00571375	0.999749	0.02981	33	3547.3	5373.7	5269	6670.1	9534	10151.9	44.7	27.6	50	30.6	40.9	45.2
PY17X_1129600	14404	6352.9	22455.2	3.54	1.8	0.66	2.76	0.00574111	0.999749	0.02993	33	3776.9	12907.5	2374.3	30422.3	19968.3	16974.9	78.1	54.9	85.3	57.6	73.6	78.8
PY17X_1349800	3695.9	3014.2	4377.7	1.45	0.5	0.19	2.76	0.00577855	0.999749	0.03008	33	2909.4	2816.5	3316.6	4403.2	4216.5	4513.4	87.3	82.4	89	80.2	86	87
PY17X_1460300	24.9	37.7	12.1	0.326	-1.6	0.59	-2.76	0.00578029	0.999749	0.03008	33	54.2	20.7	38.1	9	10.1	17.1	53.5	34	62.4	12.5	29.4	51.3
PY17X_0949201	17.5	28	7	0.269	-1.9	0.69	-2.76	0.00584825	0.999749	0.0304	33	25.1	16.3	42.5	2.2	8.3	10.6	43.2	18.1	63.1	4.3	22.1	39.7
PY17X_0400051	811.8	606.5	1017.2	1.68	0.7	0.27	2.75	0.00590526	0.999749	0.03066	34	480.2	700.8	638.5	1115.4	901.2	1034.9	52.6	49.5	31.6	51.3	52.5	54
PY17X_0400600	9.2	16.8	1.6	0.114	-3.1	1.14	-2.75	0.0059095	0.999749	0.03066	34	16.3	8.9	25.2	0	0	4.9	80.8	27.5	67.8	0	0	47.7
PY17X_0521400	692.7	399.3	986.1	2.47	1.3	0.47	2.75	0.00592436	0.999749	0.0307	34	347.4	253.4	597.1	609.4	1031.1	1317.8	25.2	23	26.4	21.3	22.7	23.4
PY17X_0525200	24981	13442	36520.1	2.72	1.4	0.52	2.75	0.00592612	0.999749	0.0307	34	7430.5	23534.9	9360.6	47497.7	33261.8	28800.7	66.3	59.6	75.4	63.5	75.9	80.4
PY17X_1100600	11998.1	8666	15330.2	1.77	0.8	0.3	2.75	0.00594773	0.999749	0.03078	34	10119.7	6095.2	9783.1	15926.3	14798.2	15266.1	92.6	73.5	93.9	77.8	88.8	90.7
PY17X_1128800	2090.2	1638.7	2541.7	1.55	0.6	0.23	2.75	0.00599182	0.999749	0.03096	34	1604.3	1474.2	1837.7	2318.6	2448.2	2858.3	55.7	40.9	65.2	44.6	56.3	61.6
PY17X_1049401	28.4	42.6	14.2	0.324	-1.6	0.59	-2.75	0.00599548	0.999749	0.03096	34	53.5	17.8	56.5	15.7	14.7	12.2	54.2	30.8	58.8	20	41.9	43
PY17X_1035300	6807.3	4957.2	8657.4	1.75	0.8	0.29	2.75	0.00599859	0.999749	0.03096	34	4034.2	5772.2	5065.3	7196.3	8212.7	10563.3	55.5	33.8	64.2	38.4	52	58.7
PY17X_0938200	491.2	670.9	311.5	0.464	-1.1	0.4	-2.75	0.00602097	0.999749	0.03105	34	906.1	721.5	385	355.3	300.4	278.8	52.9	74.3	46.2	55.8	58.7	43.4
PY17X_1333100	15154.4	11550.8	18758	1.62	0.7	0.25	2.75	0.00604621	0.999749	0.03114	35	10133.3	13682.4	10836.8	21514.6	17218.8	17540.7	49.4	40.2	59.2	41.9	48.6	53.9
PY17X_1229900	77.6	127.8	27.3	0.212	-2.2	0.81	-2.75	0.00604965	0.999749	0.03114	35	109	251.9	22.4	38.2	26.7	17.1	0	0	0	0	0	0
PY17X_1328100	3641.6	2312.4	4970.8	2.15	1.1	0.4	2.74	0.00618356	0.999749	0.03179	35	2475.9	3084.6	1376.6	4987.9	3894	6030.4	66.4	53.1	67.4	52	62.5	68.2
PY17X_0820100	4046.7	6262.9	1830.6	0.292	-1.8	0.65	-2.74	0.00618849	0.999749	0.03179	35	7154.2	10157.7	1476.7	2086.9	1776.5	1628.3	70.8	58	79.3	65.9	73	76.4
PY17X_1306900	39	52.9	25.2	0.475	-1.1	0.39	-2.74	0.00620201	0.999749	0.03184	35	65.7	45.9	47	24.7	24	26.8	39	15.5	40.8	10.5	16.4	20.8
PY17X_0723700	5.4	9.7	1	0.0796	-3.7	1.33	-2.74	0.00623322	0.999749	0.03197	36	14.2	3	11.8	2.2	0.9	0	52.3	20.6	58.6	11.9	11.9	0
PY17X_1123600	1840.1	1402.2	2278	1.62	0.7	0.26	2.73	0.00631857	0.999749	0.03238	36	1306.4	1211.9	1688.2	2464.7	2324.8	2044.5	81.7	72.5	82.8	73.8	79.4	82.3
PY17X_1452900	1860.9	2825.8	896	0.317	-1.7	0.61	-2.73	0.00634286	0.999749	0.03247	36	2179.3	5247.8	1050.3	1176.1	786	726	33.6	24.3	42.6	26.3	36.2	40.5
PY17X_0317600	415.1	269.3	560.9	2.08	1.1	0.39	2.73	0.00635591	0.999749	0.03251	36	273.6	194.1	340.2	377.8	594.3	710.5	89.3	84.9	91.6	88.4	89.7	90.1
PY17X_1012700	321.6	391	252.1	0.644	-0.6	0.23	-2.73	0.00641472	0.999749	0.03278	37	373.2	419.3	380.5	269.9	265.4	221.1	27.9	29.1	30.5	25.4	29	27.2
PY17X_0840800	184.2	120.4	247.9	2.08	1.1	0.39	2.72	0.00647545	0.999749	0.03306	37	123.9	160	77.2	220.4	220.2	303.2	50.6	54.3	57.4	51.5	52.1	54.3
PY17X_1205200	1828.9	2375.2	1282.6	0.54	-0.9	0.33	-2.72	0.00650712	0.999749	0.03318	37	3208	2148.3	1769.4	1385.3	1306.6	1156	38.5	24.9	43.8	26.1	33.8	37.8
PY17X_0606900	170.9	257.5	84.2	0.327	-1.6	0.59	-2.72	0.00651125	0.999749	0.03318	37	377.2	78.5	316.7	74.2	86.6	91.9	62	68.9	66.7	55.2	60.9	64.2
PY17X_0318100	3369.6	2677	4062.2	1.52	0.6	0.22	2.72	0.00654428	0.999749	0.03332	37	2298.5	3038.7	2693.8	4207.6	3983.3	3995.6	72.9	39.7	79.6	46.6	66.8	72.8
PY17X_1100009	408.4	320.3	496.4	1.54	0.6	0.23	2.72	0.00656602	0.999749	0.0334	37	342	294.8	324	555.5	446.9	486.9	87.8	78.6	89	83.9	85.8	88
PY17X_1033600	4555	3580.8	5529.4	1.54	0.6	0.23	2.71	0.00682155	0.999749	0.03467	39	3565.6	3031.3	4145.4	5280.3	5597.7	5710.1	63.2	29.8	79.4	40.1	60.2	69.7
PY17X_0106500	4516	3553.3	5478.7	1.54	0.6	0.23	2.7	0.00683602	0.999749	0.03468	39	3577.1	3866.9	3215.9	6301.2	5226.4	4908.5	87.9	83.2	89.2	85.6	87.2	86.9
PY17X_0700900	394	537.9	250.1	0.463	-1.1	0.41	-2.7	0.00683686	0.999749	0.03468	39	797.8	340.8	475.1	287.9	247.9	214.6	90.2	72.1	92.3	82.3	86.4	90.6
PY17X_0830600	297.4	420.9	174	0.412	-1.3	0.47	-2.7	0.00684026	0.999749	0.03468	39	404.3	622.3	236.1	233.9	161.3	126.8	42	34.8	47.1	28.7	35.1	40.1
PY17X_1234500	595.1	732.3	457.9	0.625	-0.7	0.25	-2.7	0.00688514	0.999749	0.03487	39	843.1	718.6	635.1	456.5	505.9	411.3	47.8	44.6	50.7	40.6	45.2	47.1
PY17X_0702400	566.6	397.8	735.3	1.86	0.9	0.33	2.7	0.00690101	0.999749	0.03492	39	403.6	474.1	315.6	551	744.5	910.5	42.9	59.6	46.5	49	43.6	44.2
PY17X_1200141	8.6	15.1	2	0.151	-2.7	1.01	-2.7	0.00692594	0.999749	0.03502	40	16.3	4.4	24.6	0	2.8	3.3	27.2	15.8	31.3	0	4.1	19.8
PY17X_0408700	5254.1	3719.1	6789.1	1.83	0.9	0.32	2.7	0.00697041	0.999749	0.0352	40	3296.7	2850.6	5009.9	6006.7	7327.2	7033.5	24.6	15	34.6	16	21.2	27.3
PY17X_1367600	3108	2494.7	3721.3	1.49	0.6	0.21	2.7	0.00697451	0.999749	0.0352	40	2207.7	2841.7	2434.7	3771.3	3761.3	3631.4	62.2	61.7	65.8	61.9	63.5	64.7
PY17X_1005900	819.4	1235.4	403.4	0.326	-1.6	0.6	-2.7	0.00698008	0.999749	0.0352	40	1573.2	1766	367.1	510.5	335.4	364.2	45.1	30.8	55.8	30.7	40.2	39.1
PY17X_1108200	12547.7	7787	17308.4	2.22	1.2	0.43	2.69	0.00704519	0.999749	0.03549	40	7131.8	11885.2	4344	17214.9	16325	18385.4	74.5	61.4	78.5	60.6	71.3	75.9
PY17X_0604300	600.1	799.1	401.2	0.502	-1	0.37	-2.69	0.00709167	0.999749	0.0357	40	882.4	1009	505.9	463.3	404.5	335.7	49.2	46.2	57.3	46.6	50.5	51.2
PY17X_1422100	1962.5	1432.5	2492.5	1.74	0.8	0.3	2.69	0.00714019	0.999749	0.03591	41	1426.9	1060.8	1809.7	2350	2509.1	2618.5	73.9	67.6	79.1	70.9	72.8	77
PY17X_0627200	4	7.4	0.6	0.0984	-3.3	1.24	-2.69	0.00717522	0.999749	0.03605	41	8.1	7.4	6.7	0	0.9	0.8	34	38.4	37.2	0	0.3	1.3
PY17X_0409300	4406.2	2472.1	6340.3	2.57	1.4	0.51	2.69	0.0071912	0.999749	0.0361	41	2064.2	4173.6	1178.5	6805	5357.2	6858.7	46.8	35.5	53.6	36.5	43.9	50.4
PY17X_1231000	170.9	263.3	78.5	0.297	-1.8	0.65	-2.68	0.00726913	0.999749	0.0364	41	514	183.7	92.3	87.7	59.9	87.8	75.3	67.7	78.1	48.4	75.2	74.3
PY17X_0934900	1516.5	1253.8	1779.1	1.42	0.5	0.19	2.68	0.00727228	0.999749	0.0364	41	1264.4	1163	1334	1760.8	1792.2	1784.4	87	68.2	90.7	74.4	85.4	89
PY17X_1149500	13.2	22	4.4	0.17	-2.6	0.95	-2.68	0.00727344	0.999749	0.0364	41	25.1	11.9	29.1	9	0	4.1	74.3	47.8	75.1	17	0	35.6
PY17X_0213000	1661.7	1135.3	2188.2	1.93	0.9	0.35	2.68	0.00727588	0.999749	0.0364	42	1096.4	810.4	1499.1	1742.9	2210.5	2611.2	35.5	30.7	38.8	30.1	36.3	35.9
PY17X_0924700	2896.4	2237	3555.7	1.59	0.7	0.25	2.68	0.00729032	0.999749	0.03644	42	2297.1	2509.8	1904.2	4088.4	3206.6	3372.1	90	89.1	90.4	89.8	89.8	90.8
PY17X_1407800	9310.6	7653.3	10967.9	1.43	0.5	0.19	2.68	0.00730836	0.999749	0.03649	42	7368.9	8157.6	7433.4	10436.9	11934.4	10532.4	83.7	54.1	89.4	57.8	80.6	83.7
PY17X_1357400	212.4	294.7	130.2	0.443	-1.2	0.44	-2.68	0.00731307	0.999749	0.03649	42	312.9	161.5	409.6	103.4	140.1	147.1	35.9	25.9	46	21.6	33.1	32.4
PY17X_0212600	1940.4	1578.1	2302.7	1.46	0.5	0.2	2.68	0.00734407	0.999749	0.03661	42	1462.8	1524.5	1747	2228.6	2432.6	2247	48.2	38.4	53.2	39.9	46.2	48.3
PY17X_0700200	370.7	177.9	563.4	3.18	1.7	0.62	2.68	0.0074133	0.999749	0.03692	42	169.3	309.7	54.8	440.8	504	745.5	71.9	54	77.1	50.1	67.7	72.4
PY17X_1139500	451	699	203.1	0.289	-1.8	0.67	-2.67	0.00749334	0.999749	0.03728	43	1273.9	576.3	246.8	323.8	117.9	167.5	75.4	56.4	79.1	63.6	69.8	70.3
PY17X_0935000	21182.3	16972.5	25392	1.5	0.6	0.22	2.67	0.0074997	0.999749	0.03728	43	14898.9	19340.5	16678.2	24775.5	26720.5	24679.9	78	68.2	82.9	69.5	77.8	80.4
PY17X_1400700	87.1	132.9	41.3	0.314	-1.7	0.62	-2.67	0.00750368	0.999749	0.03728	43	133.4	50.4	214.9	22.5	47	54.5	63	38.4	71.9	40.5	58.1	72.6
PY17X_0500181	9.7	14.8	4.5	0.277	-1.9	0.69	-2.67	0.00754255	0.999749	0.03744	43	14.9	13.3	16.2	6.7	2.8	4.1	40.6	25.6	53.5	20.6	25.9	15.4
PY17X_0520300	69704.9	39912.2	99497.6	2.49	1.3	0.49	2.67	0.00759625	0.999749	0.03767	43	34825.5	65439.9	19471.1	110834	80741.2	106917	87.5	82.5	88.5	83.7	90.9	93.4
PY17X_0829000	3212.5	4985.1	1439.9	0.289	-1.8	0.67	-2.67	0.00764653	0.999749	0.03789	44	6061.1	7618.3	1275.8	2201.6	1065.2	1052.8	84.9	84.2	84.9	81.2	84.6	85.9
PY17X_1118700	871.8	684.9	1058.7	1.54	0.6	0.24	2.66	0.00773662	0.999749	0.0383	44	581.7	717.1	756	1144.7	978.6	1052.8	21.2	20.1	22.9	19.4	20.2	21.2
PY17X_0830400	1435.7	1909.9	961.5	0.503	-1	0.37	-2.66	0.00777671	0.999749	0.03847	44	2196.9	2382.4	1150.5	1090.7	888.3	905.6	61.3	27.6	64.6	34.3	52.3	55.5
PY17X_0523500	493.1	685.1	301	0.439	-1.2	0.45	-2.66	0.00790775	0.999749	0.03908	45	602.7	1063.8	388.9	350.8	284.7	267.5	33.9	36.4	37.5	29.6	34.6	29.4
PY17X_0302000	628.9	815.3	442.6	0.541	-0.9	0.33	-2.66	0.0079146	0.999749	0.03908	45	942.7	743.8	759.3	580.2	433.1	314.6	33.5	25.5	33.1	21.9	28.6	28.1
PY17X_0320601	5.5	10.2	0.9	0.0999	-3.3	1.25	-2.65	0.00794318	0.999749	0.03919	45	10.2	3	17.3	0	1.8	0.8	41	16.9	56.9	0	14.7	13.9
PY17X_1016200	3771.7	2777.3	4766.1	1.72	0.8	0.29	2.65	0.00800493	0.999749	0.03946	46	2213.8	2579.4	3538.8	4191.8	4867.9	5238.6	65.6	60.5	65.5	64	63.2	63.9
PY17X_0202900	6761.8	4851.7	8671.8	1.79	0.8	0.32	2.65	0.00806002	0.999749	0.03966	46	4955.2	4021	5579	6238.3	9899.8	9877.2	78.1	68.7	82.6	69.1	77.8	80.7
PY17X_0512900	7341.4	5397.7	9285.1	1.72	0.8	0.3	2.65	0.00806059	0.999749	0.03966	46	5023	6843.4	4326.7	10693.2	8852.2	8309.8	92.3	86.9	92.1	87.8	90.6	91
PY17X_1366500	939.1	572.8	1305.3	2.28	1.2	0.45	2.65	0.00806887	0.999749	0.03967	46	477.4	896.4	344.7	1628.2	1222.7	1064.9	43.1	28.9	40.3	31.2	38.3	40.2
PY17X_0305500	164690	130172	199207	1.53	0.6	0.23	2.64	0.00817504	0.999749	0.04016	47	107586	138476	144454	195476	210370	191776	72.7	42	85.5	41.4	73.3	77.2
PY17X_0820600	1826.3	1142	2510.6	2.2	1.1	0.43	2.64	0.00825329	0.999749	0.04051	47	1026.7	1737.9	661.4	2118.4	2526.6	2886.7	69.5	52.8	83.9	66.8	79.7	85.5
PY17X_0109400	182.5	241	124.1	0.517	-1	0.36	-2.64	0.0083718	0.999749	0.04102	48	285.8	281.5	155.6	123.7	116.1	132.5	25.6	16.6	24.2	17.2	16.9	20.4
PY17X_0922700	157.9	218	98	0.454	-1.1	0.43	-2.64	0.00837205	0.999749	0.04102	48	298.7	203	152.2	67.5	93.1	133.3	53	30	58.1	49.2	56.3	56.9
PY17X_0843101	20.1	28.7	11.5	0.376	-1.4	0.54	-2.64	0.00838256	0.999749	0.04104	48	28.4	20.7	36.9	15.7	8.3	10.6	49.8	34.8	54.9	24.8	27.2	45.6
PY17X_0220301	5.4	10.5	0.3	0.0417	-4.6	1.74	-2.64	0.00840743	0.999749	0.04112	48	0.7	20.7	10.1	0	0.9	0	74.8	51.1	87.5	38.8	80.8	72.7
PY17X_1364600	624.6	911.9	337.4	0.37	-1.4	0.55	-2.63	0.00858988	0.999749	0.04195	49	1628	440	667.6	260.9	394.4	356.9	57.5	27.9	67	31.8	58.1	58.3
PY17X_0618000	9783.8	7100.5	12467	1.76	0.8	0.31	2.63	0.00859225	0.999749	0.04195	49	7218.5	9018.4	5064.7	11554.5	12758.1	13088.3	41.1	27.2	52.8	30.2	41.2	46.8
PY17X_0318400	465.9	616.2	315.6	0.513	-1	0.37	-2.63	0.00863481	0.999749	0.04213	49	596	850.4	402.3	332.8	326.2	287.8	68.1	57.1	75.3	62	66.2	73.5
PY17X_0823100	19646.3	13975.6	25317.1	1.81	0.9	0.33	2.63	0.00866226	0.999749	0.04222	49	14298.2	18057.5	9571	27550.5	24338.7	24062.1	61.6	64.2	63.8	64.1	62.5	63.8
PY17X_1049501	7.9	13.6	2.2	0.166	-2.6	0.99	-2.62	0.00869702	0.999749	0.04236	50	12.2	23.7	5	2.2	2.8	1.6	44.9	26.7	48.8	11.9	19.2	0
PY17X_1315100	291.2	445.3	137	0.306	-1.7	0.65	-2.62	0.00873912	0.999749	0.04253	50	763.9	416.3	155.6	218.1	85.7	107.3	91	85.9	93.2	84.9	84.4	89.4
PY17X_0220801	3.9	7.6	0.3	0.0543	-4.2	1.6	-2.62	0.00881183	0.999749	0.04284	50	9.5	1.5	11.8	0	0	0.8	43.4	13.7	52.7	0	0	13.7
PY17X_0919000	580.7	727.9	433.5	0.596	-0.7	0.28	-2.62	0.00882049	0.999749	0.04285	50	889.9	622.3	671.5	386.8	408.2	505.6	49.6	35.2	60.8	35.9	50.9	47.1
PY17X_1247300	31299.4	23738.4	38860.4	1.64	0.7	0.27	2.62	0.00885758	0.999749	0.04299	51	18121.1	28181.1	24913	36357	40373.4	39850.9	63.5	43.4	72.7	49.9	60.9	65
PY17X_1432800	3182.2	5096.2	1268.1	0.249	-2	0.77	-2.62	0.00891089	0.999749	0.04321	51	9856.3	3788.4	1644	2426.5	626.6	751.2	83.2	79.1	85.4	79	80.9	83.6
PY17X_0812900	5162	3776	6548	1.73	0.8	0.3	2.61	0.00892336	0.999749	0.04324	51	2788.8	4789.9	3749.2	7077.1	6680.4	5886.5	17.1	17.7	21.7	15	18	19.1
PY17X_0506900	1843.1	2747.1	939	0.342	-1.5	0.59	-2.61	0.00894184	0.999749	0.04329	51	5239.7	1155.6	1846.1	926.5	771.2	1119.4	78.4	78	83.3	83.1	81.4	81.9
PY17X_0519000	319.5	500.7	138.3	0.274	-1.9	0.71	-2.61	0.00896541	0.999749	0.04337	51	812.7	528.9	160.6	254.1	73.7	87	81.6	75.4	85.8	75.4	76.6	78.7
PY17X_0400500	10.8	16.5	5	0.301	-1.7	0.66	-2.61	0.00898539	0.999749	0.04343	51	20.3	11.9	17.3	4.5	6.5	4.1	58.6	29.7	63.3	23.8	26.9	40.4
PY17X_0712400	16739.8	23413.2	10066.4	0.43	-1.2	0.47	-2.61	0.00902522	0.999749	0.04358	52	39058.2	17450	13731.5	8860.4	10377.1	10961.6	91.6	78.4	91.2	78.8	86.9	90.4
PY17X_1103400	354.8	489.3	220.4	0.453	-1.1	0.44	-2.61	0.00904059	0.999749	0.04362	52	382	758.6	327.4	184.4	203.6	273.1	39.7	41.7	29.8	30.4	29.5	23.4
PY17X_1219900	3984.9	2910.2	5059.6	1.74	0.8	0.31	2.61	0.00905472	0.999749	0.04365	52	3001.5	2615	3114.1	3571.2	5956.1	5651.5	27.5	29.3	35.7	26.8	28.2	28.8
PY17X_1348900	6701.8	5029.4	8374.3	1.67	0.7	0.28	2.61	0.00908118	0.999749	0.04374	52	3757.9	6123.4	5206.9	8255.5	8744.4	8122.9	34.9	26.6	45	26.7	34.1	38.6
PY17X_1229100	25070.8	40108.5	10033	0.25	-2	0.77	-2.61	0.00908892	0.999749	0.04374	52	38097.2	75754.6	6473.8	13859.6	8680.8	7558.7	38.7	33.4	45.6	30.3	34.7	37.9
PY17X_0508200	17789.6	13213.7	22365.5	1.69	0.8	0.29	2.61	0.00913628	0.999749	0.04393	52	11634.7	15953.6	12052.8	27343.6	21121.9	18630.9	89.4	87.2	89.6	88.2	89.4	90.1
PY17X_0400007	10.3	16.5	4.2	0.239	-2.1	0.79	-2.6	0.00921587	0.999749	0.04428	53	10.2	25.2	14	6.7	1.8	4.1	69	31.7	60.2	23.8	23.8	22.5
PY17X_0918700	2129	1523.1	2734.8	1.8	0.8	0.32	2.6	0.00927697	0.999749	0.04454	53	1028	1932	1609.3	2610.9	2745.9	2847.7	42.5	32.8	40.5	31	36.1	35.7
PY17X_1469501	3.4	6.5	0.3	0.0643	-4	1.52	-2.6	0.00929568	0.999749	0.04459	53	7.4	3	9	0	0.9	0	59.7	14	64.3	0	0	0
PY17X_0108600	8055.2	6403.1	9707.2	1.52	0.6	0.23	2.6	0.00935905	0.999749	0.04485	53	6195.2	7215.3	5798.9	10994.6	8831	9295.9	82	78.4	84	79.9	82.4	83.4
PY17X_0213200	2092.5	1680.9	2504.2	1.49	0.6	0.22	2.6	0.00940366	0.999749	0.04503	54	1794	1472.7	1776.1	2352.3	2758.8	2401.4	33.9	51.2	36.1	42.8	33.9	35.9
PY17X_0947400	902.2	631.3	1173	1.86	0.9	0.34	2.6	0.0094223	0.999749	0.04508	54	524.2	518.6	851.1	940	1191.4	1387.7	75.5	68.3	76.8	69.3	75.1	76
PY17X_1033100	842.2	562.9	1121.4	1.99	1	0.38	2.59	0.00946621	0.999749	0.04525	54	486.2	517.1	685.5	787.1	968.4	1608.8	46	47.6	49.4	46.9	43.1	44.9
PY17X_0517100	1146.7	1833.7	459.8	0.25	-2	0.77	-2.59	0.00952171	0.999749	0.04548	54	2919.5	2160.1	421.4	854.6	232.2	292.7	75.9	70	78.2	73.1	78.2	81.9
PY17X_0322601	742.7	560.4	924.9	1.65	0.7	0.28	2.59	0.00956216	0.999749	0.04564	55	567.5	465.2	648.6	771.4	927.9	1075.5	69.5	68	73.4	69.1	68.6	73.8
PY17X_0946900	57.5	81.6	33.4	0.403	-1.3	0.51	-2.59	0.00966701	0.999749	0.0461	55	102.9	99.3	42.5	45	27.6	27.6	59.5	39.5	55.9	31.9	54.9	59.1
PY17X_1232800	619.7	433.5	805.8	1.86	0.9	0.35	2.59	0.00968814	0.999749	0.04616	55	359.6	435.6	505.3	582.4	762	1073.1	19.4	27.1	19.3	20.6	18	18.8
PY17X_0922800	19858.5	14795.1	24921.9	1.68	0.8	0.29	2.58	0.00976823	0.999749	0.04648	56	12341.7	19256.1	12787.5	27121	23338	24306.8	83.5	70.4	90	73	83.8	88.3
PY17X_1467600	6648.8	3589.8	9707.7	2.7	1.4	0.56	2.58	0.009772	0.999749	0.04648	56	3046.8	1905.3	5817.4	4992.4	11525.2	12605.4	21.9	20.4	28.9	18.6	20.5	21.1
PY17X_1050201	24	37.1	10.8	0.289	-1.8	0.69	-2.58	0.00979481	0.999749	0.04655	56	40.6	57.8	12.9	13.5	9.2	9.8	31.9	29.5	41.1	23.8	33.8	29.9
PY17X_1363400	6795.6	4803.2	8788	1.83	0.9	0.34	2.58	0.00989113	0.999749	0.04697	56	4603.8	3290.6	6515.2	8622.1	8495.6	9246.3	69.1	49	74.1	52.2	64.3	72
PY17X_0502200	163.2	111.3	215	1.92	0.9	0.36	2.58	0.00990778	0.999749	0.04701	57	135.4	109.6	89	272.1	220.2	152.8	86.2	76.4	85.4	83.4	82.8	89.5
PY17X_0703900	345.4	413.3	277.6	0.671	-0.6	0.22	-2.58	0.00995328	0.999749	0.04719	57	381.3	437.1	421.4	287.9	291.2	253.6	35.4	13	45.6	22.6	26.6	42
PY17X_0511500	654.3	827.4	481.2	0.58	-0.8	0.3	-2.57	0.0100263	0.999749	0.04749	57	998.2	854.9	629	566.7	439.5	437.4	39	28.7	42.5	28	35.7	35.8
PY17X_0416000	5517.3	4281.5	6753.1	1.58	0.7	0.26	2.57	0.0100819	0.999749	0.04767	57	3646.2	4781.1	4417.3	7902.4	6401.2	5955.6	53.5	55.9	56	53.5	53.1	54.4
PY17X_0808600	669.9	966.2	373.7	0.386	-1.4	0.53	-2.57	0.0100826	0.999749	0.04767	58	760.5	1669.7	468.4	481.3	324.3	315.4	61.2	26.9	66.9	33.5	51.6	57.8
PY17X_0900500	3.9	7.3	0.5	0.0971	-3.4	1.31	-2.57	0.0100879	0.999749	0.04767	58	8.1	5.9	7.8	0	0	1.6	35.7	19.9	36.3	0	0	12.4
PY17X_0805400	5038.8	3757	6320.6	1.68	0.8	0.29	2.57	0.0101039	0.999749	0.0477	58	2995.4	4898.1	3377.6	6647.6	6245.5	6068.6	26.4	32.7	31.4	29.7	27	31.1
PY17X_1425700	3613.6	4895.1	2332	0.476	-1.1	0.42	-2.57	0.0101146	0.999749	0.04771	58	5948.1	6110	2627.2	2752.6	2050.2	2193.3	85.7	75.8	85.8	82	84.8	85.8
PY17X_1237400	40907.8	32974.9	48840.7	1.48	0.6	0.22	2.57	0.010126	0.999749	0.04773	58	32857.5	32858.5	33208.8	57127.3	45218.3	44176.6	92.1	85.6	92	87.9	92	91.7
PY17X_1244300	1344.5	958.6	1730.3	1.81	0.9	0.33	2.57	0.0101669	0.999749	0.04788	58	682.6	1277.1	916	1938.5	1677	1575.5	74.8	67.2	84.3	67.1	78.3	81
PY17X_0509700	5305.9	8871.9	1739.8	0.196	-2.4	0.91	-2.57	0.010175	0.999749	0.04788	58	4120.2	21299.2	1196.4	2826.8	1306.6	1086.1	29.6	26.1	39.7	24.3	28.5	33.8
PY17X_1412300	37.2	25.6	48.9	1.91	0.9	0.36	2.57	0.0101838	0.999749	0.04788	58	25.1	23.7	28	45	54.4	47.2	59.7	35.6	54.2	60.5	55.7	50.4
PY17X_0313500	690.5	498.2	882.8	1.77	0.8	0.32	2.57	0.0102032	0.999749	0.04793	58	484.2	363	647.4	791.6	878.1	978.8	16.4	18.7	22.6	15	18.7	21.6
PY17X_1337500	952	1356.6	547.4	0.403	-1.3	0.51	-2.56	0.0105914	0.999749	0.04972	60	2208.4	1281.6	579.7	578	511.4	552.8	29.9	15.2	35.9	17.6	22.7	28.1
PY17X_0419500	6575.5	4981.6	8169.4	1.64	0.7	0.28	2.56	0.0106085	0.999749	0.04976	61	3824.3	5231.5	5889	9074.1	7377	8057	65.2	51.8	70.2	56.1	63.8	67.2
PY17X_0819200	2805.4	1973.6	3637.3	1.84	0.9	0.35	2.55	0.0106306	0.999749	0.04982	61	1995.8	1450.5	2474.5	2727.8	3847	4337	61.6	50.9	65.8	53.4	60.5	63.8
PY17X_0501700	149.4	224.1	74.7	0.337	-1.6	0.61	-2.55	0.0106495	0.999749	0.04987	61	221.5	363	87.9	49.5	59.9	114.6	78	84.7	79.9	67.5	73.3	82.2
PY17X_1445100	1407.9	1163.4	1652.4	1.42	0.5	0.2	2.55	0.0107574	0.999749	0.05033	61	1149.9	1134.9	1205.3	1574.2	1562.7	1820.2	39.8	34.5	45.3	33.7	40	40.6
PY17X_1020700	4672.2	3651.4	5692.9	1.56	0.6	0.25	2.55	0.010775	0.999749	0.05037	62	2993.3	3766.2	4194.6	5140.8	5723.9	6214.1	82	75.5	88.3	74.3	82.3	87
PY17X_1122800	1613.8	1187.1	2040.5	1.72	0.8	0.31	2.55	0.0107833	0.999749	0.05037	62	1274.5	964.5	1322.3	1598.9	1982.9	2539.6	45.5	32.2	58.6	38.3	45.9	54.4
PY17X_1457800	5462.3	4361.9	6562.6	1.5	0.6	0.23	2.55	0.0108618	0.999749	0.05069	62	3825.6	4921.8	4338.4	7297.5	6403.9	5986.5	81.3	66.2	87.4	71.9	81.4	85.8
PY17X_1305200	8737	6689.4	10784.6	1.61	0.7	0.27	2.54	0.0109495	0.999749	0.05106	62	6925.3	6110	7032.8	8644.5	10426	13283.4	69.3	72.4	75.3	71.6	71	75.5
PY17X_1251600	8.8	14.5	3.1	0.257	-2	0.77	-2.54	0.0109751	0.999749	0.05114	63	14.2	16.3	12.9	0	3.7	5.7	56.6	46.1	56.1	0	30.6	28.1
PY17X_0402900	767.6	404.5	1130.6	2.8	1.5	0.58	2.54	0.0109897	0.999749	0.05114	63	300	746.7	166.8	1005.2	938	1448.7	76.2	78.9	85.5	76.5	81.4	84.5
PY17X_1471201	6	10.5	1.4	0.157	-2.7	1.05	-2.54	0.0109984	0.999749	0.05114	63	10.8	4.4	16.2	0	1.8	2.4	46.7	31.5	58.4	0	7.4	18
PY17X_1004200	11234.3	8381.6	14086.9	1.68	0.7	0.29	2.54	0.0110023	0.999749	0.05114	63	8373.2	6553	10218.5	11738.9	15846.8	14675.1	49.9	22.3	59.6	24.9	44.7	49
PY17X_1468200	31.5	49.2	13.8	0.281	-1.8	0.72	-2.54	0.0110301	0.999749	0.05123	63	58.9	11.9	76.7	11.2	13.8	16.3	64.2	35.1	72.8	35.1	56.4	57.4
PY17X_0917800	65	46.9	83.1	1.76	0.8	0.32	2.54	0.0110478	0.999749	0.05127	63	45.4	40	55.4	78.7	81.1	89.4	37.3	16.7	39.8	20.9	33.5	43.1
PY17X_0940700	25.1	40.5	9.7	0.228	-2.1	0.84	-2.54	0.0111114	0.999749	0.05152	63	54.2	57.8	9.5	15.7	9.2	4.1	88.5	83.8	68.8	89.1	73	55.7
PY17X_1215600	3332.2	2594	4070.5	1.57	0.7	0.26	2.54	0.0111582	0.999749	0.0517	64	2304.6	3084.6	2392.8	4475.2	3517.1	4219.1	68.8	51.5	74.8	52.5	69.4	73
PY17X_0400023	22	31.7	12.3	0.408	-1.3	0.51	-2.54	0.0111738	0.999749	0.05173	64	36.6	23.7	34.7	6.7	15.7	14.6	42.6	50	65.5	14.9	55.4	52
PY17X_0602200	4.9	8.6	1.1	0.157	-2.7	1.05	-2.54	0.0111884	0.999749	0.05175	64	8.8	5.9	11.2	0	1.8	1.6	65.1	32.9	56.6	0	19.7	12.7
PY17X_0610000	3053.4	1891	4215.7	2.23	1.2	0.46	2.54	0.01123	0.999749	0.05186	64	1444.5	2952.8	1275.8	5673.8	3769.6	3203.8	89.6	88.2	91.9	87.6	89	89.9
PY17X_0717000	1230	713.6	1746.5	2.45	1.3	0.51	2.54	0.0112302	0.999749	0.05186	64	566.8	1182.3	391.7	1724.9	1217.2	2297.4	89.3	88.1	88.6	91.6	89.6	88.3
PY17X_0710600	463.9	615.4	312.3	0.506	-1	0.39	-2.53	0.0113044	0.999749	0.05216	65	768	672.6	405.7	395.8	308.7	232.5	22.6	19	26.7	19	21.6	23.1
PY17X_1322500	493	646.1	340	0.527	-0.9	0.36	-2.53	0.0113168	0.999749	0.05218	65	912.2	561.5	464.5	292.3	359.4	368.3	72.5	70.1	75.3	70	76.1	77.7
PY17X_1048001	64.7	94.5	34.9	0.373	-1.4	0.56	-2.53	0.0113286	0.999749	0.05219	65	99.6	43	141	22.5	35	47.2	61.5	49.4	71	17.1	47.6	51.4
PY17X_1231800	6550.6	10129.2	2972.1	0.293	-1.8	0.7	-2.53	0.0113403	0.999749	0.0522	65	11329.3	16777.4	2280.8	4412.2	2448.2	2055.9	46.1	33.1	51.5	35.3	38.9	41.2
PY17X_0910000	18749.9	10614.5	26885.2	2.53	1.3	0.53	2.53	0.0113543	0.999749	0.05222	65	6671.3	18715.3	6457	35785.8	24279.7	20590	86.3	82.7	86.4	83.6	86.9	87.4
PY17X_0524800	5861.5	3378.1	8344.9	2.47	1.3	0.52	2.53	0.0115286	0.999749	0.05298	66	1914.5	6092.3	2127.5	8786.2	7866.2	8382.2	52.7	52.5	55.1	52.9	50.5	53.5
PY17X_0404800	808.6	596.6	1020.5	1.71	0.8	0.31	2.53	0.0115648	0.999749	0.05311	66	655.6	681.5	452.7	841.1	1011.7	1208.8	79.7	72.5	84.2	66.8	79.2	82.2
PY17X_0847301	14.6	22.2	6.9	0.339	-1.6	0.62	-2.52	0.0116128	0.999749	0.05328	66	22.3	20.7	23.5	2.2	12	6.5	58.8	36.8	78.8	12	56.9	53
PY17X_0831400	9535.2	7595.7	11474.8	1.51	0.6	0.24	2.52	0.0116358	0.999749	0.05335	66	7406.8	8896.9	6483.3	11882.9	11845	10696.6	56.2	45.6	59.8	48.9	54	57.2
PY17X_0322301	8	13.3	2.8	0.21	-2.3	0.89	-2.52	0.0116593	0.999749	0.05337	66	11.5	5.9	22.4	2.2	3.7	2.4	42.7	11.7	46.5	11.7	13.7	27.9
PY17X_1150000	6.7	11.7	1.8	0.171	-2.5	1.01	-2.52	0.0116596	0.999749	0.05337	67	10.2	5.9	19	0	3.7	1.6	41.7	25.3	60.1	0	38.2	30
PY17X_1459000	1120.3	750.1	1490.5	1.99	1	0.39	2.52	0.011766	0.999749	0.05381	67	662.3	1106.7	481.2	1632.7	1299.2	1539.7	72	76.3	76.7	77.3	74.4	74.7
PY17X_0843201	18.8	28.1	9.4	0.357	-1.5	0.59	-2.52	0.0118343	0.999749	0.05408	68	19.6	43	21.8	6.7	10.1	11.4	63.5	59	73.1	22.1	45.2	51.6
PY17X_1145400	6193.5	4722.7	7664.4	1.62	0.7	0.28	2.51	0.0119315	0.999749	0.05448	68	4579.4	3941	5647.8	6481.2	7618.4	8893.5	59.3	24.5	75.7	27.4	54.7	66.3
PY17X_0950501	9.8	16.9	2.6	0.174	-2.5	1.01	-2.51	0.011981	0.999749	0.05467	68	25.1	4.4	21.3	0	5.5	2.4	56.2	27.7	41.9	0	39.4	13.9
PY17X_1001300	158.4	231.9	84.9	0.369	-1.4	0.57	-2.51	0.0120206	0.999749	0.0548	69	251.9	340.8	103	63	60.8	130.9	83.6	87.2	87.9	71.1	90.8	87
PY17X_1438500	10904.5	7660.3	14148.8	1.85	0.9	0.35	2.51	0.0120469	0.999749	0.05488	69	6881.9	5698.2	10400.9	11140.8	14955.7	16349.8	83.6	81.8	84.2	83	83.7	83.1
PY17X_1002700	9020.6	7050	10991.1	1.56	0.6	0.26	2.51	0.0121988	0.999749	0.05549	70	6882.6	5723.3	8544.2	10706.7	11379.7	10886.8	48.8	26.9	55	29.8	44.7	49.8
PY17X_0908900	1713.7	2364.1	1063.3	0.45	-1.2	0.46	-2.51	0.0122091	0.999749	0.05549	70	2719.7	3228.4	1144.3	1308.8	944.5	936.5	60	49.8	66.3	43.1	46.9	50.9
PY17X_1236300	1157.2	1481.9	832.5	0.562	-0.8	0.33	-2.51	0.0122106	0.999749	0.05549	70	1999.2	1232.7	1213.7	710.6	960.1	826.8	38.1	21.5	44.6	26.5	32.5	37.2
PY17X_1462500	4113.7	3233.8	4993.6	1.54	0.6	0.25	2.5	0.0123377	0.999749	0.05602	70	2692.6	3234.3	3774.4	5538.9	4644.9	4797.1	49.7	42.9	56.3	41.5	49.8	55.6
PY17X_0916400	19.4	27.2	11.7	0.419	-1.3	0.5	-2.5	0.0123487	0.999749	0.05603	70	33.2	26.7	21.8	13.5	10.1	11.4	53.9	30.5	52.7	41	36.6	42.8
PY17X_0921000	960.4	562.5	1358.2	2.41	1.3	0.51	2.5	0.0123697	0.999749	0.05608	71	484.9	314.1	888.6	825.3	1505.6	1743.7	64.5	72.6	61.3	64.1	60	62.1
PY17X_0801900	19.7	31.3	8	0.264	-1.9	0.77	-2.5	0.0124213	0.999749	0.05627	71	38.6	8.9	46.4	4.5	7.4	12.2	56.8	33	65.4	24.5	43.8	44.8
PY17X_0926300	8890.6	7023.7	10757.5	1.53	0.6	0.25	2.49	0.0126766	0.999749	0.05735	72	6510.8	8448	6112.3	9903.9	10920.8	11447.8	54.9	44.7	61.7	47.2	54.1	59.7
PY17X_1456800	1376	1142.4	1609.8	1.41	0.5	0.2	2.49	0.0126797	0.999749	0.05735	72	1095.1	1121.6	1210.4	1661.9	1692.7	1474.7	49.4	13.7	63	21.5	43.8	54.3
PY17X_1416300	545	780	310	0.397	-1.3	0.54	-2.49	0.0127964	0.999749	0.05783	73	835.7	1163	341.3	436.3	270.9	222.7	40.6	44.7	43.3	42.6	42.5	42.6
PY17X_1138600	28973.4	21625.8	36321	1.68	0.7	0.3	2.49	0.0128448	0.999749	0.058	73	20949.9	17181.9	26745.6	29752.1	41707.6	37503.2	76.5	44.1	83.5	46.3	69	73.2
PY17X_0406600	16109.4	12910.4	19308.3	1.5	0.6	0.23	2.49	0.0128623	0.999749	0.05804	73	12481.2	13243.8	13006.3	22877.4	18366.9	16680.6	89.4	87.4	90	88.8	89.4	89.9
PY17X_0504200	1357.1	1094.1	1620.2	1.48	0.6	0.23	2.49	0.0128865	0.999749	0.0581	74	1096.4	1185.3	1000.5	1817.1	1621.7	1421.8	29.6	27.4	32.6	28	29.2	30.5
PY17X_1240200	1714.8	1296.3	2133.2	1.65	0.7	0.29	2.49	0.0129001	0.999749	0.05812	74	1100.5	1249	1539.4	1911.5	1870.5	2617.7	81.5	80.1	83.6	82.3	80.3	82.8
PY17X_1242900	1306.1	936.7	1675.5	1.79	0.8	0.34	2.48	0.0130612	0.999749	0.0588	75	898.7	1257.9	653.6	1619.2	1536	1871.4	30.1	18.4	33.9	20.2	27.5	31.8
PY17X_1415700	3696.1	2745.5	4646.7	1.69	0.8	0.31	2.48	0.0132467	0.999749	0.05957	76	3014.3	2247.6	2974.7	3838.8	4148.3	5953.1	85.5	76.4	89	78.6	84	86.6
PY17X_1028600	1594.4	1985.1	1203.8	0.606	-0.7	0.29	-2.48	0.013264	0.999749	0.05957	76	2568.7	1555.7	1830.9	1182.9	1230.1	1198.3	82.5	65.5	88.6	69.2	79.5	83.8
PY17X_0506600	631.9	517.7	746.1	1.44	0.5	0.21	2.48	0.0132642	0.999749	0.05957	76	495.1	539.3	518.7	832.1	708.6	697.5	21.9	19.6	20.7	19.8	20.9	21.1
PY17X_1437600	557.8	895.6	220.1	0.246	-2	0.82	-2.47	0.0133308	0.999749	0.05982	76	1905	130.4	651.3	182.2	178.8	299.2	65.2	49.4	71.2	61.4	58.2	63
PY17X_0516200	4581.2	3055.8	6106.5	2	1	0.4	2.47	0.0134079	0.999749	0.0601	77	2981.1	4429.9	1756.5	6496.9	5738.7	6084	93.8	84.8	94.3	88.2	93.4	95.5
PY17X_0708500	613.8	798.2	429.3	0.538	-0.9	0.36	-2.47	0.0134151	0.999749	0.0601	77	1136.4	687.5	570.8	393.5	430.3	464.2	51	44.1	49.1	19.9	27.1	26.9
PY17X_1010600	785.2	1016.3	554.1	0.545	-0.9	0.35	-2.47	0.0135117	0.999749	0.06049	77	1458.1	795.6	795.2	526.2	576.8	559.3	72	64.1	79.9	65.5	68.8	75.1
PY17X_0821600	2045.5	1170.1	2920.9	2.5	1.3	0.53	2.47	0.0135503	0.999749	0.06062	77	1017.9	571.9	1920.5	1844	3173.4	3745.2	58.1	66	67.2	62.6	59.9	63.7
PY17X_0719100	1728.1	2644.3	812	0.307	-1.7	0.69	-2.47	0.0136205	0.999749	0.06088	78	5016.2	1917.2	999.4	1367.3	433.1	635.7	38.5	37.4	40.1	35.6	35.9	38.7
PY17X_0708300	14936.5	11797.3	18075.7	1.53	0.6	0.25	2.47	0.0136362	0.999749	0.0609	78	9467.6	12992	12932.4	18411.2	19232.1	16583.9	82	56.4	87.8	60.9	78.2	81.9
PY17X_0520400	45040.2	29703.6	60376.9	2.03	1	0.41	2.47	0.0136454	0.999749	0.0609	78	19153.9	45654.9	24301.9	69747.8	58748.5	52634.4	88.2	55.5	90.4	63.9	85.6	89.8
PY17X_1206800	5	8.4	1.6	0.178	-2.5	1.01	-2.46	0.0137166	0.999749	0.06117	78	6.8	8.9	9.5	2.2	1.8	0.8	54.2	43.9	69.4	21.2	40.5	13.5
PY17X_1107300	772.4	578.8	966	1.67	0.7	0.3	2.46	0.0137477	0.999749	0.06126	78	533.7	742.3	460.5	1088.4	862.5	947.1	36.2	25.7	41.5	29.7	34.9	37.8
PY17X_1447800	1109.5	926.6	1292.4	1.4	0.5	0.2	2.46	0.0138132	0.999749	0.06145	79	973.8	952.7	853.4	1279.6	1349	1248.7	76.2	68.6	79.3	65.5	74.2	76.9
PY17X_1148900	622.9	803.2	442.5	0.551	-0.9	0.35	-2.46	0.0138231	0.999749	0.06145	79	898	991.2	520.4	492.5	395.3	439.8	80.1	64.5	87.1	69.7	80.3	85.5
PY17X_0112600	7812	4008.6	11615.5	2.9	1.5	0.62	2.46	0.013831	0.999749	0.06145	79	3109.8	2046.1	6869.9	5475.9	10411.2	18959.3	82.8	91.5	84.5	92.1	84.7	85.9
PY17X_1144500	29.7	45.6	13.7	0.29	-1.8	0.73	-2.46	0.013834	0.999749	0.06145	79	75.8	11.9	49.2	18	10.1	13	41.3	34.4	36.2	24.7	28.1	15.5
PY17X_1105600	5352.5	4538	6167	1.36	0.4	0.18	2.46	0.013849	0.999749	0.06147	79	4569.9	4683.3	4360.8	6517.1	6094.3	5889.7	87.9	86.4	89.4	86	88.3	87.4
PY17X_1346000	1060.5	697.3	1423.6	2.04	1	0.42	2.46	0.013992	0.999749	0.06206	80	618.3	511.1	962.5	924.3	1461.4	1885.2	45.3	54.4	50.7	52	46.5	49
PY17X_1374300	7.9	13.6	2.2	0.169	-2.6	1.04	-2.46	0.0140157	0.999749	0.06211	80	7.4	26.7	6.7	2.2	3.7	0.8	41.2	21.2	56.6	11.9	37.9	23.7
PY17X_0833800	2322.1	1860.9	2783.3	1.5	0.6	0.24	2.46	0.0140815	0.999749	0.06236	80	1583.3	2155.7	1843.8	3002.2	2651.9	2695.7	34.2	27.3	38.2	28	33.1	36.1
PY17X_1040400	20944.4	15223.1	26665.7	1.75	0.8	0.33	2.45	0.0141025	0.999749	0.06237	80	11784.4	20417.6	13467.4	31180.2	23067.1	25749.8	84.2	80.4	84.4	81.7	84	86.5
PY17X_1323800	4309.7	2597.2	6022.2	2.32	1.2	0.49	2.45	0.0141091	0.999749	0.06237	81	1349.7	4456.6	1985.4	6571.1	5582.9	5912.5	43	27.1	46.3	30.1	38.3	44.5
PY17X_0203100	23.3	33.8	12.8	0.367	-1.4	0.59	-2.45	0.0141168	0.999749	0.06237	81	41.3	41.5	18.5	18	8.3	12.2	73.6	76	83.7	42.1	71.5	66.1
PY17X_0931100	3019.9	2200.3	3839.4	1.75	0.8	0.33	2.45	0.0142836	0.999749	0.06306	82	1737.8	2225.3	2637.9	3038.2	3551.2	4928.8	60.2	52.6	67.9	54.3	58.1	65.2
PY17X_0942500	147.5	193.2	101.8	0.521	-0.9	0.38	-2.45	0.0144044	0.999749	0.06354	82	234.3	171.9	173.5	130.4	64.5	110.6	52.6	46.4	57.9	46.2	49.3	55.2
PY17X_0304500	7152.2	4963.8	9340.5	1.88	0.9	0.37	2.44	0.0145162	0.999749	0.06398	83	6000.2	5129.2	3762	6173.1	9927.5	11920.9	91.7	83.6	94	84	91.4	92.6
PY17X_0300800	11.4	18.5	4.4	0.275	-1.9	0.76	-2.44	0.0145255	0.999749	0.06398	83	16.3	25.2	14	0	8.3	4.9	72	34.3	53.6	0	41.9	17.2
PY17X_0822700	506.6	694	319.2	0.459	-1.1	0.46	-2.44	0.0145806	0.999749	0.06417	83	837	896.4	348.6	407	258.9	291.8	26.5	15.1	32.3	13.1	20.1	20.9
PY17X_0626500	4270.8	2732.8	5808.7	2.13	1.1	0.45	2.44	0.0146307	0.999749	0.06434	84	1996.5	1937.9	4264	4313.3	5711.9	7401	82.3	86.7	88.6	87	84.7	88.8
PY17X_1126600	3716.9	2439.2	4994.5	2.05	1	0.42	2.44	0.0146575	0.999749	0.06441	84	2425.1	1574.9	3317.7	3258.6	5598.6	6126.3	45.4	30.3	50.3	35.4	43.3	46.5
PY17X_0516700	2352	1785.2	2918.7	1.64	0.7	0.29	2.44	0.0146683	0.999749	0.06441	84	1426.9	2175	1753.7	3449.7	2696.1	2610.3	29.4	15.2	36.1	15.5	26.3	31.7
PY17X_1013200	1484.4	2327.8	641	0.275	-1.9	0.76	-2.44	0.0146821	0.999749	0.06442	84	1634.8	4791.4	557.3	1025.5	504.9	392.6	28.2	21.2	34.2	24.9	28.4	34.8
PY17X_0205600	1262	1650.4	873.6	0.529	-0.9	0.38	-2.44	0.0147313	0.999749	0.06458	84	2254.5	1009	1687.7	872.5	798	950.3	69.5	68.7	73.4	64	72.5	75.4
PY17X_0914100	4612.8	3742.8	5482.7	1.47	0.6	0.23	2.44	0.0147879	0.999749	0.06478	84	3205.3	3923.2	4100	5064.4	5924.8	5458.9	29	20.9	38.6	20	26.4	29.3
PY17X_0500121	84.7	112.4	57	0.513	-1	0.4	-2.44	0.0148765	0.999749	0.06512	85	134.8	80	122.5	40.5	58.1	72.4	67.2	50.6	73.3	47.1	60	56.3
PY17X_0208500	99.4	58.3	140.6	2.37	1.2	0.51	2.43	0.0149827	0.999749	0.06548	85	50.8	26.7	97.4	152.9	129	139.8	45.9	37.7	49.7	55.5	46.4	46.9
PY17X_0521200	206.2	308.2	104.2	0.338	-1.6	0.64	-2.43	0.0149888	0.999749	0.06548	86	587.8	96.3	240.6	94.5	99.5	118.7	53.3	42.6	60.3	46.6	48.8	53.8
PY17X_0113800	30035.9	17028.6	43043.3	2.53	1.3	0.55	2.43	0.0149941	0.999749	0.06548	86	13594.6	30348.7	7142.5	43344.1	37501.3	48284.4	48.5	38.4	54.6	39.6	47	49.9
PY17X_1029400	12494.1	10083.5	14904.7	1.48	0.6	0.23	2.43	0.0150289	0.999749	0.06556	86	9785.2	11863	8602.4	14792.9	15211.9	14709.3	77	57.4	77.7	65.4	76.3	78.5
PY17X_1107700	364.5	437.5	291.4	0.665	-0.6	0.24	-2.43	0.0150342	0.999749	0.06556	86	449	377.8	485.7	287.9	271.8	314.6	75.6	77.1	76	76.5	74.8	76.6
PY17X_0612800	45240.3	37191.7	53288.9	1.43	0.5	0.21	2.43	0.0151901	0.999749	0.06619	87	35488.5	33371.1	42715.4	53668.6	51693.1	54504.9	84.5	79.4	81.8	79.5	84.3	82
PY17X_1123200	3142.3	2064.7	4220	2.04	1	0.43	2.43	0.015281	0.999749	0.06653	87	1652.4	2892	1649.6	5811	4093	2755.9	24.5	23.2	21.9	22.4	30.3	32
PY17X_0903100	10633	8045.9	13220	1.64	0.7	0.3	2.42	0.0153971	0.999749	0.06699	88	7386.5	9744.3	7007	16382.8	12022.8	11254.3	93.6	93.5	93.6	93.4	93.6	93.8
PY17X_0841200	783.8	993.4	574.3	0.578	-0.8	0.33	-2.42	0.0154436	0.999749	0.0671	88	1364.6	777.8	837.7	555.5	572.2	595.1	88.2	75.1	89.3	87	86.7	85.7
PY17X_1316900	13543	9651	17435.1	1.81	0.9	0.35	2.42	0.0154699	0.999749	0.0671	88	7750.1	13765.4	7437.4	19600.9	16624.4	16079.9	45.6	35.3	57.2	35.8	42.4	47.3
PY17X_1400200	7.1	11.7	2.5	0.214	-2.2	0.92	-2.42	0.0154815	0.999749	0.0671	88	11.5	7.4	16.2	2.2	4.6	0.8	80.7	38.6	88.3	50.7	78	11
PY17X_0606400	2832.6	2234.1	3431.1	1.54	0.6	0.26	2.42	0.0154985	0.999749	0.0671	88	1858.3	2714.3	2129.8	3580.2	3514.3	3198.9	54.7	41.7	64.7	42.7	52.5	59.9
PY17X_1303300	7969.6	4340.1	11599.2	2.67	1.4	0.59	2.42	0.015508	0.999749	0.0671	88	4460.9	6606.4	1952.9	8176.8	7493.1	19127.6	86.8	86	93.5	87.4	91.4	93.2
PY17X_0836400	47092.3	38122.9	56061.7	1.47	0.6	0.23	2.42	0.0155152	0.999749	0.0671	88	36587	36292.8	41488.8	65443.5	51362.4	51379.2	88.5	81.4	89.3	84.5	88.6	88.2
PY17X_1470101	26.4	39.7	13	0.328	-1.6	0.66	-2.42	0.0155167	0.999749	0.0671	89	46.7	14.8	57.6	11.2	9.2	18.7	58.4	46.4	76.3	33.4	47.2	28.9
PY17X_0804900	5054.2	3416	6692.3	1.96	1	0.4	2.42	0.0155169	0.999749	0.0671	89	1887.4	4419.6	3941.1	6150.6	6331.1	7595.3	38.1	13	38.1	16.9	32.4	36
PY17X_0102000	4382.5	2515.7	6249.2	2.48	1.3	0.54	2.42	0.0155365	0.999749	0.06713	89	3270.3	2595.7	1681	3586.9	4131.7	11029.1	49.3	37.9	55.7	39	44	50.7
PY17X_0700013	6.7	10.9	2.5	0.227	-2.1	0.89	-2.42	0.0155651	0.999749	0.06719	89	12.2	5.9	14.5	2.2	3.7	1.6	67.3	38.9	70.7	13.4	47.3	15
PY17X_0417100	2520.8	1837.2	3204.5	1.74	0.8	0.33	2.42	0.0155724	0.999749	0.06719	89	1285.4	2025.3	2200.8	2750.3	3012.2	3850.9	71.1	65.9	72.7	71.7	68.9	71.7
PY17X_0101200	31.6	47.8	15.3	0.31	-1.7	0.7	-2.42	0.0156238	0.999749	0.06736	89	51.5	74.1	17.9	24.7	8.3	13	27.1	26.8	31.8	23.8	24.2	28.7
PY17X_1031100	10807.7	8917.7	12697.7	1.42	0.5	0.21	2.42	0.0156799	0.999749	0.06755	90	8325.1	8212.4	10215.7	12670	12367.4	13055.8	92.9	92.6	93.8	91.1	93.5	94.3
PY17X_1127800	637.7	967.7	307.7	0.318	-1.7	0.68	-2.41	0.0157518	0.999749	0.06779	90	1749.3	226.7	927.2	242.9	280.1	400	81.1	67.9	87.2	80	80.3	84.9
PY17X_0916100	2424.6	3074.7	1774.4	0.577	-0.8	0.33	-2.41	0.0157594	0.999749	0.06779	90	4097.9	2363.1	2763.2	1513.5	1763.6	2046.2	50.6	41	56.3	43.5	48	52.5
PY17X_1020400	3168.4	2262.5	4074.3	1.8	0.8	0.35	2.41	0.0158456	0.999749	0.06811	90	2115	1614.9	3057.5	3359.8	4082.9	4780.1	51.2	50.8	51.8	50.4	51	51.4
PY17X_1019200	14209.3	10840.7	17577.8	1.62	0.7	0.29	2.41	0.0159851	0.999749	0.06866	91	9486.5	11303	11732.7	22524.4	15198.1	15010.9	88.5	87.4	89.3	88	88.9	89.2
PY17X_1317300	2395.3	1870.8	2919.8	1.56	0.6	0.27	2.41	0.0160409	0.999749	0.06884	92	1802.8	2284.6	1524.9	3179.9	2688.7	2890.8	79.4	72.2	83	70.6	78	79
PY17X_1455800	20110	15718.2	24501.7	1.56	0.6	0.27	2.41	0.0161456	0.999749	0.06924	92	17506.9	13338.7	16308.9	20313.8	24484.2	28707.2	53.8	41.5	61.6	40.5	52.6	57.1
PY17X_0837000	11009.3	9040.2	12978.4	1.44	0.5	0.22	2.41	0.0161707	0.999749	0.06926	92	8292.6	8735.4	10092.6	13749.4	13540.4	11645.3	23.3	17.7	25.2	17.3	20.7	21.4
PY17X_1009900	270.5	344.6	196.3	0.564	-0.8	0.34	-2.4	0.0161737	0.999749	0.06926	92	401.6	336.3	296	267.6	166.8	154.5	64.3	65.2	68.2	48.8	68.9	61.6
PY17X_1213100	689	983.1	394.7	0.401	-1.3	0.55	-2.4	0.0163041	0.999749	0.06976	93	1509.5	1075.6	364.3	490.2	350.1	343.9	68.1	50.8	67.5	59.9	63.8	69.9
PY17X_0812700	3410.9	2563.5	4258.3	1.66	0.7	0.31	2.4	0.0164374	0.999749	0.07028	94	2224.7	2057.9	3407.8	3935.5	4310.4	4528.9	49.2	34.2	53.4	40.7	45.2	51
PY17X_1021900	715.1	996	434.3	0.435	-1.2	0.5	-2.4	0.0165427	0.999749	0.07068	94	1451.3	1093.4	443.2	546.5	410	346.3	45.7	43.6	46	45.1	44.4	44.6
PY17X_0201001	7.6	12.2	3	0.252	-2	0.83	-2.39	0.0166377	0.999749	0.07103	95	15.6	5.9	15.1	2.2	2.8	4.1	57.3	50.4	60.4	12.6	31.6	14.4
PY17X_0114000	2988.4	1991.1	3985.8	2	1	0.42	2.39	0.0166882	0.999749	0.07119	95	1582.7	3098	1292.6	4524.7	3521.7	3911	42.1	43.9	45.3	41.4	42.5	45.6
PY17X_1371900	57.2	82.6	31.9	0.389	-1.4	0.57	-2.39	0.0167145	0.999749	0.0712	95	89.4	34.1	124.2	22.5	35	38.2	62.8	47.3	71.3	44.5	59.8	73.6
PY17X_1042800	8.1	13.4	2.9	0.245	-2	0.85	-2.39	0.0167226	0.999749	0.0712	95	19.6	8.9	11.8	0	3.7	4.9	65	22.5	53.4	0	32.1	32.7
PY17X_1465700	18758	13654.6	23861.4	1.75	0.8	0.34	2.39	0.016727	0.999749	0.0712	95	9945.7	18934.6	12083.5	23646.5	25564.2	22373.6	50.6	43.7	54.2	46.3	52	54.5
PY17X_1112300	5926.9	3502.7	8351	2.38	1.3	0.52	2.39	0.01677	0.999749	0.07133	96	1964.6	6081.9	2461.6	11199.2	7309.7	6544.1	39	40	38.7	39	38.8	39.3
PY17X_1217400	14527.4	11261.5	17793.3	1.58	0.7	0.28	2.39	0.0168535	0.999749	0.07163	96	11254.1	8985.8	13544.6	15685.7	17661	20033.2	58.7	42.9	62.2	53.4	58.6	61.5
PY17X_0113900	1488	878.1	2098	2.39	1.3	0.53	2.39	0.0169368	0.999749	0.07189	97	816.7	453.4	1364.3	1218.9	2284.2	2790.8	46.8	47.1	53.7	41.4	46.9	47.5
PY17X_0400011	62.9	89.9	35.9	0.407	-1.3	0.54	-2.39	0.0169406	0.999749	0.07189	97	107.7	48.9	113	20.2	32.3	55.3	78	50.9	87.6	35	67.4	71.7
PY17X_0946400	1941.3	2310.8	1572	0.681	-0.6	0.23	-2.39	0.0169537	0.999749	0.07189	97	2667.6	2223.9	2040.8	1439.3	1681.6	1595	80.4	70.9	83.8	76.1	77.7	83.3
PY17X_1242700	1795.4	1472.1	2118.7	1.44	0.5	0.22	2.39	0.0169645	0.999749	0.07189	97	1648.4	1360.1	1407.9	2329.8	2062.2	1964.1	80.3	71.2	83.8	72.5	80.5	82.6
PY17X_0947601	4.3	7.7	0.9	0.141	-2.8	1.18	-2.38	0.0171888	0.999749	0.07278	98	8.1	10.4	4.5	0	1.8	0.8	61.7	31.3	39.8	0	9	4.5
PY17X_1243700	484.7	382.6	586.9	1.53	0.6	0.26	2.38	0.0172134	0.999749	0.07283	98	377.9	312.6	457.2	582.4	596.2	582.1	73.6	62.9	79.1	66	71.2	79.9
PY17X_0505000	1584.4	985.8	2182.9	2.21	1.1	0.48	2.38	0.0172278	0.999749	0.07284	98	1145.2	481.5	1330.7	1488.7	2344.1	2716	42.5	49.6	43	44.6	42.7	43.4
PY17X_0925300	8327.2	6971.7	9682.6	1.39	0.5	0.2	2.38	0.0173027	0.999749	0.0731	99	6620.5	7350.1	6944.4	10673	9411.5	8963.4	76	72.5	77.7	73.4	76.4	76.5
PY17X_0612500	1660.4	2133.1	1187.7	0.557	-0.8	0.36	-2.38	0.0173314	0.999749	0.07317	99	2567.4	2478.7	1353.1	1340.3	1190.5	1032.4	39.8	38	41.2	39.6	39.4	38.5
PY17X_1461900	155306	121166	189445	1.56	0.6	0.27	2.38	0.0173638	0.999749	0.07325	99	123471	94758.9	145268	174699	186538	207099	97.1	89.1	97.5	90.9	97.5	97.4
PY17X_1100003	212	282.3	141.6	0.5	-1	0.42	-2.38	0.0174582	0.999749	0.0736	100	294.6	158.5	393.9	141.7	125.3	157.7	49	33.3	52.9	47.2	44.6	59
PY17X_0900400	4.6	8.1	1.1	0.166	-2.6	1.09	-2.37	0.0175845	0.999749	0.07406	100	11.5	4.4	8.4	0	1.8	1.6	72.4	13.6	66.4	0	0	27.1
PY17X_0318200	4.1	7.4	0.8	0.136	-2.9	1.21	-2.37	0.0175943	0.999749	0.07406	100	6.1	4.4	11.8	0	0.9	1.6	30.4	24.8	54	0	26.4	13.2
PY17X_1200700	44.8	57.8	31.8	0.551	-0.9	0.36	-2.37	0.0176058	0.999749	0.07406	100	64.3	47.4	61.6	29.2	30.4	35.8	67.4	52.6	74.5	49.3	61.1	68.9
PY17X_1106000	5770.3	4538	7002.6	1.54	0.6	0.26	2.37	0.017948	0.999749	0.07542	102	3741.7	5367.8	4504.6	7969.9	6760.5	6277.5	36.2	32	36.6	30.6	34.7	34.9
PY17X_0836200	10498.5	5717.6	15279.4	2.67	1.4	0.6	2.37	0.0179587	0.999749	0.07542	103	4873.3	10335.5	1944	17460	12291	16087.2	87	86.8	87.4	87.7	87.4	86.9
PY17X_1222400	15879.6	12818.1	18941.1	1.48	0.6	0.24	2.37	0.0179709	0.999749	0.07542	103	13778.1	12560.8	12115.4	22058.9	18772.3	15992.1	83.8	69.5	84.8	75.9	80.8	83
PY17X_1100097	22.7	35.1	10.2	0.308	-1.7	0.72	-2.36	0.0180359	0.999749	0.07562	103	35.9	16.3	53.2	2.2	13.8	14.6	50.4	19.8	57.7	11.9	30.8	42.2
PY17X_1143800	986.3	801.1	1171.4	1.46	0.5	0.23	2.36	0.0180433	0.999749	0.07562	103	913.6	675.6	814.2	1149.2	1196	1169	46.3	33.9	54.7	35.3	43.1	49.3
PY17X_1109600	42968.6	25174.6	60762.5	2.41	1.3	0.54	2.36	0.0181541	0.999749	0.07603	104	18291.8	42921.4	14310.7	88766.2	49727.7	43793.7	36.4	30	43.6	23.9	36.5	37.6
PY17X_1415600	9290.9	7002.7	11579.1	1.65	0.7	0.31	2.36	0.0181759	0.999749	0.07603	104	6289.4	8935.4	5783.2	10182.7	10624.1	13930.5	58.7	41.9	66.8	46.5	59	62.9
PY17X_1249600	1914.1	2293.6	1534.5	0.669	-0.6	0.25	-2.36	0.0181932	0.999749	0.07603	104	2600.5	2429.8	1850.5	1598.9	1490.9	1513.7	77.6	64.3	83.1	69.2	76.9	81.5
PY17X_0508900	1211.5	1722.1	700.9	0.407	-1.3	0.55	-2.36	0.0181961	0.999749	0.07603	104	1430.3	2936.5	799.6	967	613.7	521.9	45.6	48.7	36.2	11.9	12.1	12.3
PY17X_0909100	4411.6	3488.9	5334.2	1.53	0.6	0.26	2.36	0.018339	0.999749	0.07652	105	2748.8	3711.4	4006.6	5786.3	5180.3	5036.1	41.9	57.3	47.2	50.9	47.1	47.4
PY17X_0219901	5.9	10.2	1.5	0.165	-2.6	1.1	-2.36	0.0183395	0.999749	0.07652	105	15.6	4.4	10.6	0	3.7	0.8	42	29.6	63.9	0	23.2	11.6
PY17X_1444900	3548	2184.5	4911.5	2.25	1.2	0.5	2.36	0.0184083	0.999749	0.07674	105	1937.5	1337.9	3278	2844.8	5029.2	6860.4	52.7	44.3	59	44.5	52	55.6
PY17X_1408000	7416.6	4951.4	9881.8	2	1	0.42	2.36	0.0184186	0.999749	0.07674	105	3522.2	7850.9	3481.1	11086.8	9611.4	8947.2	76.7	73	78.8	74.2	76.5	80.1
PY17X_1322600	710.8	939.4	482.2	0.513	-1	0.41	-2.36	0.0184411	0.999749	0.07678	105	1445.2	694.9	678.2	463.3	438.6	544.7	85	82.8	86.4	77.6	82.8	85.1
PY17X_0828700	1925.9	1498.1	2353.7	1.57	0.7	0.28	2.36	0.0184821	0.999749	0.07686	105	1202.1	1555.7	1736.4	1981.2	2450.1	2629.8	28.3	25.5	32.6	25.2	25.6	27.4
PY17X_1142900	11859.4	8794.7	14924.2	1.7	0.8	0.32	2.36	0.0184872	0.999749	0.07686	106	7626.2	12061.5	6696.5	15829.6	14705.1	14237.8	65	52.7	70.7	53.5	63	68.1
PY17X_1341100	7047.8	5556.4	8539.2	1.54	0.6	0.26	2.35	0.0185238	0.999749	0.07695	106	4387.7	6001.9	6279.6	9532.8	7940	8144.8	66.3	45.5	72	54	63.1	70.1
PY17X_1405000	390.3	521.5	259.1	0.497	-1	0.43	-2.35	0.0185475	0.999749	0.07699	106	763.2	517.1	284.3	263.1	251.6	262.6	45.7	26	48.3	23.2	32.3	31.8
PY17X_0843401	18.1	27.6	8.7	0.325	-1.6	0.69	-2.35	0.0185585	0.999749	0.07699	106	27.8	11.9	43.1	4.5	10.1	11.4	56.6	29.1	57.2	23.7	38.9	59.7
PY17X_0716400	1760.8	1429.9	2091.6	1.46	0.5	0.23	2.35	0.0186008	0.999749	0.07706	106	1475.7	1186.7	1627.3	2095.9	2082.4	2096.6	87.6	82.3	87.7	86.7	86.5	88
PY17X_1117200	25.3	37.5	13	0.359	-1.5	0.63	-2.35	0.0186044	0.999749	0.07706	106	44.7	50.4	17.3	11.2	9.2	18.7	30.6	22.2	23.5	13.2	16.9	27
PY17X_1043200	6.4	11.2	1.5	0.156	-2.7	1.14	-2.35	0.0186828	0.999749	0.07733	107	10.8	13.3	9.5	0	4.6	0	23	29.5	57.7	0	23.9	0
PY17X_1219200	238	291.5	184.5	0.631	-0.7	0.28	-2.35	0.0187166	0.999749	0.07742	107	277	345.2	252.4	213.6	179.7	160.1	38.1	50	38.1	38	37.6	31.2
PY17X_1019600	1043	1592.4	493.6	0.31	-1.7	0.72	-2.35	0.0187492	0.999749	0.07745	107	3347.5	434.1	995.5	350.8	489.3	640.6	43.7	57.3	49.3	47.1	45.8	50.3
PY17X_0319801	3.4	6.3	0.6	0.12	-3.1	1.3	-2.35	0.0187519	0.999749	0.07745	107	5.4	8.9	4.5	0	0.9	0.8	55.7	40.3	65.7	0	26	46.6
PY17X_0908400	120.2	187	53.3	0.287	-1.8	0.77	-2.35	0.0187812	0.999749	0.07747	107	375.9	47.4	137.7	29.2	47.9	82.9	37.1	44.7	39.4	25.2	33.4	35.7
PY17X_1245000	38982.2	31688.1	46276.2	1.46	0.5	0.23	2.35	0.0187849	0.999749	0.07747	107	28226	30843.5	35994.9	50805.8	47092.4	40930.5	64.2	30.8	75.5	35.6	58	64.6
PY17X_1433300	1818.7	2288	1349.4	0.589	-0.8	0.33	-2.35	0.0188247	0.999749	0.07758	107	2889	2066.8	1908.2	1668.6	1321.3	1058.4	89.7	86.4	90	85.8	88.1	88.9
PY17X_1312400	23619	29538	17700	0.599	-0.7	0.31	-2.35	0.0189275	0.999749	0.07795	108	38311.9	21031	29271	16454.8	18245.2	18400	90.1	73.7	91.2	78.3	87	90.2
PY17X_0528501	20.4	30.3	10.5	0.376	-1.4	0.6	-2.35	0.019004	0.999749	0.0782	108	37.2	25.2	28.5	2.2	13.8	15.4	56.6	46.8	64.5	12.7	50	60.6
PY17X_1435700	1863.5	1539.5	2187.5	1.42	0.5	0.22	2.35	0.0190159	0.999749	0.0782	109	1372.1	1760.1	1486.2	2179.1	2126.7	2256.7	43.3	31.2	47.6	30.8	39.9	41.8
PY17X_0816700	4089.4	2931.4	5247.5	1.79	0.8	0.36	2.34	0.0190577	0.999749	0.07831	109	3156.5	1884.6	3753.1	4450.5	5277	6014.9	36.4	35.7	42.1	34.5	36.5	40.1
PY17X_0721300	938	671.3	1204.6	1.8	0.8	0.36	2.34	0.019071	0.999749	0.07831	109	441.5	915.6	656.9	1207.6	1063.3	1343	77.8	85.4	74.8	86	77.8	76.6
PY17X_0806900	60.8	76.3	45.3	0.583	-0.8	0.33	-2.34	0.0190934	0.999749	0.07835	109	86.7	62.2	80	49.5	43.3	43.1	31.2	18.2	39.5	19.1	30.8	20.9
PY17X_1120000	5343.6	4040.3	6647	1.65	0.7	0.31	2.34	0.0191374	0.999749	0.07847	109	3271.7	5364.8	3484.5	7347	6427	6166.9	35.7	55.8	39.9	44.5	39.7	40
PY17X_0826800	2047.5	1472.9	2622.2	1.78	0.8	0.36	2.34	0.0192289	0.999749	0.07879	110	1372.1	1974.9	1071.6	3175.4	2089.8	2601.4	18.8	14.7	25.3	15	18.7	21.5
PY17X_1100017	10.5	20.2	0.8	0.0481	-4.4	1.87	-2.34	0.0193233	0.999749	0.07912	110	0	3	57.6	0	0.9	1.6	0	0	0	0	0	0
PY17X_1104200	33738	26636.5	40839.5	1.53	0.6	0.26	2.34	0.019349	0.999749	0.07916	110	24160.6	28431.5	27317.5	50434.7	37351.1	34732.7	83.3	68	88.7	72.3	83.8	85.8
PY17X_0500191	2.1	4.3	0	0.051	-4.3	1.84	-2.34	0.0193595	0.999749	0.07916	111	8.1	3	1.7	0	0	0	44.9	34.9	56.6	0	0	0
PY17X_0616000	8476.4	6602.9	10349.9	1.57	0.6	0.28	2.34	0.0194092	0.999749	0.0793	111	5205.8	8210.9	6392.1	11138.5	10307.1	9604	41.6	33.4	48	35	41.6	44.1
PY17X_0208700	2117.4	1644.6	2590.2	1.57	0.7	0.28	2.34	0.0195087	0.999749	0.07965	111	1461.4	1364.5	2107.9	2464.7	2608.6	2697.3	51.7	51.1	57.1	50	50.6	56.4
PY17X_1422000	5029.9	4287.6	5772.3	1.35	0.4	0.18	2.33	0.0195542	0.999749	0.07978	112	4003.7	4475.9	4383.2	5653.6	5614.3	6049.1	67	53.1	77.1	57.1	64.8	74
PY17X_1009600	2334.9	1692.9	2976.9	1.76	0.8	0.35	2.33	0.0195875	0.999749	0.07986	112	1898.9	1186.7	1993.2	2275.8	3038.9	3615.9	57.6	42	65.2	42.7	53	62
PY17X_1342000	14772.7	10047.4	19497.9	1.94	1	0.41	2.33	0.0197944	0.999749	0.08065	113	8094.2	15544.7	6503.4	21462.9	18268.3	18762.6	72.5	55.4	75.4	60	69.4	73.7
PY17X_0901000	3.7	6.8	0.6	0.111	-3.2	1.36	-2.33	0.0198697	0.999749	0.0809	113	4.1	8.9	7.3	0	1.8	0	43.3	28.6	38.3	0	14.1	0
PY17X_1018000	5349.4	3833.3	6865.5	1.79	0.8	0.36	2.33	0.0199098	0.999749	0.081	114	2920.2	5582.6	2997.1	7364.9	6361.6	6870.1	50.8	63.6	54.7	57.3	53.4	56.2
PY17X_1039100	465.8	568.4	363.2	0.636	-0.7	0.28	-2.32	0.020084	0.999749	0.08165	115	640	472.6	592.6	422.8	367.7	299.2	44.4	28	47	32.8	41.2	44.1
PY17X_1305800	18081.5	14490.4	21672.7	1.5	0.6	0.25	2.32	0.0202159	0.999749	0.08213	115	13054.2	13048.3	17368.8	19268.1	22593.5	23156.5	74.7	54.6	80.4	60.3	73.1	75.2
PY17X_1247700	6534.3	5039.6	8028.9	1.59	0.7	0.29	2.32	0.0202703	0.999749	0.08229	116	4255	6561.9	4302	7661.8	8653.1	7771.7	43.4	36.1	53.8	37	42.8	46.6
PY17X_1149700	5.6	9.9	1.4	0.179	-2.5	1.07	-2.32	0.0202939	0.999749	0.08233	116	8.8	16.3	4.5	0	1.8	2.4	55.8	41.9	40.5	0	10.9	17.2
PY17X_1116500	149611	120194	179028	1.49	0.6	0.25	2.32	0.0204619	0.999749	0.08295	117	140525	121925	98130.5	173392	170888	192803	95.3	78.8	95.5	79.7	95.3	95.6
PY17X_1368300	52.5	71.8	33.2	0.458	-1.1	0.49	-2.32	0.0205166	0.999749	0.08311	117	94.1	35.6	85.6	31.5	32.3	35.8	57.7	67.8	50.8	52.1	46.6	44.8
PY17X_1354000	168700	123473	213928	1.73	0.8	0.34	2.32	0.0205923	0.999749	0.08336	118	90136.4	146167	134115	269658	207196	164928	83	68.1	90.3	76.3	86.8	88.4
PY17X_1203500	7689.5	6219.8	9159.2	1.47	0.6	0.24	2.31	0.0206442	0.999749	0.08351	118	5793	5631.5	7234.8	8066.6	9325.8	10085.3	74.2	61.2	79.6	66.6	74	78.8
PY17X_1246400	29559.4	17809.7	41309.2	2.32	1.2	0.52	2.31	0.0207139	0.999749	0.08374	118	10393.3	32058.4	10977.3	49746.6	36417.7	37763.3	76.8	66.2	76.7	70.1	77.3	77.2
PY17X_1207300	27900.4	17256.4	38544.5	2.23	1.2	0.5	2.31	0.0209427	0.999749	0.0846	120	8998.9	29868.6	12901.6	43800.6	37483.8	34349	81.5	57.2	85.4	61.7	77.6	83.6
PY17X_1468900	7.3	11.9	2.6	0.254	-2	0.86	-2.31	0.0209817	0.999749	0.08465	120	12.9	8.9	14	0	5.5	2.4	74.8	23.8	72.1	0	47.2	35.6
PY17X_1432300	1495.9	1872.1	1119.6	0.598	-0.7	0.32	-2.31	0.0209837	0.999749	0.08465	120	2213.2	2032.7	1370.4	1320.1	1131.5	907.2	40.1	32.8	46.2	34.3	36.9	43.3
PY17X_0822400	6822.5	5413.2	8231.7	1.52	0.6	0.26	2.31	0.0211552	0.999749	0.08528	121	6103.8	4455.1	5680.8	9325.9	8310.4	7058.7	87.1	83	87.7	85.7	86.7	88.7
PY17X_1470601	14.4	22.1	6.7	0.324	-1.6	0.71	-2.3	0.0212182	0.999749	0.08547	121	26.4	11.9	28	2.2	6.5	11.4	77.6	34.3	70.4	0	53.8	45
PY17X_1400053	12.8	19.7	5.9	0.321	-1.6	0.71	-2.3	0.0212482	0.999749	0.08553	121	14.9	13.3	30.8	2.2	7.4	8.1	39.3	18.8	44.7	12.3	40.8	21.1
PY17X_1201300	269.8	339.4	200.1	0.592	-0.8	0.33	-2.3	0.021287	0.999749	0.08563	122	378.6	398.5	241.2	193.4	177.8	229.2	66.1	48	74.1	52.3	67.6	73.8
PY17X_0937600	3725.7	3026.2	4425.2	1.46	0.5	0.24	2.3	0.0213104	0.999749	0.08566	122	2847.7	3392.8	2838.2	5145.3	4020.2	4110.2	88.5	87.1	88.8	87.7	87.8	87.7
PY17X_1433700	235.9	329.4	142.4	0.434	-1.2	0.52	-2.3	0.0213721	0.999749	0.08582	122	468.6	163	356.5	83.2	153.9	190.2	55.5	35	63	30.4	47.2	52.5
PY17X_1307200	11160.4	6159.4	16161.3	2.62	1.4	0.6	2.3	0.0213793	0.999749	0.08582	122	5554.6	2361.6	10562	9249.5	18438.7	20795.7	60.1	41.7	67.3	46.9	54.4	57.9
PY17X_1458100	3317.7	2767.3	3868.1	1.4	0.5	0.21	2.3	0.0214159	0.999749	0.0859	122	2970.3	2495	2836.5	3726.3	4237.7	3640.3	72.7	53.4	82.1	55.7	70.5	76.2
PY17X_0220001	5.2	9.6	0.9	0.108	-3.2	1.4	-2.3	0.0214369	0.999749	0.08593	122	19.6	7.4	1.7	0	1.8	0.8	15.6	12.9	12.4	10.5	10.7	11.9
PY17X_1471701	74.3	109.7	39	0.363	-1.5	0.64	-2.3	0.0214559	0.999749	0.08594	122	108.4	62.2	158.4	13.5	35.9	67.5	82	52.8	89.4	53	67.6	77.6
PY17X_0817600	596.4	703.7	489.2	0.695	-0.5	0.23	-2.3	0.0215134	0.999749	0.08611	123	805.2	678.6	627.3	490.2	505.9	471.5	51.8	55.3	54.8	50	52.2	52.6
PY17X_0715900	2001.4	1336.8	2666	1.99	1	0.43	2.3	0.0215425	0.999749	0.08617	123	1130.3	863.8	2016.2	1945.2	2799.3	3253.4	61.8	55	73.6	52.1	63.3	69.2
PY17X_0702300	6134.9	9302.7	2967.2	0.319	-1.6	0.72	-2.3	0.0216182	0.999749	0.08641	123	6447.2	19121.3	2339.6	4068.2	2449.2	2384.3	28	22.1	30.6	24.7	26.4	26
PY17X_1251500	10.5	15.4	5.6	0.368	-1.4	0.63	-2.29	0.0217708	0.999749	0.08696	124	18.3	13.3	14.5	4.5	6.5	5.7	53.2	50.1	35.3	0	38.2	45.3
PY17X_1016300	2612.3	3416.9	1807.7	0.529	-0.9	0.4	-2.29	0.021823	0.999749	0.08705	124	5115.1	2309.8	2825.9	1502.2	1859.4	2061.6	41.9	30	48.4	29.9	36.3	42.9
PY17X_1312600	2460.9	2058.2	2863.7	1.39	0.5	0.21	2.29	0.0218243	0.999749	0.08705	125	1922.6	2231.3	2020.6	2649.1	2791	3150.9	57.5	48.3	61.1	49.9	56.5	55.8
PY17X_1313200	8452.2	7015.8	9888.6	1.41	0.5	0.22	2.29	0.0218588	0.999749	0.08713	125	6372	8117.6	6557.7	9658.8	9912.7	10094.2	60	40.8	69.4	43.5	53.7	61.9
PY17X_1463600	176.9	238.7	115	0.483	-1	0.46	-2.29	0.0218822	0.999749	0.08716	125	365.7	142.2	208.2	87.7	121.6	135.8	50.1	43	57.5	54	51.8	57
PY17X_1017600	2686.2	2048.5	3323.8	1.62	0.7	0.3	2.29	0.0219445	0.999749	0.08735	125	1841.4	1637.1	2667	2910	3689.4	3372.1	83.7	82.6	86.3	82.1	83.3	85.5
PY17X_1421100	95.2	55.7	134.7	2.41	1.3	0.55	2.29	0.0220738	0.999749	0.08779	126	56.2	28.2	82.8	69.7	154.8	179.7	19.5	11	26.2	16.7	25	27.1
PY17X_0118201	3	6.1	0	0.0354	-4.8	2.11	-2.29	0.0220849	0.999749	0.08779	126	8.1	0	10.1	0	0	0	61.1	0	66.7	0	0	0
PY17X_1245400	1358.2	1058.7	1657.7	1.57	0.6	0.28	2.29	0.0221863	0.999749	0.08813	127	913.6	1303.8	958.6	1473	1550.8	1949.4	55.8	72.3	50.2	62.5	54.6	50.9
PY17X_1250100	37.8	49.6	25.9	0.539	-0.9	0.39	-2.28	0.0223267	0.999749	0.08858	127	54.2	45.9	48.7	18	31.3	28.5	65.6	58.1	73.7	49.6	56.5	76.8
PY17X_0506400	4050.2	3105.7	4994.5	1.61	0.7	0.3	2.28	0.0223303	0.999749	0.08858	127	2916.8	3044.6	3355.8	3690.3	4957.3	6336	17.7	11.2	19.7	10	14.1	15.6
PY17X_1003500	5279.4	4409.6	6149.1	1.39	0.5	0.21	2.28	0.0224085	0.999749	0.08882	128	4734.5	4621	3873.4	6404.7	5735	6307.6	68.8	53.4	74.7	58.3	66.6	69.6
PY17X_0527801	1.9	3.7	0	0.0567	-4.1	1.81	-2.28	0.0224619	0.999749	0.08897	128	4.7	1.5	5	0	0	0	26	13.5	50.8	0	0	0
PY17X_0313100	1550.9	1269.1	1832.6	1.44	0.5	0.23	2.28	0.0227094	0.999749	0.08989	130	1124.2	1244.5	1438.7	1976.7	1639.2	1881.9	57.6	37.2	71.5	46.4	58.1	66.2
PY17X_0700071	1.8	3.6	0	0.0621	-4	1.76	-2.28	0.0229007	0.999749	0.09059	131	4.1	4.4	2.2	0	0	0	0	0	0	0	0	0
PY17X_0908600	42877.1	25869.3	59884.9	2.31	1.2	0.53	2.27	0.0229542	0.999749	0.09074	131	16190.4	46315.7	15101.9	77344.3	52686.4	49624.1	76.4	65.1	79.2	69.1	78.3	79.5
PY17X_0939300	1566.9	1277.5	1856.2	1.45	0.5	0.24	2.27	0.0230923	0.999749	0.09122	132	1188.5	1517.1	1127	1846.3	1765.5	1956.7	73.2	77.4	82.6	77	74.3	80.5
PY17X_0117900	1.8	3.5	0	0.0634	-4	1.75	-2.27	0.0231867	0.999749	0.09153	132	2.7	4.4	3.4	0	0	0	41.8	36.4	38.7	0	0	0
PY17X_0602800	71.9	102.6	41.2	0.412	-1.3	0.56	-2.27	0.0232363	0.999749	0.09166	133	107	71.1	129.8	13.5	52.5	57.7	75.5	50.7	77.6	36.9	60.3	72.4
PY17X_0813600	59.2	83.8	34.7	0.42	-1.3	0.55	-2.27	0.0233195	0.999749	0.09185	133	132.1	44.4	75	20.2	41.5	42.3	36.5	23.4	22	8.8	12.9	13.4
PY17X_0800141	52.5	72.7	32.2	0.452	-1.1	0.51	-2.27	0.0233302	0.999749	0.09185	133	77.2	43	97.9	18	40.5	38.2	68.3	67.6	85.1	34.1	74.9	77.7
PY17X_1100085	1.8	3.5	0	0.0621	-4	1.77	-2.27	0.0233324	0.999749	0.09185	133	4.7	3	2.8	0	0	0	25.2	12.8	17.4	12.9	0	0
PY17X_0938100	110.6	159.2	62	0.392	-1.4	0.6	-2.27	0.0233554	0.999749	0.09188	133	238.4	60.7	178.5	40.5	55.3	90.2	59.7	47.2	60.9	61.4	60.3	58.5
PY17X_0221201	88.7	123.1	54.4	0.442	-1.2	0.52	-2.27	0.0233965	0.999749	0.09197	134	144.9	51.9	172.4	47.2	53.4	62.6	60	41.5	66.1	38.5	62.4	56.8
PY17X_1356600	3433.6	2082.5	4784.7	2.3	1.2	0.53	2.27	0.0234586	0.999749	0.09216	134	2021.5	1173.4	3052.5	2397.3	5393.1	6563.6	52.2	48.4	58.2	51.7	53.6	55.2
PY17X_0834000	19850.5	14817.6	24883.4	1.68	0.7	0.33	2.26	0.0236948	0.999749	0.09302	135	11587.3	19125.7	13739.9	31058.7	22171.4	21420.1	63.8	52.1	75.9	55.7	67.4	73
PY17X_0902000	588.5	465.7	711.4	1.53	0.6	0.27	2.26	0.0237265	0.999749	0.09308	135	369.8	526	501.4	674.7	657	802.4	61.8	38.2	72.4	43.3	59.3	70
PY17X_0702100	7500.4	6289.2	8711.7	1.38	0.5	0.21	2.26	0.023876	0.999749	0.0936	136	5774.7	6471.5	6621.5	9526.1	8752.7	7856.2	88.8	82.6	89.8	85.9	88.6	88.7
PY17X_0104500	14620.8	9394.8	19846.8	2.11	1.1	0.48	2.26	0.0239454	0.999749	0.09381	137	5295.9	15835.1	7053.5	22623.3	19069	17848	32.8	22	38.1	25.6	32.6	35.7
PY17X_0930300	1958.2	1602.6	2313.8	1.44	0.5	0.24	2.26	0.0240851	0.999749	0.09429	137	1596.9	1812	1398.9	2374.8	2509.1	2057.5	39.3	28.1	41.7	28.8	35.5	35.2
PY17X_0625600	8141.8	5105	11178.6	2.19	1.1	0.5	2.26	0.0241284	0.999749	0.0944	138	4608.5	8153.1	2553.4	12955.6	7774.1	12806.2	84.6	83.9	84.9	84	83.8	83.3
PY17X_0817400	263.2	317.9	208.6	0.656	-0.6	0.27	-2.25	0.0242213	0.999749	0.0947	138	282.4	383.7	287.6	229.4	196.3	200	33.4	29.4	32.6	23.7	30.3	28.2
PY17X_0113500	12531.6	7832.8	17230.4	2.2	1.1	0.51	2.25	0.0243712	0.999749	0.09522	139	6108.6	13537.2	3852.7	17219.4	16026.4	18445.5	54.3	49.9	57.1	50.2	52.4	55.3
PY17X_0717100	51569.5	29397.8	73741.1	2.51	1.3	0.59	2.25	0.0245359	0.999749	0.09579	140	22851.5	54397.7	10944.2	85433.4	61939.4	73850.4	90.2	83.9	90.1	84.9	93.4	94.9
PY17X_0520500	132410	99068	165753	1.67	0.7	0.33	2.25	0.0246626	0.999749	0.09622	141	70375.7	129669	97159.1	185203	169585	142470	91.8	88.6	95.6	88.6	95	94.7
PY17X_1000400	14.2	20.8	7.7	0.398	-1.3	0.59	-2.25	0.0246835	0.999749	0.09624	141	18.3	22.2	21.8	4.5	6.5	12.2	46.4	36.2	61.9	13.7	36.2	41.9
PY17X_0107200	586.8	835.5	338.1	0.404	-1.3	0.58	-2.24	0.0247929	0.999749	0.0966	142	902.7	1302.3	301.6	476.8	270.9	266.6	36.9	26.3	41	27.7	30.4	34.8
PY17X_1111000	2271.4	3269.1	1273.6	0.39	-1.4	0.61	-2.24	0.0248312	0.999749	0.09668	142	5493	3360.2	954.1	1421.3	1144.4	1255.2	86.7	80.2	85.1	86.1	83.4	83.4
PY17X_1202500	58.4	89.7	27.1	0.306	-1.7	0.76	-2.24	0.024899	0.999749	0.09688	142	90.7	22.2	156.1	13.5	24	43.9	83.6	69.7	91.7	41.1	73.5	83.8
PY17X_0321501	27.7	39.9	15.4	0.394	-1.3	0.6	-2.24	0.024926	0.999749	0.09692	142	52.1	17.8	49.8	9	19.4	17.9	51.8	47.6	68	31.3	60.7	72.3
PY17X_1461500	6233.7	4725.1	7742.3	1.64	0.7	0.32	2.24	0.0251547	0.999749	0.09774	144	4428.4	3942.5	5804.5	5876.2	7933.5	9417.1	59	52.5	66.5	52.7	60.4	60.9
PY17X_0927500	3804.1	2802.8	4805.4	1.71	0.8	0.35	2.24	0.0251835	0.999749	0.09779	144	3073.9	2203.1	3131.4	3382.3	4805.3	6228.7	49.7	23.9	63	28.7	45.8	52.9
PY17X_0320801	5.3	9.2	1.3	0.121	-3	1.36	-2.24	0.0252202	0.999749	0.09784	144	8.8	1.5	17.3	2.2	0	1.6	62.3	48.7	66	12.5	27.3	41.5
PY17X_1031300	716.9	486.8	946.9	1.95	1	0.43	2.24	0.0252318	0.999749	0.09784	144	498.4	641.5	320.6	863.6	648.7	1328.3	49.5	48.6	48.6	46.7	50	47.1
PY17X_1410600	597.6	442.3	753	1.71	0.8	0.34	2.24	0.0252764	0.999749	0.09795	144	472	447.4	407.4	620.7	581.4	1056.8	61.5	55.7	57.6	57.5	58.9	58.2
PY17X_0101500	840.7	624.7	1056.9	1.69	0.8	0.34	2.23	0.025424	0.999749	0.0984	145	614.9	437.1	822	901.8	1103	1165.8	38.1	33.1	44.5	33.7	38.6	43.7
PY17X_0410700	596.8	864.7	328.9	0.38	-1.4	0.62	-2.23	0.0254262	0.999749	0.0984	145	862.1	1471.2	260.8	431.8	251.6	303.2	68.1	44.9	71.9	45.8	56.5	72.3
PY17X_0800121	14.9	24.2	5.6	0.249	-2	0.9	-2.23	0.0254462	0.999749	0.09841	145	20.3	10.4	42	0	11.1	5.7	56.8	28.9	83.1	0	32.3	12.4
PY17X_0700029	6.9	12	1.7	0.159	-2.7	1.19	-2.23	0.0254648	0.999749	0.09841	145	15.6	1.5	19	0	1.8	3.3	21.2	0	51.5	0	13.5	0
PY17X_0406700	3476.9	2743.1	4210.8	1.53	0.6	0.28	2.23	0.0255159	0.999749	0.09854	146	2833.5	2108.3	3287.5	3845.5	4251.5	4535.4	38.8	21	51.1	21.7	35.5	45.3
PY17X_1027400	6244.3	5114.7	7373.8	1.44	0.5	0.24	2.23	0.0255553	0.999749	0.09863	146	5417.1	4170.6	5756.4	7322.2	7558.5	7240.8	90.7	84.2	91.4	85.1	89.6	90.6
PY17X_0306100	1848.9	1429.4	2268.3	1.59	0.7	0.3	2.23	0.0256932	0.999749	0.09909	147	1265.7	1856.4	1166.2	2552.4	2085.2	2167.3	24.3	25.1	22.4	17.9	17.7	17.5
PY17X_0220501	6.8	12.4	1.1	0.105	-3.3	1.46	-2.23	0.0257587	0.999749	0.09928	147	14.2	0	22.9	0	1.8	1.6	68.7	0	65.4	0	20.9	27.1
PY17X_1331100	169.7	135.9	203.4	1.49	0.6	0.26	2.23	0.0258106	0.999749	0.09941	147	124.6	125.9	157.2	204.6	193.5	212.2	22.7	23	29.4	24.7	26.2	27.7
PY17X_0602700	10.4	16.5	4.3	0.293	-1.8	0.8	-2.23	0.0259514	0.999749	0.09989	148	12.2	13.3	24.1	0	5.5	7.3	60.6	51.4	59.3	4.2	41	37.6
PY17X_1248200	5520.5	4111.8	6929.1	1.69	0.8	0.34	2.22	0.0261977	0.999749	0.1008	150	2775.3	5498.1	4062	6593.6	7448.8	6744.9	42.6	25.9	47.8	31.7	40.9	44.9
PY17X_1434600	930.5	1277.2	583.7	0.457	-1.1	0.51	-2.22	0.026259	0.999749	0.1009	150	1774.3	1527.5	529.9	726.4	487.4	537.4	88.1	81.5	89	82.3	84.2	82.4
PY17X_1047301	17.2	26.6	7.7	0.294	-1.8	0.8	-2.22	0.0263888	0.999749	0.1014	151	25.1	8.9	45.9	4.5	12.9	5.7	45.8	20.7	55.7	25.5	32.6	47.1
PY17X_1441400	173.8	228.8	118.9	0.519	-0.9	0.43	-2.22	0.0264181	0.999749	0.1014	151	335.9	133.3	217.1	110.2	132.7	113.8	54.4	56	60.7	55.3	54.4	56.6
PY17X_0200901	1.7	3.4	0	0.064	-4	1.79	-2.22	0.0264304	0.999749	0.1014	151	2	4.4	3.9	0	0	0	19.9	23.1	25.5	0	0	0
PY17X_0831700	8400.7	6660.5	10140.9	1.52	0.6	0.27	2.22	0.0264677	0.999749	0.1015	151	4984.4	7759	7238.2	10207.5	9933.9	10281.2	46	34.5	53.3	37.5	45	50
PY17X_1326100	1933.7	1567.1	2300.3	1.47	0.6	0.25	2.22	0.0265543	0.999749	0.1017	152	1311.8	1727.5	1661.9	1985.7	2431.7	2483.5	33.9	25.3	39.5	26.7	31.4	34.5
PY17X_1314200	13580.5	9885.2	17275.9	1.75	0.8	0.36	2.22	0.026672	0.999749	0.1021	152	10224.7	6997.5	12433.3	12757.7	17504.4	21565.6	94	92.6	93.6	94.1	93.5	92.1
PY17X_0221101	14.3	22.1	6.5	0.294	-1.8	0.8	-2.21	0.026855	0.999749	0.1027	153	26.4	5.9	34.1	4.5	9.2	5.7	61	28.1	70.7	22.8	31.7	46.9
PY17X_1350800	3597.5	2381.1	4814	2.02	1	0.46	2.21	0.0273483	0.999749	0.1046	156	1903	3883.2	1357	5534.4	4256.1	4651.6	44.2	37.2	45.2	39	41.6	43.1
PY17X_1246100	11563.5	9854.1	13272.9	1.35	0.4	0.19	2.21	0.0273908	0.999749	0.1046	156	9110.7	10553.3	9898.4	13371.6	12391.4	14055.7	40.1	24.1	48.4	25.9	35.3	39
PY17X_0107300	2381.3	3131.7	1630.8	0.521	-0.9	0.43	-2.21	0.0274486	0.999749	0.1048	157	3923.8	3899.5	1571.9	1733.9	1618	1540.5	49.9	32.9	49.4	20.7	26.4	30.8
PY17X_0831000	1863.7	1572.2	2155.2	1.37	0.5	0.21	2.2	0.027557	0.999749	0.1051	157	1393	1625.3	1698.3	2253.3	2136.8	2075.4	55.7	59.4	56.5	56.8	55.6	57.8
PY17X_1000085	10.7	15.8	5.6	0.352	-1.5	0.68	-2.2	0.0275635	0.999749	0.1051	157	19	8.9	19.6	4.5	7.4	4.9	52.2	31.8	66.4	21.5	37.7	54.6
PY17X_1307100	19991.7	15471	24512.5	1.58	0.7	0.3	2.2	0.0275811	0.999749	0.1051	157	16200.5	11532.6	18679.9	20732.1	27211.7	25593.7	92.2	80.6	94.1	82.6	91	92.4
PY17X_1127000	14099	16974.5	11223.5	0.661	-0.6	0.27	-2.2	0.0277041	0.999749	0.1055	158	20107.4	15537.3	15278.7	13295.1	10854.4	9521.1	90.8	55.3	94.1	65	83.1	90.4
PY17X_0912600	3931.5	3247.4	4615.6	1.42	0.5	0.23	2.2	0.0277441	0.999749	0.1056	158	2872.1	3060.9	3809.1	4596.6	4865.2	4385	74.1	58.5	83.5	61.6	72.9	79.2
PY17X_1446300	1942.9	1539.3	2346.5	1.52	0.6	0.28	2.2	0.0278508	0.999749	0.1059	159	1406.6	1303.8	1907.6	2064.4	2608.6	2366.5	20.6	14	25.7	12.5	17.8	21.3
PY17X_1328600	444.4	649.4	239.3	0.369	-1.4	0.65	-2.2	0.0278638	0.999749	0.1059	159	1182.4	195.6	570.2	157.4	245.1	315.4	36.3	37.6	38.8	27.3	36.3	34.1
PY17X_0702700	25497.1	18852.9	32141.3	1.7	0.8	0.35	2.2	0.0279908	0.999749	0.1063	160	14964.6	25849.1	15744.9	39215.3	30350.1	26858.6	84.3	77.7	86.7	80	84.5	86
PY17X_0800101	7.5	12.2	2.8	0.264	-1.9	0.88	-2.2	0.0280277	0.999749	0.1064	160	14.2	7.4	15.1	0	2.8	5.7	75.3	25.9	73.2	0	36.6	53.8
PY17X_1326700	1530.5	1132.8	1928.2	1.7	0.8	0.35	2.19	0.0282306	0.999749	0.107	161	732.1	1326	1340.2	1979	1639.2	2166.5	65.9	71.5	67.8	68	66.8	66.4
PY17X_1006800	6762.6	4950.6	8574.6	1.73	0.8	0.36	2.19	0.0282321	0.999749	0.107	161	3439.6	4721.8	6690.3	6823	8935.1	9965.8	47	34.2	51.9	35.1	41.3	43.1
PY17X_0309200	6864.9	8271.8	5458	0.66	-0.6	0.27	-2.19	0.0283405	0.999749	0.1073	162	8814.1	8539.8	7461.4	6681.3	5366.4	4326.4	65.8	28.2	76.4	35.6	54	66.8
PY17X_1300111	3.3	6.2	0.5	0.112	-3.2	1.44	-2.19	0.0284125	0.999749	0.1075	162	5.4	3	10.1	0	0	1.6	20.6	13.5	20	0	0	17.6
PY17X_1328500	111.4	145.1	77.7	0.53	-0.9	0.42	-2.19	0.0284126	0.999749	0.1075	162	191	152.6	91.8	98.9	70	64.2	21.7	18.1	17.5	13.5	16.9	17.7
PY17X_1400081	17.9	26.4	9.4	0.359	-1.5	0.67	-2.19	0.0284319	0.999749	0.1075	162	29.1	10.4	39.7	6.7	9.2	12.2	76.8	43.9	75.7	37	41.3	66
PY17X_1244600	66	97.3	34.7	0.357	-1.5	0.68	-2.19	0.0284717	0.999749	0.1076	163	155.8	99.3	36.9	33.7	16.6	53.7	79.5	87.8	64.9	85.8	68.9	73.8
PY17X_1211100	4878	3386.4	6369.6	1.88	0.9	0.42	2.19	0.0286205	0.999749	0.108	163	3201.2	4967.7	1990.4	5622.1	5868.6	7618	74.5	58.5	82.8	59.3	73.3	80.5
PY17X_1444100	4288.6	3579	4998.2	1.4	0.5	0.22	2.19	0.0287736	0.999749	0.1086	164	3428.1	3261	4048	4540.4	5108.4	5345.9	57.9	42.5	63.4	44.5	55.5	59.7
PY17X_1321600	977.5	751.2	1203.9	1.6	0.7	0.31	2.18	0.0289507	0.999749	0.1091	165	637.9	957.1	658.6	1455	1138	1018.6	79.2	75.1	78.3	76.1	78.1	80
PY17X_1327900	1115.3	1426	804.6	0.564	-0.8	0.38	-2.18	0.0289527	0.999749	0.1091	165	1789.2	1524.5	964.2	1012	809.9	591.8	88.5	68.3	92.5	73	86.1	89.2
PY17X_1249000	1323.4	996.3	1650.5	1.66	0.7	0.33	2.18	0.0291436	0.999749	0.1097	166	658.9	1234.2	1095.7	1520.2	1621.7	1809.6	26.8	11.1	37.9	14.9	24.1	30
PY17X_0804100	2203.3	2740.3	1666.3	0.608	-0.7	0.33	-2.18	0.0292189	0.999749	0.1099	167	3029.2	3314.3	1877.4	1891.3	1667.8	1439.7	82.6	69.9	87.1	66.9	80.3	81.1
PY17X_0930500	4403.8	3480.1	5327.6	1.53	0.6	0.28	2.18	0.029301	0.999749	0.1102	167	4250.9	2705.4	3483.9	5314	5874.1	4794.7	54.5	39	59.4	42.2	53	55
PY17X_0949101	55.3	70.7	40	0.55	-0.9	0.4	-2.18	0.0293213	0.999749	0.1102	167	75.2	48.9	87.9	47.2	37.8	35	54.8	39.9	71.5	58.3	63	54.3
PY17X_1137700	6942.9	5411.2	8474.5	1.57	0.6	0.3	2.18	0.0293744	0.999749	0.1103	168	5635.2	3898	6700.4	8741.2	8465.2	8217.2	81.5	77.3	85.3	78.7	81.8	83.5
PY17X_1231900	1625.3	1898.4	1352.1	0.713	-0.5	0.22	-2.18	0.0294078	0.999749	0.1104	168	1808.2	1819.4	2067.6	1171.6	1398.7	1486	39.6	39.4	44.5	41.6	41.9	44.5
PY17X_1149000	21	30.5	11.5	0.397	-1.3	0.61	-2.18	0.0295585	0.999749	0.1109	169	31.8	17.8	42	4.5	14.7	15.4	67.2	35.2	71.9	0	48.3	51.3
PY17X_0512100	96.5	136.5	56.5	0.407	-1.3	0.6	-2.17	0.0298503	0.999749	0.1119	170	213.3	136.3	59.9	87.7	45.2	36.6	52.8	26.4	57.6	54.3	35.3	62.1
PY17X_0844501	4.7	7.8	1.5	0.116	-3.1	1.43	-2.17	0.0299479	0.999749	0.1122	171	9.5	4.4	9.5	4.5	0	0	45	23.6	54.4	0	0	0
PY17X_1370700	1293.9	960.7	1627.1	1.69	0.8	0.35	2.17	0.0301185	0.999749	0.1127	172	1016.5	798.6	1067.1	1115.4	1598.7	2167.3	63.3	54.4	69.6	57.6	62.6	68.8
PY17X_1236200	8584.1	6702.9	10465.3	1.56	0.6	0.3	2.17	0.0301314	0.999749	0.1127	172	5256.6	8664.3	6187.8	11509.6	10221.4	9665	89.3	86.8	91.8	89.4	89.3	90
PY17X_1359500	2916.6	2222.4	3610.7	1.62	0.7	0.32	2.17	0.030252	0.999749	0.1131	173	2264.6	1607.5	2795.1	3000	3752.1	4080.1	90.6	91.2	92.3	90.2	91.4	91.2
PY17X_1350200	8583.7	5521	11646.3	2.11	1.1	0.5	2.16	0.0305455	0.999749	0.1141	174	5158.4	3025.4	8379.1	7068.1	12919.4	14951.5	65.9	59.8	71.8	59.4	66.5	70.4
PY17X_1240600	6683.5	3890.8	9476.2	2.44	1.3	0.59	2.16	0.0305921	0.999749	0.1141	175	3663.1	1643.1	6366.3	4929.5	10676.6	12822.4	73.4	59.2	80.7	59.9	74	79.4
PY17X_0900065	18.7	29.5	7.9	0.275	-1.9	0.86	-2.16	0.0305936	0.999749	0.1141	175	31.8	7.4	49.2	4.5	4.6	14.6	50.4	37.5	57.4	26.6	26.6	41.9
PY17X_0931400	17058.4	12547.8	21569	1.72	0.8	0.36	2.16	0.0306803	0.999749	0.1144	175	12102.7	17213	8327.7	18658.6	21566.1	24482.4	78.8	48.1	89.4	54.6	78.6	85.5
PY17X_0414400	111.7	149.6	73.7	0.491	-1	0.47	-2.16	0.0308141	0.999749	0.1148	176	134.8	229.6	84.5	92.2	65.4	63.4	38.6	31.1	35.4	19.5	23.7	24.1
PY17X_0700100	901	682.3	1119.6	1.64	0.7	0.33	2.15	0.0312332	0.999749	0.1163	178	687.4	881.5	477.9	1009.7	1061.5	1287.7	74.6	70	78.9	72.5	76	77.9
PY17X_1345000	2266.4	2796.2	1736.5	0.621	-0.7	0.32	-2.15	0.0313377	0.999749	0.1166	179	3332.6	1952.7	3103.4	1587.7	1997.7	1624.2	77	63.7	82.3	68.5	76.1	79.5
PY17X_1002300	552.9	460.3	645.5	1.4	0.5	0.23	2.15	0.0315107	0.999749	0.1172	180	430.7	474.1	476.2	735.4	590.6	610.5	56.6	47.6	74	57.5	58.1	69.6
PY17X_0838000	327.4	438.4	216.4	0.494	-1	0.47	-2.15	0.0315353	0.999749	0.1172	180	351.5	718.6	245.1	240.6	217.5	191	38.2	15.3	41.6	22.4	30.6	35.4
PY17X_0415000	1191.2	1429.4	953.1	0.666	-0.6	0.27	-2.15	0.0316881	0.999749	0.1177	181	1685.6	1303.8	1298.8	1099.7	975.8	783.7	79.7	66.4	85.7	63.4	78.1	82.3
PY17X_0846301	455.8	570.3	341.3	0.596	-0.7	0.35	-2.15	0.0317511	0.999749	0.1178	181	574.3	700.8	435.9	447.5	289.3	287	74.7	58.5	83.9	61.5	74.9	82.4
PY17X_0416400	1120.9	1324.7	917.1	0.691	-0.5	0.25	-2.15	0.0319417	0.999749	0.1185	182	1405.2	1220.8	1348	1097.4	867.1	786.9	60.3	51.1	64	50	57	60.6
PY17X_0520600	153.3	108.3	198.4	1.83	0.9	0.4	2.14	0.0319647	0.999749	0.1185	182	114.5	130.4	80	283.4	161.3	150.4	86.7	69.6	90.6	81.6	91.4	84.3
PY17X_0307300	5279	3966.6	6591.4	1.66	0.7	0.34	2.14	0.0319924	0.999749	0.1185	183	3760.6	3329.1	4810.1	4508.9	7483.9	7781.4	55.6	46.6	59.5	42.3	51.4	52.7
PY17X_0831500	1229.3	1444.8	1013.8	0.702	-0.5	0.24	-2.14	0.0320324	0.999749	0.1186	183	1495.3	1620.8	1218.2	1072.7	924.2	1044.6	40.6	42.1	36.7	33.5	33.4	31.3
PY17X_1042500	880.6	1228.4	532.8	0.434	-1.2	0.56	-2.14	0.0320515	0.999749	0.1186	183	995.5	2170.5	519.3	656.7	409.1	532.5	41.3	37.5	50.1	30.1	35.8	38.9
PY17X_1141200	1750.9	1298.1	2203.6	1.7	0.8	0.36	2.14	0.0321353	0.999749	0.1188	183	1496	1606	792.4	2273.6	2156.1	2181.1	53.7	30.4	43.9	25.6	30.2	31
PY17X_0833000	1143	1632.7	653.3	0.4	-1.3	0.62	-2.14	0.0323246	0.999749	0.1194	185	1297.6	3001.7	598.7	886	613.7	460.1	71.5	76.4	71.1	75.3	73.2	70.6
PY17X_1440800	25691.9	20553.9	30829.9	1.5	0.6	0.27	2.14	0.0324164	0.999749	0.1197	185	17146.6	26224	18291	30026.5	31306.5	31156.6	36.4	39.5	39.1	36.2	37.9	38.1
PY17X_1001100	1128.3	901.1	1355.4	1.5	0.6	0.27	2.14	0.0324897	0.999749	0.1199	185	1104.6	823.8	775	1428	1472.4	1165.8	82	66.5	85.6	68.8	81.4	78
PY17X_0910800	139	186.6	91.4	0.49	-1	0.48	-2.14	0.0325391	0.999749	0.12	186	287.8	168.9	103	90	72.8	111.4	62.3	48.9	70.2	44.9	58.8	66.9
PY17X_0202800	340.9	440.9	240.9	0.544	-0.9	0.41	-2.13	0.0328543	0.999749	0.1211	188	487.6	557.1	278.1	321.6	217.5	183.7	54.1	51	57.3	50.8	53.7	51.6
PY17X_0525900	13664.6	9253.5	18075.6	1.95	1	0.45	2.13	0.0328803	0.999749	0.1211	188	8090.8	14521	5148.7	15620.4	16888.9	21717.6	65.4	54.5	70.5	54.7	62.9	68.5
PY17X_1448700	519	439.3	598.7	1.36	0.4	0.21	2.13	0.0329247	0.999749	0.1212	188	438.2	446	433.7	620.7	538.1	637.3	84.7	76.4	85.9	76.6	82.1	86
PY17X_1132000	11.3	17.9	4.6	0.216	-2.2	1.04	-2.13	0.033012	0.999749	0.1214	188	27.8	19.3	6.7	11.2	0.9	1.6	54.1	39.7	37.2	20.3	6.9	13.8
PY17X_0901400	1.7	3.4	0	0.0646	-4	1.85	-2.13	0.0330313	0.999749	0.1214	189	1.4	4.4	4.5	0	0	0	11.9	11.9	33.5	0	0	0
PY17X_1100071	10.6	15.5	5.8	0.349	-1.5	0.71	-2.13	0.0332629	0.999749	0.1222	190	19.6	7.4	19.6	6.7	6.5	4.1	59.1	13.6	54.8	27.6	6.2	25.4
PY17X_0103400	2098.7	2773.5	1423.9	0.513	-1	0.45	-2.13	0.0333405	0.999749	0.1224	190	3046.8	3935.1	1338.5	1596.7	1356.3	1318.6	51.2	44.6	58	45.5	47.2	53.9
PY17X_1030100	967.7	764.4	1171.1	1.53	0.6	0.29	2.13	0.0334249	0.999749	0.1226	191	584.4	943.8	764.9	1140.2	1078.1	1295	65.2	69.4	70.6	70.3	69.8	70
PY17X_1016500	2709.4	3230.1	2188.7	0.677	-0.6	0.26	-2.13	0.0334503	0.999749	0.1226	191	4009.8	2954.3	2726.3	2327.5	2174.6	2064	73.5	68.9	77.9	69.6	73.1	75
PY17X_1355800	1732.6	2165.6	1299.7	0.6	-0.7	0.35	-2.13	0.0335658	0.999749	0.123	192	3060.4	1594.2	1842.1	1376.3	1314	1208.8	58	43.8	62.2	44.3	56.8	59.2
PY17X_0950701	3.8	6.6	1	0.117	-3.1	1.46	-2.12	0.033596	0.999749	0.123	192	6.1	1.5	12.3	2.2	0.9	0	61.6	36.8	59.8	38.8	25.9	0
PY17X_0815000	4334.1	3047.9	5620.3	1.84	0.9	0.42	2.12	0.0336814	0.999749	0.1232	192	2426.5	4747	1970.3	6265.3	5307.4	5288.2	88.5	77.2	91.2	79.8	87.6	89.8
PY17X_0522200	396.5	315.3	477.7	1.52	0.6	0.28	2.12	0.0337813	0.999749	0.1235	193	266.8	380.8	298.3	560	442.3	430.9	88.9	87.5	90.3	87.3	89.3	90.8
PY17X_1100081	7.6	11.8	3.4	0.295	-1.8	0.83	-2.12	0.0338505	0.999749	0.1237	193	19	7.4	9	2.2	4.6	3.3	55.4	42.8	47.6	22.9	32.5	43.1
PY17X_0719900	1834.9	1415	2254.8	1.59	0.7	0.32	2.12	0.0339082	0.999749	0.1238	193	1038.2	1801.6	1405.1	2608.7	2017	2138.8	47.3	36.9	60.1	39.2	45	50.4
PY17X_0209600	8415.6	6807.7	10023.5	1.47	0.6	0.26	2.12	0.0339199	0.999749	0.1238	194	5424.6	7887.9	7110.6	11154.2	9783.7	9132.5	86.4	85.8	89.3	86.6	87	89.1
PY17X_1128700	41.3	53.8	28.8	0.547	-0.9	0.41	-2.12	0.033993	0.999749	0.124	194	68.4	50.4	42.5	22.5	31.3	32.5	16.8	10	14	11.2	11.3	35.4
PY17X_1364500	4577.3	3844.7	5309.9	1.38	0.5	0.22	2.12	0.0340074	0.999749	0.124	194	3647.5	3529.1	4357.4	5811	5090	5028.8	91.6	79.8	93.1	84.7	89.2	92.2
PY17X_0803900	4683.2	5887.1	3479.3	0.591	-0.8	0.36	-2.12	0.0342267	0.999749	0.1247	195	8084.7	4044.7	5532	3062.9	4081	3294	40.4	19	50.1	20.6	35.3	40.3
PY17X_1000093	12.7	18.9	6.5	0.351	-1.5	0.71	-2.12	0.0343716	0.999749	0.1251	196	8.1	26.7	21.8	6.7	5.5	7.3	14	0	18.6	20.9	37.6	66.9
PY17X_1005300	385	477	293	0.614	-0.7	0.33	-2.11	0.0344879	0.999749	0.1255	197	470	611.9	349.2	335.1	297.6	246.3	57.3	45.5	62.7	51.6	59.7	58.7
PY17X_1400059	10.7	15.4	6	0.375	-1.4	0.67	-2.11	0.0345476	0.999749	0.1256	197	22.3	10.4	13.4	6.7	5.5	5.7	58	38.5	57.1	14.2	32.3	23.6
PY17X_1359600	3520.8	2730.1	4311.5	1.58	0.7	0.31	2.11	0.034581	0.999749	0.1256	197	2493.5	2120.1	3576.8	3881.5	4137.2	4915.8	87.5	88.3	88.2	86.8	87.7	87.3
PY17X_1341900	3871.9	2676	5067.8	1.89	0.9	0.44	2.11	0.0347001	0.999749	0.126	198	2689.3	1662.3	3676.4	3413.7	5044.8	6744.9	70.3	61.4	72.8	66.1	69.6	70.6
PY17X_0218901	5.2	8.7	1.7	0.23	-2.1	1.01	-2.11	0.0347685	0.999749	0.1261	198	9.5	8.9	7.8	0	0.9	4.1	34.1	26.5	44.7	14.1	13.9	38.4
PY17X_0500101	2.6	4.4	0.7	0.0975	-3.4	1.59	-2.11	0.0347811	0.999749	0.1261	199	5.4	4.4	3.4	2.2	0	0	14.6	12.8	15.9	12.8	0	0
PY17X_0619400	7725.6	11114.2	4337.1	0.39	-1.4	0.64	-2.11	0.0348229	0.999749	0.1262	199	12125.7	17776	3440.8	6769	3160.5	3081.8	77.1	46.3	88.8	56.8	70.1	74
PY17X_0723600	22.6	33.3	11.9	0.356	-1.5	0.71	-2.11	0.0348689	0.999749	0.1263	199	29.1	11.9	58.8	11.2	9.2	15.4	49.5	34.5	62.2	23.3	58.4	45.5
PY17X_1324200	10810.7	8342.8	13278.5	1.59	0.7	0.32	2.11	0.0350663	0.999749	0.1269	200	7072.2	10563.7	7392.6	16484	12481.7	10869.8	31.6	24.6	40.4	26.2	30.8	35.3
PY17X_0948301	1.7	3.5	0	0.0613	-4	1.91	-2.11	0.0350713	0.999749	0.1269	200	6.8	1.5	2.2	0	0	0	26.9	11.8	0	0	0	0
PY17X_0900700	20.2	29.8	10.4	0.328	-1.6	0.76	-2.11	0.0351039	0.999749	0.1269	200	41.3	7.4	40.8	15.7	8.3	7.3	57.8	45	69.8	52.2	54.7	46.2
PY17X_0836500	1490.5	2034	947.1	0.465	-1.1	0.52	-2.11	0.0351957	0.999749	0.1271	201	3249.3	804.5	2048.1	1032.2	921.4	887.7	80.1	55.6	81.6	63.6	75.6	79
PY17X_1046501	3.5	6.1	0.9	0.175	-2.5	1.19	-2.11	0.0352781	0.999749	0.1274	201	4.7	7.4	6.2	0	1.8	0.8	52	35.3	41	0	12.2	12.2
PY17X_1367500	564.5	795.8	333.2	0.418	-1.3	0.6	-2.1	0.0355074	0.999749	0.1281	203	1516.3	531.9	339.1	391.3	256.2	352	55.4	54.4	61.8	46.6	54.5	57.4
PY17X_0922200	678.1	831.9	524.3	0.629	-0.7	0.32	-2.1	0.035688	0.999749	0.1287	204	1012.4	568.9	914.4	539.7	530.7	502.4	75.7	57.5	81.8	65	70.7	75.1
PY17X_1025200	1798.4	1239.4	2357.3	1.9	0.9	0.44	2.1	0.0359436	0.999749	0.1295	205	741.6	1995.7	980.9	2595.2	2181.9	2294.9	50.9	41.7	61.5	44	46.9	54
PY17X_1346900	95.5	114.6	76.4	0.669	-0.6	0.28	-2.1	0.0359885	0.999749	0.1296	205	115.8	106.7	121.4	69.7	83.9	75.6	22.9	19.1	27.5	17.1	25.1	22.1
PY17X_0938900	10215.2	7699	12731.5	1.65	0.7	0.35	2.09	0.0362235	0.999749	0.1304	207	7345.2	5424.1	10327.6	10607.8	13080.6	14506	85.6	62.6	91.4	69.6	82.7	88.2
PY17X_0707600	36823.2	25574.9	48071.5	1.88	0.9	0.43	2.09	0.0362976	0.999749	0.1306	207	16815.5	40604.2	19304.9	55125.8	49412.6	39676.2	48.1	28.1	58	33.2	43.5	48.8
PY17X_0208100	2620.8	1198.3	4043.2	3.38	1.8	0.84	2.09	0.0363925	0.999749	0.1308	208	462.5	2831.3	301.1	6402.4	3170.6	2556.7	70.4	66.9	74.5	67.5	68.5	70.5
PY17X_1000300	7.4	11.7	3.2	0.265	-1.9	0.92	-2.09	0.0364266	0.999749	0.1308	208	6.8	19.3	9	4.5	0.9	4.1	45.1	28	48.1	0	0	30.8
PY17X_1342100	3615.7	3001.8	4229.7	1.41	0.5	0.24	2.09	0.0364382	0.999749	0.1308	208	2925.6	3397.3	2682.6	4826	3944.6	3918.4	35.9	24.9	44.8	25	32.7	39.5
PY17X_0935500	7303.1	5168.4	9437.7	1.83	0.9	0.42	2.09	0.0366767	0.999749	0.1316	209	6196.6	6563.4	2745.3	10490.8	8038.6	9783.7	80.6	69.7	85	73.6	80.5	83.8
PY17X_1031900	127	193.3	60.8	0.313	-1.7	0.8	-2.09	0.036748	0.999749	0.1318	210	98.9	426.7	54.3	98.9	46.1	37.4	12.4	14.7	9	7.1	6.9	7.5
PY17X_0914600	461.7	590.9	332.6	0.564	-0.8	0.4	-2.09	0.0369413	0.999749	0.1324	211	793.7	373.4	605.5	251.9	391.6	354.4	47.2	31.1	54.5	34.8	45.6	47.4
PY17X_0114500	910.2	472.2	1348.2	2.86	1.5	0.73	2.09	0.0369606	0.999749	0.1324	211	437.5	857.8	121.4	973.7	811.8	2259.1	83.8	84.1	83.8	80.5	87.6	86
PY17X_0405400	2615.4	1667.7	3563	2.14	1.1	0.53	2.08	0.0372494	0.999749	0.1333	213	1778.4	2481.6	743.1	4664.1	2328.5	3696.4	80.6	69.3	82	75.2	79.6	78.7
PY17X_1447700	455.2	314.3	596	1.9	0.9	0.44	2.08	0.037334	0.999749	0.1335	213	310.2	203	429.8	393.5	568.5	825.9	32.1	24.7	41.9	26.8	31.4	35
PY17X_0200541	5.2	8.3	2	0.201	-2.3	1.11	-2.08	0.0373534	0.999749	0.1335	213	6.8	11.9	6.2	4.5	0	1.6	34.5	30.4	37.9	12.3	0	12.3
PY17X_0312000	10891.3	6738.1	15044.4	2.23	1.2	0.56	2.08	0.037499	0.999749	0.1339	214	4589.5	12553.4	3071.5	15935.3	13943.1	15254.7	82.3	79.3	84	80.3	82.7	83.1
PY17X_1353200	346.1	410.3	282	0.686	-0.5	0.26	-2.08	0.0378095	0.999749	0.1349	216	497.8	366	367.1	294.6	278.3	273.1	33.6	33.4	36.2	28.5	33.7	32.6
PY17X_1437900	1557.9	1206.4	1909.4	1.58	0.7	0.32	2.08	0.0378185	0.999749	0.1349	216	971.8	1034.1	1613.3	1659.6	2104.5	1964.1	19.3	14	29.2	13.8	18.6	22.3
PY17X_1023500	675.2	516	834.5	1.61	0.7	0.33	2.08	0.0379062	0.999749	0.1351	216	489	373.4	685.5	787.1	762.9	953.6	52.6	51.9	60.5	51.6	52.2	56.1
PY17X_1010300	3380.8	2333	4428.5	1.9	0.9	0.45	2.08	0.037911	0.999749	0.1351	216	1470.9	3745.4	1782.8	5230.8	4316	3738.7	23.8	13.4	31.9	14.1	22.2	25.4
PY17X_1040500	80.4	107	53.8	0.5	-1	0.48	-2.08	0.037977	0.999749	0.1352	217	88.7	62.2	170.1	49.5	51.6	60.2	65.5	46	57.3	51.8	48.6	52.3
PY17X_1250700	3.8	6.2	1.3	0.184	-2.4	1.18	-2.07	0.0380758	0.999749	0.1355	217	8.8	5.9	3.9	2.2	0.9	0.8	52.8	22	38.5	11.8	11.8	11.8
PY17X_1371600	1952.4	1096.1	2808.7	2.56	1.4	0.66	2.07	0.038161	0.999749	0.1357	218	1084.9	1852	351.4	2035.2	1888.9	4502	80.7	56.1	83	57.6	75.9	82.2
PY17X_0833600	353.4	472.3	234.5	0.496	-1	0.49	-2.07	0.038214	0.999749	0.1358	218	534.3	659.3	223.3	305.8	188.9	208.9	47.9	42.4	62.6	40.8	51	56.5
PY17X_1050001	8	13.3	2.8	0.209	-2.3	1.09	-2.07	0.0382981	0.999749	0.136	219	11.5	1.5	26.9	2.2	3.7	2.4	44.2	0	56.9	12.3	30.1	12.3
PY17X_1400063	3.5	6.1	0.9	0.168	-2.6	1.24	-2.07	0.0383951	0.999749	0.1363	219	6.8	3	8.4	0	1.8	0.8	44.1	27.7	41.7	0	13.9	13.9
PY17X_0611300	94.1	134.1	54.1	0.399	-1.3	0.64	-2.07	0.0386084	0.999749	0.137	220	171.3	186.7	44.2	83.2	42.4	36.6	41.5	36	36.1	27	33.1	40.8
PY17X_1473201	327.7	266.6	388.7	1.45	0.5	0.26	2.07	0.0386641	0.999749	0.1371	221	268.9	219.3	311.7	402.5	362.1	401.6	77.9	48.5	83.3	61.3	76.8	85.7
PY17X_0700065	61.9	89.6	34.1	0.382	-1.4	0.67	-2.07	0.038854	0.999749	0.1377	222	87.4	25.2	156.1	24.7	38.7	39	74.8	38.9	79.3	32.9	64.7	71.1
PY17X_1002900	7768	4636.4	10899.6	2.35	1.2	0.6	2.07	0.0388997	0.999749	0.1377	222	4809.6	2234.2	6865.5	4531.4	12971.9	15195.4	71	51.2	77.6	54.1	68	72.2
PY17X_0507200	39560.1	29378.4	49741.7	1.69	0.8	0.37	2.06	0.0390156	0.999749	0.1381	223	19517.6	42405.8	26211.8	51365.7	49957.2	47902.3	67.9	37.7	75.4	47.8	63.3	67.7
PY17X_1323100	6245.6	4750.7	7740.5	1.63	0.7	0.34	2.06	0.0391084	0.999749	0.1383	223	3382.1	6398.9	4471	8685	7951	6585.6	39.8	14.1	51.3	19.1	32.9	38.3
PY17X_0527700	7.8	12.7	3	0.263	-1.9	0.93	-2.06	0.0391395	0.999749	0.1383	223	16.3	8.9	12.9	0	7.4	1.6	59.7	34.9	58.3	0	55.7	24
PY17X_1149900	17.3	24.9	9.7	0.361	-1.5	0.71	-2.06	0.0391916	0.999749	0.1384	224	31.2	10.4	33	15.7	4.6	8.9	57.7	19.2	48.9	28.1	18.1	26.2
PY17X_1464500	330.8	395	266.6	0.675	-0.6	0.28	-2.06	0.0392954	0.999749	0.1387	224	435.5	314.1	435.4	245.1	298.5	256.1	31.7	36.7	33.6	34.1	30	30.4
PY17X_0220901	4.5	7.9	1.1	0.162	-2.6	1.27	-2.06	0.0394588	0.999749	0.1392	225	11.5	4.4	7.8	0	0	3.3	50.4	28.2	81	0	0	50
PY17X_0221601	14.3	22.6	6	0.268	-1.9	0.92	-2.06	0.0395409	0.999749	0.1394	226	29.1	3	35.8	4.5	4.6	8.9	45	12.2	44.8	24.4	34.1	31.2
PY17X_1304500	551.9	698.4	405.3	0.578	-0.8	0.38	-2.06	0.0396675	0.999749	0.1398	226	933.9	632.6	528.8	546.5	354.8	314.6	81.8	74.7	81.5	81.4	82.3	83.7
PY17X_1114000	21267.4	13459.7	29075	2.16	1.1	0.54	2.06	0.0397931	0.999749	0.1401	227	7893.7	24345.3	8140.2	36757.3	28112.8	22354.9	38.7	25.8	44.3	25.8	35	38.6
PY17X_1373600	1.6	3.1	0	0.0701	-3.8	1.87	-2.05	0.0398871	0.999749	0.1403	228	4.7	3	1.7	0	0	0	35.2	18.8	16	0	0	0
PY17X_0702200	3618.3	2284.8	4951.7	2.17	1.1	0.54	2.05	0.0399026	0.999749	0.1403	228	1829.9	3998.8	1025.7	5439.9	3747.5	5667.8	54.1	35.7	60.9	38.3	50.5	55.9
PY17X_1310500	135.1	165.8	104.4	0.623	-0.7	0.33	-2.05	0.0399174	0.999749	0.1403	228	129.3	176.3	191.9	128.2	85.7	99.2	35.6	25.2	46.2	19.3	36.2	26.6
PY17X_0500131	1631.1	1385.8	1876.3	1.35	0.4	0.21	2.05	0.0399983	0.999749	0.1405	228	1322.6	1311.2	1523.7	1853	1724.9	2051	75.8	68.6	79.4	70.5	74.8	76.4
PY17X_0300400	2530.8	1697.9	3363.7	1.98	1	0.48	2.05	0.0401007	0.999749	0.1407	229	1375.4	1123	2595.3	2181.4	3099.7	4810.1	73.3	65.2	81.2	67.8	71.4	77.6
PY17X_0404900	14658.3	20653	8663.6	0.419	-1.3	0.61	-2.05	0.0401092	0.999749	0.1407	229	39398.1	15119.5	7441.3	7329	8397	10264.9	84.4	49.1	87.5	61.3	76.7	82.5
PY17X_1231100	13760.9	7705.1	19816.7	2.57	1.4	0.67	2.05	0.0408069	0.999749	0.1431	233	3417.9	15947.7	3749.7	27130	18132.8	14187.4	41.3	29.5	44.2	30.1	37.5	41.9
PY17X_1148100	48.3	66.4	30.2	0.455	-1.1	0.56	-2.05	0.0408491	0.999749	0.1431	233	67.7	29.6	101.8	24.7	27.6	38.2	75.9	77.2	78.8	55.3	77.2	67.8
PY17X_1356100	2273.9	1595.2	2952.6	1.85	0.9	0.43	2.04	0.0409197	0.999749	0.1433	234	1460.1	1109.7	2215.9	1871	2992.8	3994	42.9	35.7	48.9	36	40.6	43.1
PY17X_0205400	948.4	680.3	1216.6	1.79	0.8	0.41	2.04	0.0409708	0.999749	0.1434	234	438.8	1047.5	554.5	1356.1	1162.8	1130.8	83.5	82.1	86.5	83.9	83.8	85
PY17X_0301800	16034	21725.9	10342.1	0.476	-1.1	0.52	-2.04	0.0410665	0.999749	0.1436	234	24784.3	31040.6	9352.8	14241.9	9256.7	7527.8	94.3	87.8	87.8	84.3	84.8	85.6
PY17X_1349200	5431.7	3517.7	7345.6	2.09	1.1	0.52	2.04	0.0411067	0.999749	0.1437	235	3413.9	1816.4	5322.7	4169.3	8879.8	8987.8	68.9	46.5	76.8	45.7	63.7	72
PY17X_0901200	13	18.8	7.1	0.372	-1.4	0.7	-2.04	0.0412511	0.999749	0.1441	235	21	7.4	28	6.7	7.4	7.3	40.8	25.6	45.1	24.7	45.7	37.8
PY17X_1303200	1114.2	1633.8	594.7	0.364	-1.5	0.71	-2.04	0.0413023	0.999749	0.1442	236	1168.9	3333.6	399	636.4	433.1	714.6	88.7	65.2	90.7	69.2	87.7	90.4
PY17X_1303600	2.2	4	0.3	0.105	-3.3	1.6	-2.04	0.0414155	0.999749	0.1445	236	2.7	4.4	5	0	0	0.8	30.6	21.6	38.7	0	0	11.5
PY17X_0406800	1600.7	1997.6	1203.8	0.603	-0.7	0.36	-2.04	0.0415178	0.999749	0.1448	237	2669.6	1283	2040.2	1070.4	1246.7	1294.2	73.6	71.2	81.4	69.5	76.8	82.2
PY17X_1446400	5320.3	3644.1	6996.4	1.92	0.9	0.46	2.04	0.0415602	0.999749	0.1448	237	2033	5985.6	2913.7	6395.7	6978	7615.6	39.4	28	41	30.1	37.3	39.2
PY17X_0700061	5.9	9	2.8	0.315	-1.7	0.82	-2.04	0.0416199	0.999749	0.1449	238	8.1	8.9	10.1	2.2	2.8	3.3	52.5	47.3	70.8	39.2	42	51.8
PY17X_1009700	1555.2	1211.7	1898.8	1.57	0.6	0.32	2.04	0.0416996	0.999749	0.1451	238	1311.1	917.1	1406.8	1466.2	2032.7	2197.4	69.4	42.3	72.8	45	66.2	69.4
PY17X_0922300	1809.7	1460.7	2158.7	1.48	0.6	0.28	2.04	0.0417192	0.999749	0.1451	238	1308.4	1450.5	1623.3	1686.6	2219.7	2569.7	18.7	18.3	21.2	16.4	18	20.2
PY17X_0303800	3717.6	3157.5	4277.6	1.35	0.4	0.21	2.04	0.0418302	0.999749	0.1454	239	2907.3	3009.1	3556.1	4524.7	3928.1	4380.1	83.3	81.2	83.2	81	81.9	80.9
PY17X_1436100	68.1	92	44.2	0.485	-1	0.51	-2.03	0.0418683	0.999749	0.1455	239	88.7	139.3	48.1	45	33.2	54.5	36.7	26.6	46.4	21.2	26.4	39.5
PY17X_1144000	7867.5	6752.4	8982.6	1.33	0.4	0.2	2.03	0.041948	0.999749	0.1456	239	6009	6767.9	7480.4	8833.4	9103.7	9010.6	64	54.2	68	55	62.4	66.6
PY17X_1373400	705.5	887	524.1	0.591	-0.8	0.37	-2.03	0.0420961	0.999749	0.1461	240	1131	537.8	992.1	470	592.5	509.7	88.8	86.7	90.7	86.6	92	89.5
PY17X_0421700	11954.4	7495	16413.8	2.19	1.1	0.56	2.03	0.0421244	0.999749	0.1461	240	8071.8	11369.6	3043.5	14322.9	11429.4	23489	21.8	9.4	33.4	11.6	15.9	20
PY17X_0832400	1609	1114.3	2103.6	1.89	0.9	0.45	2.03	0.0422114	0.999749	0.1463	241	1247.4	1514.2	581.4	2143.1	1564.6	2603	67.3	67.6	68.4	67.6	66.2	68.6
PY17X_0500117	49.7	70.1	29.2	0.428	-1.2	0.6	-2.03	0.0425686	0.999749	0.1474	243	84.7	40	85.6	11.2	27.6	48.8	60.4	55.5	70.1	48.1	47.4	52.3
PY17X_0705700	2344.3	1849.6	2839	1.54	0.6	0.3	2.03	0.0425851	0.999749	0.1474	243	1503.4	2315.7	1729.7	3422.7	2662	2432.3	84.9	81.6	87.6	83.9	86.5	86.8
PY17X_0832300	636.6	509.9	763.3	1.5	0.6	0.29	2.03	0.0427595	0.999749	0.1478	244	601.4	443	485.2	690.4	666.2	933.3	46.7	44.3	52.2	48	46.7	50.7
PY17X_0710000	6682.1	4836	8528.2	1.76	0.8	0.4	2.03	0.0427641	0.999749	0.1478	244	4045.1	3447.6	7015.4	6211.3	9101	10272.3	37.8	27.7	40.4	30	34.2	35.8
PY17X_MIT01200	22.5	34.1	10.9	0.319	-1.6	0.81	-2.02	0.0429907	0.999749	0.1485	245	8.1	66.7	27.4	13.5	11.1	8.1	0	0	0	0	0	0
PY17X_0927600	3429.5	2544.2	4314.9	1.7	0.8	0.38	2.02	0.043022	0.999749	0.1485	245	1489.9	3022.4	3120.2	4524.7	3835.9	4584.1	37.9	20.8	56	25.4	33.7	44.9
PY17X_0949601	2.1	4	0.3	0.105	-3.2	1.6	-2.02	0.0430256	0.999749	0.1485	246	3.4	3	5.6	0	0.9	0	32	12.8	65.2	0	12.8	0
PY17X_1246200	1613.5	1933.1	1293.9	0.669	-0.6	0.29	-2.02	0.0432386	0.999749	0.1491	247	2104.8	1416.4	2278	1232.4	1310.3	1338.9	36	42.5	40.6	35.1	38	38
PY17X_1471601	7.8	11.9	3.8	0.324	-1.6	0.81	-2.02	0.0434746	0.999749	0.1499	248	7.4	19.3	9	4.5	3.7	3.3	14.2	42.9	57.5	10.5	13.3	10.5
PY17X_0616900	302.1	358.9	245.3	0.679	-0.6	0.28	-2.02	0.0435392	0.999749	0.15	249	368.4	290.4	418	274.4	240.5	221.1	63	39.4	72.1	41.7	56.6	65.1
PY17X_0900200	24.7	37.2	12.3	0.341	-1.6	0.77	-2.02	0.0435743	0.999749	0.15	249	39.3	11.9	60.4	4.5	12	20.3	80.6	41.4	84.9	24.8	62.9	66.3
PY17X_1225000	144.4	175.1	113.8	0.649	-0.6	0.31	-2.02	0.043683	0.999749	0.1503	249	177.4	145.2	202.6	107.9	97.7	135.8	30.1	20	29.5	25.2	22	27.2
PY17X_1366800	2580.1	2185.3	2975	1.36	0.4	0.22	2.02	0.0437406	0.999749	0.1504	250	2124.4	1983.8	2447.6	2727.8	3260	2937.1	32	21.3	42.1	22.4	30.5	34.7
PY17X_0500151	12.9	17.9	7.9	0.452	-1.1	0.57	-2.01	0.0441701	0.999749	0.1517	252	19	16.3	18.5	6.7	6.5	10.6	53.5	40.8	82.7	22.7	23.8	46.2
PY17X_1347300	184.9	151.5	218.4	1.45	0.5	0.27	2.01	0.0441903	0.999749	0.1517	252	126	168.9	159.5	197.9	224.8	232.5	78.4	81.2	54	84.7	80.4	61.6
PY17X_1251900	118.3	166.3	70.3	0.427	-1.2	0.61	-2.01	0.0442028	0.999749	0.1517	252	178.8	75.6	244.5	29.2	87.5	94.3	83.1	61.8	84.4	49.3	81.3	82.8
PY17X_0944100	9151.7	6947.5	11356	1.63	0.7	0.35	2.01	0.0443064	0.999749	0.152	253	5553.9	5804.8	9483.7	8961.6	11484.7	13621.6	43.9	45.5	43.4	42.2	42.3	42.8
PY17X_1341300	1837.8	1107.3	2568.2	2.32	1.2	0.6	2.01	0.0444467	0.999749	0.1524	254	1885.4	604.5	832.1	1254.9	2375.4	4074.4	71.4	47.4	75.2	60.6	74.9	81.5
PY17X_1459800	518.4	667.4	369.4	0.553	-0.9	0.43	-2.01	0.0444769	0.999749	0.1524	254	779.5	354.1	868.5	346.3	435.8	326	74.3	27.6	81.2	35	62.3	73.5
PY17X_0910500	1626.2	1363.5	1888.8	1.38	0.5	0.23	2.01	0.0447068	0.999749	0.1531	255	1300.3	1238.6	1551.7	1859.8	1701.9	2104.7	68	69.4	73.8	67.2	68.1	69.7
PY17X_1307800	8114.4	5519.1	10709.8	1.94	1	0.48	2.01	0.0448581	0.999749	0.1535	256	4922.1	3163.2	8472	7079.3	11496.7	13553.3	54.1	34.1	65.1	35.8	51.6	59.7
PY17X_1303000	1443.5	1157.8	1729.3	1.49	0.6	0.29	2.01	0.0448844	0.999749	0.1535	256	882.4	1134.9	1456	1686.6	1677	1824.2	71.6	48.5	81.6	54.6	68.9	81.7
PY17X_0826000	320.9	394.1	247.8	0.629	-0.7	0.33	-2.01	0.0449209	0.999749	0.1535	256	358.9	524.5	298.8	285.6	228.5	229.2	30.4	22.4	36.3	20.2	26.6	31.9
PY17X_0117700	1.4	2.9	0	0.0768	-3.7	1.85	-2	0.0451925	0.999749	0.1544	258	3.4	3	2.2	0	0	0	24.1	0	33.4	0	0	0
PY17X_0818900	1597.8	1149.3	2046.3	1.78	0.8	0.42	2	0.0453325	0.999749	0.1548	259	1292.1	780.8	1374.9	1302.1	2064	2772.9	92	87.4	93	87.3	91.9	93.1
PY17X_1236700	22501.3	18220.7	26781.9	1.47	0.6	0.28	2	0.0457391	0.999749	0.1559	261	15277.5	22625.2	16759.4	30276.1	26396.2	23673.5	84.2	63.9	88.7	71.4	82.8	85.5
PY17X_0709800	3032.5	2308.2	3756.8	1.63	0.7	0.35	2	0.0457456	0.999749	0.1559	261	1650.4	3189.8	2084.4	3625.1	3283.1	4362.2	61.4	78	56	69.8	57.7	58.7
PY17X_1401800	32.8	49.4	16.2	0.329	-1.6	0.8	-2	0.0457743	0.999749	0.1559	261	33.2	13.3	101.8	11.2	12.9	24.4	74.9	33	83.8	45.1	45.1	71.1
PY17X_1361200	1497.5	1869.2	1125.9	0.602	-0.7	0.37	-2	0.0457789	0.999749	0.1559	261	2480.7	1182.3	1944.5	967	1232	1178.8	81.2	69.5	84.5	70.9	80.9	85
PY17X_0623200	1953.7	1603.4	2303.9	1.44	0.5	0.26	2	0.0459143	0.999749	0.1563	262	1332.1	1683.1	1795.1	2685.1	2059.4	2167.3	43.7	32.6	55.1	33.7	42.2	48.9
PY17X_1132800	1310.9	1585.3	1036.4	0.654	-0.6	0.31	-2	0.0459707	0.999749	0.1564	262	1923.3	1718.6	1114.1	1070.4	980.4	1058.4	53.8	15.2	61.8	27	51	53.6
PY17X_1357500	5203	4194.5	6211.4	1.48	0.6	0.28	2	0.0460156	0.999749	0.1564	263	4021.4	3653.6	4908.6	4880	6546.8	7207.5	69.8	62.1	74.8	64.4	70.6	72.2
PY17X_1404100	10438.8	8530.5	12347.1	1.45	0.5	0.27	1.99	0.0461948	0.999749	0.1569	264	7060.1	10563.7	7967.8	13380.6	12271.6	11389.2	51.5	23.5	64	26.2	45	53.7
PY17X_0521900	1526	1100.4	1951.7	1.77	0.8	0.41	1.99	0.0462093	0.999749	0.1569	264	1101.2	678.6	1521.5	1439.3	1980.2	2435.6	42.7	37.1	48.6	38.5	41.9	44.1
PY17X_1368500	188.4	268.5	108.3	0.4	-1.3	0.66	-1.99	0.0463189	0.999749	0.1572	264	396.9	311.1	97.4	186.7	56.2	82.1	56	53.5	64.3	51.7	60.8	62.7
PY17X_1209900	1415.4	908.5	1922.2	2.12	1.1	0.54	1.99	0.0466686	0.999749	0.1583	266	913.6	487.4	1324.5	940	2156.1	2670.5	19.6	20.8	22.2	19.6	19.5	19.8
PY17X_0525300	78983.6	63322.7	94644.6	1.49	0.6	0.29	1.99	0.0467055	0.999749	0.1583	267	76797.1	60421.8	52749.3	76451.6	97616.3	109866	96.1	70.5	96.3	70.2	93.7	96.7
PY17X_0819100	315	239.6	390.4	1.63	0.7	0.36	1.99	0.0467431	0.999749	0.1583	267	195	247.4	276.4	337.3	301.3	532.5	72.1	78.5	67.6	77.4	69.5	68.9
PY17X_0109700	1768.9	1491.2	2046.6	1.37	0.5	0.23	1.99	0.0468725	0.999749	0.1587	268	1353.1	1760.1	1360.3	2066.7	1969.1	2103.9	45.7	30.8	53.5	33.6	42.3	48.6
PY17X_1000067	21.9	34.8	9	0.271	-1.9	0.95	-1.98	0.0472433	0.999749	0.1598	270	41.3	8.9	54.3	0	14.7	12.2	47.9	27.5	58.5	0	24.9	39.4
PY17X_1222900	150.8	118.6	183	1.54	0.6	0.31	1.98	0.0472816	0.999749	0.1598	270	90.7	123	142.1	206.9	170.5	171.5	76	64.4	67.9	53.9	67.4	62.7
PY17X_0801000	21.7	32.9	10.5	0.323	-1.6	0.82	-1.98	0.0472955	0.999749	0.1598	270	37.9	5.9	54.8	6.7	10.1	14.6	73.5	30.8	75	24.3	30.3	80
PY17X_0604600	2663.6	2262.8	3064.4	1.35	0.4	0.22	1.98	0.0475597	0.999749	0.1606	271	2249.7	2157.2	2381.6	3510.4	2964.2	2718.5	88.9	90.7	89.6	89.2	89.1	91.2
PY17X_0804700	50561.3	32100.9	69021.8	2.15	1.1	0.56	1.98	0.0477178	0.999749	0.1611	272	16663.1	59609.9	20029.6	85296.2	65798.4	55970.7	49.6	35.3	60.2	36	46.4	50.9
PY17X_1000087	4.6	7.4	1.9	0.239	-2.1	1.04	-1.98	0.0478581	0.999749	0.1615	273	7.4	3	11.8	2.2	1.8	1.6	46.5	0	37.3	0	22.1	17.1
PY17X_1202600	68.9	96.8	40.9	0.422	-1.2	0.63	-1.98	0.0479938	0.999749	0.1618	274	107.7	28.2	154.4	36	40.5	46.3	59.9	48.1	67.7	48.4	61.4	66.4
PY17X_1017400	2935.5	2320.7	3550.4	1.53	0.6	0.31	1.98	0.0481616	0.999749	0.1623	275	1976.8	2986.9	1998.3	4221.1	3429.6	3000.5	39	29.5	53.3	31.9	37.9	46.2
PY17X_1015600	93.5	119.7	67.3	0.569	-0.8	0.41	-1.98	0.0481929	0.999749	0.1623	275	121.2	87.4	150.5	42.7	74.6	84.5	56.4	46.3	49.3	23.4	46	34.7
PY17X_1215400	84600.6	44378.1	124823	2.81	1.5	0.76	1.98	0.0482556	0.999749	0.1623	275	17048.4	99128	16958	184425	109277	80766.8	71.2	66	77.3	70	79.7	82.1
PY17X_0818600	2274.4	1879.2	2669.5	1.42	0.5	0.26	1.98	0.048256	0.999749	0.1623	275	1521	2029.8	2086.7	2390.5	2657.4	2960.7	41.5	39.4	43.1	40.3	41.6	41.7
PY17X_0940300	1054.4	1483.6	625.1	0.421	-1.2	0.63	-1.97	0.048552	0.999749	0.1632	277	1078.1	2878.7	494.1	739.9	576.8	558.5	58.5	51.5	60.2	57.2	62	60.4
PY17X_0912900	4689.9	3186.1	6193.7	1.94	1	0.49	1.97	0.0486322	0.999749	0.1634	278	2068.2	5504.1	1985.9	6969.2	6087.9	5523.9	49.2	46.7	58.1	46.5	49.3	55.4
PY17X_0838100	5527.7	4196.3	6859	1.63	0.7	0.36	1.97	0.0487741	0.999749	0.1638	278	4452.7	2690.5	5445.8	5752.5	7426.7	7397.7	68.4	54.1	71	58.6	64.8	69.4
PY17X_1037400	1075.6	817.4	1333.9	1.63	0.7	0.36	1.97	0.0489405	0.999749	0.1642	279	753.7	952.7	745.9	1083.9	1021.9	1895.8	50.7	64	52.1	57.2	50.5	48.9
PY17X_0932100	21049.2	13660	28438.3	2.08	1.1	0.54	1.97	0.0491135	0.999749	0.1647	280	8247.2	24686.1	8046.7	35345	28014.2	21955.8	61.8	48.8	67.5	52.3	60.4	66.7
PY17X_1455200	244.2	329.9	158.5	0.481	-1.1	0.54	-1.97	0.0492052	0.999749	0.1649	281	584.4	170.4	235	125.9	165.9	183.7	37.6	32.6	42.3	33.6	36.9	38.5
PY17X_1150501	7.4	11.8	2.9	0.268	-1.9	0.97	-1.97	0.0493114	0.999749	0.1652	281	11.5	4.4	19.6	0	3.7	4.9	76.3	13.4	75.2	0	41.5	68.8
PY17X_0712900	3439.8	2246.8	4632.7	2.06	1	0.53	1.96	0.0494277	0.999749	0.1654	282	2045.9	3686.2	1008.4	5075.6	3228.7	5593.8	32.3	13.3	41.8	14.9	26.7	32.5
PY17X_1358100	6955.9	4580.3	9331.5	2.04	1	0.52	1.96	0.0494298	0.999749	0.1654	282	2635.8	8206.5	2898.6	10936.1	9409.6	7648.9	69.9	54.1	73.3	58.2	64.9	71.8
PY17X_0713600	639.8	881.9	397.7	0.45	-1.2	0.59	-1.96	0.0494818	0.999749	0.1655	282	863.5	1446	336.3	573.5	319.7	300	12.3	7.5	19.2	7.7	12.7	13.8
PY17X_0700079	4.4	7.6	1.2	0.188	-2.4	1.23	-1.96	0.049558	0.999749	0.1655	283	6.8	13.3	2.8	0	2.8	0.8	64.8	55.4	11.5	0	55.9	0
PY17X_1463200	488.7	727.8	249.5	0.342	-1.5	0.79	-1.96	0.0495641	0.999749	0.1655	283	583.8	1444.5	155	422.8	185.2	140.6	25.4	26.1	30.1	24.5	25.8	23
PY17X_1044100	3.7	6.3	1.1	0.21	-2.3	1.15	-1.96	0.0496604	0.999749	0.1657	283	8.1	3	7.8	0	1.8	1.6	73.6	22.8	45.6	0	27.6	13.8
PY17X_1334800	704.2	839.8	568.7	0.677	-0.6	0.29	-1.96	0.0496736	0.999749	0.1657	284	844.5	1029.7	645.2	611.7	566.7	527.6	86.5	70.2	89.3	79.9	84.9	86
PY17X_0518600	8722	6960.4	10483.7	1.51	0.6	0.3	1.96	0.0498284	0.999749	0.1661	284	7299.1	6695.3	6886.7	7686.5	10334.8	13429.7	93.6	78.6	95.8	80.4	92.8	93.9
PY17X_0515400	239.7	193.1	286.4	1.49	0.6	0.3	1.96	0.0498983	0.999749	0.1662	285	188.9	204.5	185.8	220.4	282	356.9	77	75.3	75.1	71.6	74.6	77.3
PY17X_1143100	27008.9	22828.1	31189.6	1.37	0.5	0.23	1.96	0.0499029	0.999749	0.1662	285	25783.9	20519.9	22180.6	33944	27465.1	32159.8	94.5	83.9	94.9	85.4	92.4	94.7
PY17X_1313100	318.6	232.1	405	1.75	0.8	0.41	1.96	0.0499384	0.999749	0.1662	285	176.1	214.8	305.5	314.8	320.7	579.6	51.8	63.2	46.7	56.7	52.1	44.1
PY17X_0711800	90.4	120.7	60.1	0.501	-1	0.51	-1.96	0.0500919	0.999749	0.1666	286	183.5	121.5	57.1	54	58.1	68.3	51.2	28.6	50.6	32.9	48.5	51.8
PY17X_1411800	18542.3	15486.2	21598.5	1.39	0.5	0.24	1.96	0.0501747	0.999749	0.1668	286	15616.8	12611.2	18230.5	21816	22040.6	20938.8	94.8	78.2	95.9	81	92.4	94.4
PY17X_1454100	3449	3949.7	2948.4	0.746	-0.4	0.22	-1.95	0.0506278	0.999749	0.1682	289	4188.6	3769.1	3891.3	3375.5	2728.4	2741.2	56.7	19.9	65.7	26.1	45.8	55.3
PY17X_0309400	190.4	248.3	132.5	0.532	-0.9	0.47	-1.95	0.0510254	0.999749	0.1693	291	358.9	118.5	267.5	123.7	135.5	138.2	34.3	39.9	33.8	32.7	36	31.8
PY17X_1139200	16076.6	12101.7	20051.4	1.66	0.7	0.37	1.95	0.0510261	0.999749	0.1693	291	11618.4	7794.6	16892	17100.2	21301.6	21752.5	33.1	10.7	49.9	12.2	27.8	33.1
PY17X_0904600	295.9	362.8	229.1	0.628	-0.7	0.34	-1.95	0.0511392	0.999749	0.1695	292	365.7	389.7	332.9	283.4	254.3	149.6	19.3	10	29.8	10	16.8	21.3
PY17X_0400900	7	11.5	2.6	0.246	-2	1.04	-1.95	0.0511409	0.999749	0.1695	292	17.6	3	14	0	2.8	4.9	49.7	19.9	59.1	0	24.4	24
PY17X_1470501	9.4	14.8	3.9	0.272	-1.9	0.96	-1.95	0.0513062	0.999749	0.17	293	12.9	3	28.5	2.2	5.5	4.1	43.7	8.1	63.6	0	12.8	31.9
PY17X_0602100	12.1	18.1	6.1	0.372	-1.4	0.73	-1.95	0.0515319	0.999749	0.1706	294	16.9	25.2	12.3	2.2	4.6	11.4	40.8	46.8	41.4	11	22.1	55.7
PY17X_0709900	2030	1474.2	2585.7	1.75	0.8	0.42	1.95	0.051641	0.999749	0.1709	295	1514.3	890.4	2017.8	1859.8	3041.6	2855.8	31.4	28.1	41.7	27.3	34	40.2
PY17X_0506200	25930.4	20176.2	31684.6	1.57	0.7	0.33	1.95	0.0516784	0.999749	0.1709	295	21009.5	13889.8	25629.3	26761.2	32797.4	35495.2	86.2	88.3	87.8	86.5	87	87.3
PY17X_1411100	732.8	918	547.6	0.597	-0.7	0.38	-1.94	0.051851	0.999749	0.1714	296	1079.5	548.2	1126.4	452	605.4	585.3	57.7	29.1	67.1	32.4	50.5	58.7
PY17X_0527000	28.1	37.8	18.4	0.491	-1	0.53	-1.94	0.0519517	0.999749	0.1716	297	31.2	25.2	57.1	13.5	22.1	19.5	65.6	34.3	74.2	51.7	70.2	78.1
PY17X_0114700	16.3	23	9.7	0.45	-1.2	0.59	-1.94	0.0520231	0.999749	0.1717	297	28.4	23.7	16.8	4.5	14.7	9.8	56.2	50	71.1	11.8	37.5	62.6
PY17X_0100600	4.8	8.1	1.4	0.201	-2.3	1.19	-1.94	0.0520301	0.999749	0.1717	297	16.3	3	5	0	1.8	2.4	33.3	25.9	28.5	0	12.1	14.8
PY17X_0611700	941.6	815.1	1068.2	1.31	0.4	0.2	1.94	0.0522707	0.999749	0.1724	298	791.7	766	887.5	1057	1027.4	1120.2	34.4	18.2	42.6	24.3	31.6	39.1
PY17X_1403600	6463.7	4308.9	8618.4	2	1	0.52	1.94	0.0522988	0.999749	0.1724	299	3691.5	2506.8	6728.4	4850.7	9451.1	11553.5	46.5	19.9	58.1	21	42.3	49.2
PY17X_0818800	1092.8	1470.4	715.1	0.486	-1	0.54	-1.94	0.0526089	0.999749	0.1732	300	1357.8	2457.9	595.4	827.6	649.6	668.2	40.8	42.7	50.9	45.2	43.2	47.8
PY17X_1022400	399.9	476.6	323.3	0.68	-0.6	0.29	-1.94	0.0526092	0.999749	0.1732	300	497.1	417.8	514.8	276.6	288.4	404.8	68.7	58.6	74.1	63	58.7	62
PY17X_1337800	1317.4	1651.4	983.4	0.595	-0.7	0.39	-1.94	0.0526609	0.999749	0.1732	300	1569.1	2269.8	1115.2	1245.9	914.1	790.2	55.1	36.7	64.3	39.3	50.4	55.8
PY17X_0700041	3.8	6.5	1.1	0.205	-2.3	1.18	-1.94	0.0526617	0.999749	0.1732	301	10.8	3	5.6	0	1.8	1.6	39.9	36.1	46.1	0	24.8	12.8
PY17X_0519900	725.1	835.5	614.6	0.735	-0.4	0.23	-1.94	0.0527483	0.999749	0.1733	301	761.9	891.9	852.8	645.4	664.4	534.1	46.4	28.5	58.3	31.3	42.6	49.6
PY17X_0527300	2.9	5.3	0.5	0.128	-3	1.53	-1.94	0.052797	0.999749	0.1734	301	6.1	1.5	8.4	0	0	1.6	42.4	12.5	48.7	0	12.5	12.5
PY17X_1249400	2615.8	3166.5	2065.2	0.652	-0.6	0.32	-1.94	0.0528769	0.999749	0.1736	302	4253.6	2355.7	2890.2	2136.4	2127.6	1931.5	87.3	82.2	88.8	87.1	86.3	88.6
PY17X_0700063	51.4	70.4	32.3	0.468	-1.1	0.57	-1.94	0.0529407	0.999749	0.1736	302	77.2	35.6	98.5	15.7	41.5	39.8	78.7	68.4	88.3	53.2	71.1	81
PY17X_1374200	4.2	7.6	0.8	0.128	-3	1.53	-1.94	0.052963	0.999749	0.1736	302	12.2	0	10.6	0	0.9	1.6	62.8	0	80.9	0	12.5	24.9
PY17X_0713100	34210.4	47464.1	20956.7	0.442	-1.2	0.61	-1.93	0.0529909	0.999749	0.1736	302	58678.7	70216.5	13497	26417.1	16309.3	20143.7	96.1	93.1	89	86	86.9	89.2
PY17X_0200661	2.3	4.4	0.3	0.102	-3.3	1.7	-1.93	0.0530431	0.999749	0.1737	303	2	8.9	2.2	0	0	0.8	14.1	22	24.7	0	0	0
PY17X_1415000	537	644	429.9	0.668	-0.6	0.3	-1.93	0.0531166	0.999749	0.1738	303	570.2	834.1	527.7	465.5	386.1	438.2	45	41.9	49.6	46.4	44.2	48.2
PY17X_1416800	12310.7	9941.4	14680.1	1.48	0.6	0.29	1.93	0.0532214	0.999749	0.1741	304	7766.4	11045.2	11012.5	11864.9	15784.1	16391.2	57.9	46.3	61.6	51.4	56	58.8
PY17X_0947000	4.3	6.8	1.8	0.264	-1.9	0.99	-1.93	0.0532637	0.999749	0.1741	304	6.1	5.9	8.4	2.2	0.9	2.4	27.9	19.6	44.4	11.6	11.6	22.6
PY17X_0840300	7535.4	8677.8	6393.1	0.737	-0.4	0.23	-1.93	0.0534328	0.999749	0.1746	305	9951.8	7676.1	8405.4	5869.5	6383.7	6926.2	89.7	74.2	91.7	78.1	86.2	88.9
PY17X_1400089	2	3.7	0.3	0.113	-3.1	1.63	-1.93	0.0536423	0.999749	0.1752	306	5.4	3	2.8	0	0	0.8	41.4	41.2	33.7	0	0	16.3
PY17X_0923200	108.1	87.8	128.4	1.47	0.6	0.29	1.93	0.0541592	0.999749	0.1768	309	83.3	102.2	77.8	141.7	114.3	129.3	91.9	94.1	90.6	83	92	89.8
PY17X_0421000	24209.6	20524.8	27894.4	1.36	0.4	0.23	1.92	0.054246	0.999749	0.1769	310	21313.6	17130	23130.7	28463.6	26431.2	28788.5	90.7	82.2	93	83.1	89.4	91.6
PY17X_1033500	551.3	669.3	433.3	0.647	-0.6	0.33	-1.92	0.0545274	0.999749	0.1777	311	606.1	496.3	905.4	418.3	450.6	430.9	43.6	16.9	53.8	29.2	36.2	44.8
PY17X_0808300	354.8	460.7	248.8	0.54	-0.9	0.46	-1.92	0.0545314	0.999749	0.1777	311	648.1	223.7	510.3	218.1	296.7	231.7	44.6	22.6	50.6	22.8	34.5	43.9
PY17X_0931200	1632.9	2339.8	926.1	0.395	-1.3	0.7	-1.92	0.0546794	0.999749	0.178	312	4529.3	1607.5	882.5	1565.2	526.1	686.9	70.1	59.5	74	65.5	69.6	73.1
PY17X_0918900	441.6	333	550.3	1.65	0.7	0.38	1.92	0.0548079	0.999749	0.1781	312	348.8	240	410.2	371.1	644.1	635.7	16	16.4	21.7	14	13	17.4
PY17X_1140800	261	339.6	182.4	0.538	-0.9	0.47	-1.92	0.0548194	0.999749	0.1781	313	336.6	188.2	494.1	125.9	200.9	220.3	40.3	16.5	41.9	16.2	33.4	28.9
PY17X_1372800	27.5	41.4	13.7	0.345	-1.5	0.8	-1.92	0.0548281	0.999749	0.1781	313	42.7	14.8	66.6	2.2	20.3	18.7	61.4	31.5	76.5	0	30.1	28.8
PY17X_1218200	11290	6912.4	15667.6	2.27	1.2	0.61	1.92	0.0548361	0.999749	0.1781	313	3919.8	13635	3182.3	20275.5	14448	12279.4	75.2	73.9	80	74.6	76.6	78.8
PY17X_0601500	9.5	14.1	5	0.346	-1.5	0.8	-1.92	0.0550815	0.999749	0.1788	314	21	4.4	16.8	4.5	5.5	4.9	61.1	25.2	58.5	25.2	33.8	39.5
PY17X_1109200	2173.3	1520.9	2825.6	1.86	0.9	0.47	1.92	0.0551569	0.999749	0.179	315	828.2	2452	1282.6	3323.8	2740.3	2412.8	27.9	12.7	34.7	15.1	20.3	24.1
PY17X_1001000	2502.1	1627.7	3376.4	2.07	1.1	0.55	1.92	0.0553369	0.999749	0.1795	316	1660.6	674.1	2548.3	2302.8	3261.9	4564.6	76.2	65.7	86.2	72.9	75.1	83.4
PY17X_1407900	10061.5	7703.5	12419.5	1.61	0.7	0.36	1.91	0.0555894	0.999749	0.1802	317	5434	11097	6579.5	13232.2	12428.2	11598.2	55.7	37.4	61.3	43.2	51.8	56.4
PY17X_0800200	53.5	73.9	33.2	0.461	-1.1	0.58	-1.91	0.0556423	0.999749	0.1803	318	61	50.4	110.2	13.5	34.1	52	61	54.6	73.1	35.7	53.1	80.5
PY17X_1132500	2161.5	2750.9	1572.1	0.571	-0.8	0.42	-1.91	0.0556823	0.999749	0.1803	318	3936.7	1481.6	2834.3	1473	1751.6	1491.7	75.5	57.9	78.2	58.8	75	75.4
PY17X_0308500	48.6	62.9	34.4	0.546	-0.9	0.46	-1.91	0.0557943	0.999749	0.1805	318	72.5	35.6	80.6	29.2	34.1	39.8	28.1	16.9	26.2	11.8	21.5	23.4
PY17X_1241400	8662.6	7268	10057.2	1.38	0.5	0.25	1.91	0.055874	0.999749	0.1806	319	8409.1	7079	6316	9532.8	9223.5	11415.3	73.1	43.8	81.5	46.5	68.8	78
PY17X_1049101	144.6	105.8	183.4	1.72	0.8	0.41	1.91	0.0558794	0.999749	0.1806	319	100.9	63.7	152.8	161.9	183.4	204.9	80.2	79.1	87.2	81.6	84.6	85.4
PY17X_1132100	196.2	250.2	142.2	0.568	-0.8	0.43	-1.91	0.0563167	0.999749	0.1819	321	341.3	133.3	275.9	128.2	153	145.5	37.8	37.2	41.1	34	36.1	44.1
PY17X_0800500	3.7	6.1	1.3	0.183	-2.5	1.28	-1.91	0.0563742	0.999749	0.182	322	10.2	3	5	2.2	0	1.6	63	68.9	72.4	16.2	47.1	61.2
PY17X_0400083	35	49.6	20.4	0.413	-1.3	0.67	-1.91	0.0566162	0.999749	0.1827	323	76.5	14.8	57.6	13.5	24.9	22.8	80.8	53.1	86.8	43.6	62.9	84.4
PY17X_1041000	529.8	689.2	370.4	0.538	-0.9	0.47	-1.91	0.056665	0.999749	0.1827	323	707	1025.3	335.2	438.5	350.1	322.7	41.6	29.3	52.3	25.4	25.4	30.1
PY17X_0923100	1414.6	1081.6	1747.5	1.62	0.7	0.36	1.91	0.0567258	0.999749	0.1828	324	899.4	831.2	1514.2	1385.3	1856.7	2000.6	52.2	58.1	58.1	58.9	59.3	64.1
PY17X_1146300	92.1	134.1	50.1	0.378	-1.4	0.74	-1.9	0.0568092	0.999749	0.183	324	251.9	45.9	104.6	20.2	48.8	81.3	52	36.9	53.6	0.5	29.3	30.3
PY17X_1403200	9069.5	7935.2	10203.7	1.29	0.4	0.19	1.9	0.057206	0.999749	0.1841	326	7987.8	7298.3	8519.6	10700	10023.3	9887.7	83.2	77.6	88.3	80.5	84.2	87
PY17X_0948101	6.1	9.6	2.7	0.284	-1.8	0.96	-1.9	0.0572151	0.999749	0.1841	327	12.9	3	12.9	2.2	1.8	4.1	46.7	12.2	50.9	0	12.2	29.7
PY17X_1014900	72417.2	40948.2	103886	2.54	1.3	0.71	1.9	0.0573753	0.999749	0.1845	327	16889.9	88460.7	17494.1	142687	94787.5	74184.5	61.2	59.7	65.6	60.8	67.1	69.2
PY17X_0218601	2.7	0.4	5.1	11.1	3.5	1.83	1.9	0.0574583	0.999749	0.1847	328	0	0	1.1	0	4.6	10.6	5.1	1	5.8	0	0	1.4
PY17X_0208900	9067.6	6414.8	11720.4	1.83	0.9	0.46	1.9	0.0575242	0.999749	0.1848	328	6194.6	3666.9	9383	8165.5	11735.3	15260.4	38.4	56.2	47.7	47	41.8	46.1
PY17X_1471401	2.9	5.2	0.5	0.142	-2.8	1.48	-1.9	0.0577231	0.999749	0.1852	329	2.7	8.9	3.9	0	0	1.6	24.2	38.4	45.5	0	0	24.2
PY17X_0114200	3905.7	2952.3	4859.1	1.65	0.7	0.38	1.9	0.0577258	0.999749	0.1852	329	2973.7	2238.7	3644.5	3159.6	5302.8	6114.9	58.3	47	62.9	50.2	57.8	61.4
PY17X_1215100	11120.4	9232.5	13008.3	1.41	0.5	0.26	1.9	0.0578314	0.999749	0.1855	330	7364.8	11202.2	9130.6	12719.4	13571.7	12733.8	32.7	11.8	45.6	15.1	27.7	34.1
PY17X_1044500	655.6	434	877.2	2.02	1	0.53	1.89	0.058093	0.999749	0.1861	332	492.3	160	649.7	762.4	850.5	1018.6	79.8	59.8	87.7	73.4	80.3	83.6
PY17X_1007800	150.1	205.7	94.6	0.457	-1.1	0.6	-1.89	0.058109	0.999749	0.1861	332	226.9	309.7	80.6	141.7	59.9	82.1	35.4	39.2	48.7	25.1	29.4	35.4
PY17X_0218501	1.4	2.7	0	0.079	-3.7	1.93	-1.89	0.0582418	0.999749	0.1865	332	2.7	1.5	3.9	0	0	0	35.5	30.4	40.1	11.8	16.2	21.1
PY17X_1410900	3218.4	2645.2	3791.7	1.43	0.5	0.27	1.89	0.0583606	0.999749	0.1867	333	2382.5	2918.7	2634.5	4659.6	3643.3	3072.1	90.5	81.7	92.1	84.8	89	89.7
PY17X_1028500	210	136.7	283.3	2.08	1.1	0.56	1.89	0.0584825	0.999749	0.1869	334	164.6	198.5	47	335.1	264.5	250.4	42.2	22.9	37.8	27.8	41.4	50.6
PY17X_1028100	69.1	91.5	46.7	0.505	-1	0.52	-1.89	0.0584861	0.999749	0.1869	334	153.7	51.9	68.8	51.7	39.6	48.8	73.4	52.8	62.4	51.6	71.5	70
PY17X_1352700	2838.8	3362.1	2315.5	0.689	-0.5	0.28	-1.89	0.0586551	0.999749	0.1873	335	3106.4	4080.3	2899.7	2680.6	2363.5	1902.3	51.8	18.1	61.9	27.8	45.1	55.1
PY17X_0910300	3779.9	3292.2	4267.6	1.3	0.4	0.2	1.89	0.0586695	0.999749	0.1873	335	3466.7	3136.5	3273.5	4515.7	4432.1	3854.9	83.8	82.5	83	84.4	84.2	84.5
PY17X_1236900	2609.2	3584.2	1634.3	0.456	-1.1	0.6	-1.89	0.0587818	0.999749	0.1875	336	3163.3	6390.1	1199.2	1927.3	1651.2	1324.3	58.1	30.7	70.1	37.5	51.6	57.7
PY17X_1145500	1556.4	1195.5	1917.3	1.6	0.7	0.36	1.89	0.0588184	0.999749	0.1876	336	1289.4	844.5	1452.7	1468.5	1821.7	2461.6	60.3	64.8	71.9	64.3	63.5	65.5
PY17X_1006700	7226.8	5176.7	9276.9	1.79	0.8	0.45	1.89	0.0589033	0.999749	0.1876	336	5260	3105.4	7164.8	5941.4	10674.8	11214.5	45	24.8	52	29.7	41.5	44.9
PY17X_1435500	6056.3	4567.1	7545.4	1.65	0.7	0.38	1.89	0.0589421	0.999749	0.1876	336	4825.2	3269.8	5606.4	5156.6	7566.8	9912.9	62.3	57.9	70.3	61.4	62.7	69.8
PY17X_1400093	4.9	7.6	2.2	0.287	-1.8	0.95	-1.89	0.0589533	0.999749	0.1876	336	4.7	7.4	10.6	2.2	2.8	1.6	20.1	17.1	42.7	0	12	12
PY17X_1472001	18.3	26.4	10.2	0.369	-1.4	0.76	-1.89	0.0589621	0.999749	0.1876	337	35.9	5.9	37.5	13.5	8.3	8.9	64.9	26.1	56.3	33.4	52	41.2
PY17X_1232500	9429.5	11066.4	7792.4	0.704	-0.5	0.27	-1.89	0.0590662	0.999749	0.1878	337	11324.5	12482.3	9392.5	6301.2	8626.4	8449.7	86.6	80.5	87.8	84.4	87.2	87
PY17X_1341500	216.2	295.5	136.9	0.462	-1.1	0.59	-1.89	0.059218	0.999749	0.1882	338	457.1	334.8	94.6	159.7	114.3	136.6	90.4	88.9	93	89.8	91.3	88.4
PY17X_0844301	6.6	10	3.1	0.323	-1.6	0.86	-1.89	0.0592425	0.999749	0.1882	338	6.8	10.4	12.9	2.2	5.5	1.6	49.4	26.9	60.3	11.6	27.2	14.9
PY17X_0523100	15816.1	10183.6	21448.5	2.11	1.1	0.57	1.89	0.0592979	0.999749	0.1882	338	9590.8	17229.3	3730.7	19546.9	17724.6	27074	42.5	34.5	49.6	41.4	41.9	43.4
PY17X_0413400	315.4	430	200.8	0.467	-1.1	0.58	-1.89	0.0593936	0.999749	0.1884	339	352.2	773.4	164.5	224.9	166.8	210.6	89.2	73.9	85.9	75.3	87.4	83.1
PY17X_1447000	4612.8	3180.9	6044.6	1.9	0.9	0.49	1.88	0.0596407	0.999749	0.1891	340	1937.5	5576.7	2028.5	5999.9	6049.2	6084.8	31.7	28	40.8	27.8	29.6	34.3
PY17X_0511600	30.5	39.1	21.8	0.537	-0.9	0.48	-1.88	0.0596773	0.999749	0.1891	341	50.8	25.2	41.4	27	16.6	21.9	34.8	12.9	35.8	14	19.7	30.8
PY17X_0624000	23163.1	17458.8	28867.5	1.65	0.7	0.39	1.88	0.0597812	0.999749	0.1893	341	11926.6	26029.9	14419.8	31353.3	29360.4	25888.8	36.2	30.6	42	30.9	33.9	37.3
PY17X_0304000	22884.6	16405.4	29363.7	1.79	0.8	0.45	1.88	0.0598049	0.999749	0.1893	341	12207.6	25622.4	11386.3	38828.5	25071.2	24191.4	71.7	67	74.1	68.8	73.5	75.5
PY17X_1372200	4.2	7	1.4	0.233	-2.1	1.12	-1.88	0.0599482	0.999749	0.1897	342	6.8	3	11.2	0	1.8	2.4	40.3	31.2	64.6	0	23.1	16.3
PY17X_1362800	2698.4	2134.8	3262.1	1.53	0.6	0.33	1.88	0.060068	0.999749	0.19	343	2337.1	2441.6	1625.6	2624.4	3023.2	4138.7	52.6	35.6	58.9	39.9	51.4	54.4
PY17X_1006100	753.1	506.1	1000	1.97	1	0.52	1.88	0.0601153	0.999749	0.19	343	488.3	248.9	781.2	620.7	1055	1324.3	80	75.3	82.1	70.1	76.4	82.5
PY17X_0713400	23059.1	15121.6	30996.6	2.05	1	0.55	1.88	0.0601403	0.999749	0.19	343	10640.5	27595.9	7128.5	37515.1	28747.7	26726.9	70.5	47.2	79.9	49.5	67.3	76.7
PY17X_MIT00400	49.6	75.8	23.5	0.313	-1.7	0.89	-1.88	0.0604443	0.999749	0.1908	345	12.9	179.3	35.3	22.5	20.3	27.6	0	0	0	0	0	0
PY17X_1005100	15062.2	11741.4	18383	1.57	0.6	0.34	1.88	0.0605387	0.999749	0.191	346	9240.7	16735.9	9247.6	19457	18013	17678.9	52	42	57.3	42.2	50.4	53.8
PY17X_0410900	2851.3	3400.3	2302.3	0.677	-0.6	0.3	-1.88	0.0607903	0.999749	0.1917	347	4521.1	2838.7	2841	2392.8	2235.4	2278.7	37.6	12.3	45.8	16.5	31.6	37.6
PY17X_1420300	132	87.3	176.6	2.02	1	0.54	1.87	0.061005	0.999749	0.1923	348	80.6	54.8	126.5	85.5	177.8	266.6	41.8	27.1	46.5	32.9	51.5	47.5
PY17X_0932300	29789.5	24990.9	34588.1	1.38	0.5	0.25	1.87	0.0610815	0.999749	0.1924	349	25007.8	20305	29659.9	32943.3	34524.1	36296.8	90	83.2	92.6	84.3	89.4	90.4
PY17X_0528201	2.7	5.1	0.3	0.0813	-3.6	1.93	-1.87	0.0612588	0.999749	0.1929	350	4.7	0	10.6	0	0.9	0	59.4	0	53.7	0	0	0
PY17X_1118300	3683.5	2310.5	5056.4	2.19	1.1	0.6	1.87	0.0614091	0.999749	0.1932	351	1932.8	1130.4	3868.4	2329.8	5557.1	7282.3	50.4	51.1	57.1	48.8	51.3	56.8
PY17X_0110000	8218.8	5601.7	10835.8	1.93	1	0.51	1.87	0.061489	0.999749	0.1934	351	3412.5	9771	3621.6	13389.6	10535.6	8582.2	30.2	27.4	33.5	27.2	29.6	31.1
PY17X_1342600	39	52.8	25.2	0.488	-1	0.55	-1.87	0.0619317	0.999749	0.1947	354	73.8	34.1	50.4	15.7	19.4	40.6	57.7	51.8	43.6	42.5	39.9	55.2
PY17X_0826600	1029.4	1268.6	790.3	0.623	-0.7	0.37	-1.87	0.0621569	0.999749	0.1953	355	1565.1	1444.5	796.3	910.8	793.4	666.6	40.3	26.6	43.8	28.2	36.9	40.5
PY17X_1462000	3195	2456.9	3933.1	1.6	0.7	0.36	1.86	0.0622212	0.999749	0.1954	355	2318.8	3329.1	1722.9	3580.2	3337.4	4881.7	50.8	45	56.2	41.1	48	55.3
PY17X_0113000	3379.5	2912.1	3846.9	1.32	0.4	0.22	1.86	0.0624571	0.999749	0.196	357	3174.1	2758.7	2803.5	4304.3	3740.1	3496.4	75.1	74	76.2	73.2	74.4	73.6
PY17X_0923400	3079.8	2366.2	3793.3	1.6	0.7	0.37	1.86	0.062788	0.999749	0.1969	358	2290.4	3206.1	1602.1	3418.2	3326.4	4635.4	75.7	64.4	80.3	66	74.5	79.8
PY17X_0211100	1720.3	2339.4	1101.2	0.471	-1.1	0.59	-1.86	0.0631233	0.999749	0.1979	360	2440	3769.1	809.2	1477.5	989.6	836.5	64.7	41.7	70.2	46.4	57.2	61.8
PY17X_1213400	66230.5	91145.5	41315.6	0.453	-1.1	0.61	-1.86	0.0632933	0.999749	0.1983	361	91484.7	150394	31558	60619.7	36640.7	26686.3	57.4	42.5	61.7	38.7	47.3	55.4
PY17X_1446800	219.5	274.3	164.6	0.6	-0.7	0.4	-1.85	0.063605	0.999749	0.1991	363	367.7	163	292.1	141.7	181.5	170.7	81.6	79.2	78.3	79.7	78.2	83.2
PY17X_0915900	6498	8123.2	4872.7	0.6	-0.7	0.4	-1.85	0.0636337	0.999749	0.1991	363	10498.3	4441.8	9429.5	4724.8	5157.2	4736.2	85.9	55	91.3	60.4	79.1	84.3
PY17X_0924500	34881.7	25867.9	43895.5	1.7	0.8	0.41	1.85	0.0637047	0.999749	0.1992	364	23484.8	16055.9	38063.1	34643.4	47898.7	49144.4	80.2	53.9	89.1	58.9	77.5	85.3
PY17X_0718300	427.1	292.1	562	1.92	0.9	0.51	1.85	0.0638304	0.999749	0.1995	364	319.6	134.8	421.9	389	554.7	742.2	39.1	34.5	47	35	41.7	38.7
PY17X_0415200	885.6	728.5	1042.6	1.43	0.5	0.28	1.85	0.0639911	0.999749	0.1999	365	751	557.1	877.4	1027.7	990.5	1109.7	74.2	73.6	73.8	70.5	71.7	70.7
PY17X_0717300	1952.8	1417	2488.6	1.76	0.8	0.44	1.85	0.0640219	0.999749	0.1999	365	1023.3	2212	1015.6	3141.6	2383.7	1940.5	45.8	44.4	49.2	44.6	43.4	48.4
PY17X_1457700	5221.6	3631	6812.3	1.88	0.9	0.49	1.85	0.0640697	0.999749	0.2	366	2616.8	6231.5	2044.7	7580.8	7058.2	5797.9	63.8	49.7	69.3	48.3	61.2	64.5
PY17X_0820200	3351	2908.1	3793.9	1.3	0.4	0.21	1.85	0.0641476	0.999749	0.2001	366	2582.9	2898	3243.3	3730.8	3745.6	3905.3	84.4	72.9	86	76.4	83.3	85.4
PY17X_1010800	10441.9	7661.4	13222.4	1.73	0.8	0.43	1.85	0.0643057	0.999749	0.2005	367	6492.5	11968.2	4523.6	13603.2	13542.3	12521.7	39.4	34.6	48.6	33.7	38.1	42.5
PY17X_1222500	9919	11144.2	8693.8	0.78	-0.4	0.19	-1.85	0.0643709	0.999749	0.2006	367	11192.5	10581.4	11658.8	9294.5	8863.2	7923.7	59.7	35.3	68.4	39.9	54.5	61.2
PY17X_0400035	10.6	15.9	5.3	0.301	-1.7	0.94	-1.85	0.0646794	0.999749	0.2014	369	19.6	3	25.2	9	4.6	2.4	60.6	19.4	47.4	50.3	22	33.4
PY17X_1024600	305.3	370.7	240	0.647	-0.6	0.34	-1.85	0.0647562	0.999749	0.2015	370	360.3	481.5	270.3	283.4	228.5	208.1	24.8	34.2	22.5	29.6	21.9	26
PY17X_1421400	3711.7	3054.9	4368.5	1.43	0.5	0.28	1.85	0.0648836	0.999749	0.2018	370	2466.4	3711.4	2987	4992.4	4259.8	3853.3	71.7	54.9	74.8	58	68.6	73
PY17X_0206000	40404.2	24856.3	55952.2	2.25	1.2	0.63	1.84	0.0650983	0.999749	0.2024	372	24414.6	42973.2	7181.1	60680.4	38644.8	68531.3	83.8	73.1	85.2	74.2	83.7	90.1
PY17X_0405000	12221.9	8475.6	15968.1	1.88	0.9	0.5	1.84	0.0652057	0.999749	0.2026	372	7445.4	13768.3	4213.1	15861.1	12494.6	19548.7	60.1	29.8	72	33.5	53.4	67.5
PY17X_0608400	1171.9	1671.3	672.4	0.402	-1.3	0.71	-1.84	0.0653809	0.999749	0.203	373	1564.4	3020.9	428.6	1083.9	510.5	422.7	71.5	66.1	69.5	64.5	66.8	72.6
PY17X_1429200	3046.7	4012.1	2081.3	0.519	-0.9	0.51	-1.84	0.0655587	0.999749	0.2035	374	6753.9	3191.3	2091.1	1468.5	2300.8	2474.6	50.9	32.1	57.8	35.3	49.5	54.5
PY17X_1120400	2070.6	1687.6	2453.5	1.45	0.5	0.29	1.84	0.0656433	0.999749	0.2036	375	1748.6	1246	2068.2	2631.1	2275.9	2453.4	81.3	83	81.7	80	82.1	80.2
PY17X_1405300	2431.1	2046	2816.2	1.38	0.5	0.25	1.84	0.0657603	0.999749	0.2039	375	1824.4	1817.9	2495.7	2682.9	2805.8	2959.9	45.9	34.2	53.3	38.9	45.9	52.7
PY17X_0519300	4762	3808.2	5715.7	1.5	0.6	0.32	1.84	0.0664198	0.999749	0.2058	379	4280.1	2600.2	4544.3	5116.1	6003.1	6027.9	89.3	60.1	92	67.2	86.5	88.2
PY17X_1352800	1229.4	1449	1009.8	0.696	-0.5	0.28	-1.84	0.0664625	0.999749	0.2058	379	1628.7	1585.3	1133.1	1137.9	1039.4	852	89	89.8	90.1	90.5	90.2	91.2
PY17X_1309400	2180.9	1714.8	2647.1	1.54	0.6	0.34	1.83	0.0666953	0.999749	0.2065	381	1466.2	2324.6	1353.6	3166.4	2565.3	2209.6	51.6	38	60.2	42.1	50	55.5
PY17X_0603300	9.7	16.1	3.3	0.227	-2.1	1.17	-1.83	0.0672994	0.999749	0.2082	384	4.7	37	6.7	0	7.4	2.4	42.2	62	66.6	11.1	41.9	27.9
PY17X_0400031	5.6	9	2.2	0.238	-2.1	1.13	-1.83	0.0674052	0.999749	0.2084	385	11.5	1.5	14	2.2	3.7	0.8	31.2	12.3	30.5	0	12.6	12.3
PY17X_1000091	3.4	5.9	0.9	0.174	-2.5	1.38	-1.83	0.0677696	0.999749	0.2094	387	8.1	3	6.7	0	2.8	0	40.1	26.6	47.8	0	35.8	0
PY17X_0513700	7136.3	5805.1	8467.5	1.46	0.5	0.3	1.83	0.0678009	0.999749	0.2094	387	4925.4	7492.3	4997.6	9429.4	8682.6	7290.4	57.9	53	62.5	52.7	56.3	60.2
PY17X_1044900	4.4	7.6	1.1	0.174	-2.5	1.38	-1.83	0.0678154	0.999749	0.2094	387	6.8	13.3	2.8	0	0	3.3	33.8	32.1	33.1	0	0	23.3
PY17X_1127700	6278.3	7371.9	5184.7	0.703	-0.5	0.28	-1.82	0.0680691	0.999749	0.21	389	9013.2	6542.7	6559.9	6035.9	5063.3	4454.9	90.7	79.2	91.5	84.2	89.3	89.6
PY17X_1436300	261.2	198.4	324	1.63	0.7	0.39	1.82	0.0682325	0.999749	0.2104	389	197.1	128.9	269.2	256.4	333.6	382.1	45.7	19.3	42.3	17.2	43.7	40.3
PY17X_0947500	3.5	5.8	1.2	0.239	-2.1	1.13	-1.82	0.0683343	0.999749	0.2106	390	5.4	5.9	6.2	0	2.8	0.8	25.7	20.8	38.6	0	5.4	5.4
PY17X_0312100	11177.5	7584	14770.9	1.95	1	0.53	1.82	0.0683902	0.999749	0.2107	390	4970.1	13790.5	3991.5	15184.2	13534	15594.6	27.3	23.9	32.3	26.4	26.7	29.9
PY17X_0418100	15667.8	11069.3	20266.3	1.83	0.9	0.48	1.82	0.068445	0.999749	0.2107	391	7719.7	18739	6749.1	23378.9	20537.8	16882.2	46.8	28.3	50.8	33.4	42	47.2
PY17X_0525100	102991	59322.6	146659	2.47	1.3	0.72	1.82	0.0686606	0.999749	0.2113	392	22874.6	129241	25852	204446	129431	106098	52	52.5	62.1	54.6	66.5	67.4
PY17X_0800071	25.9	33.3	18.5	0.574	-0.8	0.44	-1.82	0.0687024	0.999749	0.2113	392	33.9	34.1	31.9	13.5	24.9	17.1	56.3	47.8	66.4	36.5	50.3	59.2
PY17X_1357600	8489.9	6350.5	10629.2	1.67	0.7	0.41	1.82	0.0687678	0.999749	0.2114	393	5943.3	4040.3	9068	8008.1	11070.1	12809.4	48.5	28.9	60.5	32.8	46.3	55.5
PY17X_0835700	122.1	93	151.2	1.64	0.7	0.39	1.82	0.0689219	0.999749	0.2117	393	86	106.7	86.2	134.9	104.1	214.6	54.7	76	54.1	64	58.8	46.7
PY17X_1351900	48.6	35.4	61.8	1.76	0.8	0.45	1.82	0.0689672	0.999749	0.2117	393	42	29.6	34.7	42.7	51.6	91	20.5	17.5	13	11	9.4	9.6
PY17X_0403100	25	33.3	16.6	0.528	-0.9	0.51	-1.82	0.0689723	0.999749	0.2117	394	34.5	29.6	35.8	6.7	20.3	22.8	67.6	60.6	52.8	27.8	40	53.6
PY17X_MIT00200	582.2	863.5	301	0.348	-1.5	0.84	-1.82	0.0690302	0.999749	0.2117	394	191.7	1973.5	425.3	499.2	218.4	185.3	83.6	84	80.3	81	88.6	84.5
PY17X_1400011	139.9	161.5	118.4	0.732	-0.5	0.25	-1.82	0.0690781	0.999749	0.2118	394	157.1	167.4	160	123.7	107.8	123.6	47.5	42.2	53.9	46.4	49.6	50.4
PY17X_1456100	1431.1	1160.9	1701.4	1.47	0.6	0.3	1.82	0.0694234	0.999749	0.2127	396	1160.8	1364.5	957.4	2041.9	1317.6	1744.6	82.3	63.9	90.7	66	82.5	88.8
PY17X_0700049	20.2	27.8	12.6	0.449	-1.2	0.64	-1.82	0.0694511	0.999749	0.2127	396	33.2	10.4	39.7	11.2	12	14.6	81.9	53.3	74.6	24.6	54.8	51.2
PY17X_1413900	340.7	402.5	278.9	0.694	-0.5	0.29	-1.81	0.0696704	0.999749	0.2131	397	448.3	320	439.3	233.9	321.6	281.3	53	36.5	59.9	44.6	48.6	53.1
PY17X_1134700	2301.3	2859.4	1743.3	0.609	-0.7	0.39	-1.81	0.0696739	0.999749	0.2131	398	3360.4	3286.1	1931.7	2361.3	1613.4	1255.2	90.2	72.1	91	79.8	84.6	88.3
PY17X_0103200	80.3	105.3	55.4	0.52	-0.9	0.52	-1.81	0.0697914	0.999749	0.2134	398	126.6	44.4	144.9	56.2	62.7	47.2	31.1	12.1	39.9	11.4	22.6	31.2
PY17X_1311500	2315.3	1831.2	2799.5	1.53	0.6	0.34	1.81	0.0703071	0.999749	0.2148	401	1335.5	2524.6	1633.4	3076.4	2788.2	2533.9	82.5	72.4	87.3	76.7	83.7	89.4
PY17X_0935400	7665	6451.3	8878.6	1.38	0.5	0.25	1.81	0.0703717	0.999749	0.2149	402	5782.8	7794.6	5776.5	9879.2	8143.6	8613.1	88.2	79.5	90.9	84.3	87.6	90.6
PY17X_1411300	360	414.7	305.2	0.733	-0.4	0.25	-1.81	0.0706833	0.999749	0.2158	403	386	447.4	410.7	348.6	307.8	259.3	71	72	84.7	68.3	71	75.6
PY17X_1335700	435.9	509.1	362.8	0.709	-0.5	0.27	-1.81	0.0708612	0.999749	0.2162	404	580.4	500.8	446	438.5	327.1	322.7	78.9	77.4	79.6	75.8	79.9	75
PY17X_0822900	18440.6	11523.4	25357.8	2.2	1.1	0.63	1.8	0.0711603	0.999749	0.217	406	11210.8	19848.7	3510.8	25576.1	17040.9	33456.4	74.3	62.6	77.6	66.5	71.9	76.6
PY17X_0914200	15348	12783.1	17912.8	1.4	0.5	0.27	1.8	0.0717806	0.999749	0.2188	410	12434.5	10077.7	15837.2	17777.1	18526.3	17435	85.2	81.7	87.5	83.6	85.3	85.8
PY17X_1106400	41.3	60.8	21.7	0.364	-1.5	0.81	-1.8	0.0718794	0.999749	0.2189	410	117.8	14.8	49.8	9	22.1	34.1	25.4	19.4	23.8	14.9	18.9	16.7
PY17X_1411900	11291.8	9251.1	13332.6	1.44	0.5	0.29	1.8	0.0720734	0.999749	0.2194	411	10497	8776.9	8479.3	10077.1	13584.6	16336	61.8	47	67.3	52.4	61.4	65.4
PY17X_1241300	11912.8	9785.6	14039.9	1.43	0.5	0.29	1.8	0.0722262	0.999749	0.2198	412	9831.3	11097	8428.4	17752.3	12419	11948.5	88.8	83.4	89.7	85.5	87.8	87.5
PY17X_1221200	990.4	1230.2	750.7	0.611	-0.7	0.4	-1.8	0.0723783	0.999749	0.2201	413	1759.4	1189.7	741.4	672.4	753.7	825.9	65.4	56.3	66.8	54	60.6	65.4
PY17X_1403800	289.4	366.9	211.8	0.578	-0.8	0.44	-1.8	0.0724193	0.999749	0.2201	413	443.6	191.1	466.1	166.4	242.3	226.8	55.2	35.3	63.8	40.9	50.3	60.5
PY17X_1100015	184.6	146.4	222.7	1.51	0.6	0.33	1.8	0.0724813	0.999749	0.2202	414	148.3	102.2	188.6	209.1	225.8	233.3	49.4	48.5	58	56	51.7	59.8
PY17X_0938700	682.5	782.7	582.3	0.746	-0.4	0.24	-1.79	0.0728317	0.999749	0.2211	416	782.9	782.3	782.9	524	533.5	689.4	41.1	43.1	48.5	39.1	43.2	45.7
PY17X_0936000	1032.4	734.6	1330.2	1.81	0.9	0.48	1.79	0.0729126	0.999749	0.2213	416	688.1	388.2	1127.6	958	1384.9	1647.8	66.9	54.1	75.1	57.1	65.2	70.9
PY17X_1305100	551.6	682.7	420.6	0.615	-0.7	0.39	-1.79	0.0733862	0.999749	0.2226	419	815.4	388.2	844.4	389	466.2	406.5	29.5	23.6	36.9	19.8	29	31.8
PY17X_1033000	59758.8	43773.4	75744.2	1.73	0.8	0.44	1.79	0.0735142	0.999749	0.2227	419	46885.5	25361.7	59073	52238.3	75560.9	99433.5	78.9	63.6	85.3	64.9	78.1	83.7
PY17X_0403700	10487.3	8942	12032.5	1.35	0.4	0.24	1.79	0.0735393	0.999749	0.2227	420	7419	9492.5	9914.6	12834.1	12355.5	10908	18.7	8.4	33.4	8.7	16.4	23.6
PY17X_1050501	3.4	6.1	0.8	0.167	-2.6	1.44	-1.79	0.0735405	0.999749	0.2227	420	2	8.9	7.3	0	0	2.4	13.1	13.1	26.5	0	0	13.1
PY17X_0627100	2.1	3.4	0.7	0.125	-3	1.68	-1.79	0.0736568	0.999749	0.2229	420	2.7	3	4.5	2.2	0	0	48.3	13.7	23.3	13.7	0	0
PY17X_1015300	12142.4	10334.3	13950.5	1.35	0.4	0.24	1.79	0.0737981	0.999749	0.2232	421	11672.6	10780	8550.4	15226.9	13733.9	12890.7	83.6	71.7	88.5	75.5	82.9	84.3
PY17X_0918400	280.4	233.5	327.2	1.4	0.5	0.27	1.79	0.0738353	0.999749	0.2232	421	235.7	189.6	275.3	299.1	335.4	347.1	29.5	28.6	29.8	28.5	26.8	23.4
PY17X_0904900	518.4	603.8	433.1	0.716	-0.5	0.27	-1.79	0.0739102	0.999749	0.2233	422	575	691.9	544.5	512.7	424.8	361.8	34.8	30.1	40.1	32.3	39.7	39.9
PY17X_0110900	2625.2	1858.5	3391.9	1.82	0.9	0.49	1.79	0.0740023	0.999749	0.2235	422	1577.3	1054.9	2943.4	2323.1	3489.5	4363	67	66.8	68.4	65.2	64.6	66
PY17X_1366900	8089.6	10472.8	5706.4	0.545	-0.9	0.49	-1.79	0.0741686	0.999749	0.2239	423	11157.3	15577.3	4683.7	6809.5	5661.3	4648.4	30.5	25.9	36.5	25.4	29.4	31.7
PY17X_1214000	90322.5	62657.8	117987	1.88	0.9	0.51	1.78	0.0744129	0.999749	0.2245	425	74607	25509.8	87856.7	99837.2	106329	147795	95.6	66.1	95.9	88.3	95.6	96
PY17X_0900300	3.8	6	1.6	0.243	-2	1.14	-1.78	0.0744609	0.999749	0.2245	425	3.4	4.4	10.1	2.2	0.9	1.6	23.5	3.8	37.2	13.7	1.8	13.7
PY17X_0810900	3952.2	3336.9	4567.4	1.37	0.5	0.25	1.78	0.0747126	0.999749	0.2252	426	3218.8	2780.9	4011.1	4209.8	4872.5	4619.9	21.4	23.8	25	20.9	20.5	22.7
PY17X_1436200	3241.1	2802.3	3680	1.31	0.4	0.22	1.78	0.0749965	0.999749	0.2259	428	2488.8	2902.4	3015.6	4043.4	3677.4	3319.2	18.4	11.5	27.8	9.5	15.4	20.7
PY17X_0716100	4594.7	3988.6	5200.8	1.3	0.4	0.21	1.78	0.0752564	0.999749	0.2266	430	3634	3819.5	4512.4	5563.6	4879	5159.7	36.1	16.7	49.3	18.9	32.4	41.9
PY17X_1143000	3216	2555.3	3876.8	1.52	0.6	0.34	1.78	0.075401	0.999749	0.2269	430	2337.8	3487.6	1840.5	4290.8	3441.5	3898	44.3	27.7	54.9	29.6	39.2	49
PY17X_0308300	5.4	8	2.8	0.348	-1.5	0.86	-1.78	0.0755054	0.999749	0.2271	431	7.4	5.9	10.6	2.2	2.8	3.3	55.6	15.4	68.4	1.8	29.8	21.5
PY17X_0118701	2	3.6	0.3	0.119	-3.1	1.73	-1.78	0.0755732	0.999749	0.2272	431	5.4	4.4	1.1	0	0.9	0	15	12.3	14	2.5	0	0
PY17X_0318000	456.9	680.3	233.5	0.343	-1.5	0.87	-1.78	0.0757431	0.999749	0.2275	432	355.5	1576.4	109.1	350.8	213.8	135.8	51.2	31.7	45.5	27.6	29.4	37.2
PY17X_0825500	310.1	414.1	206.2	0.499	-1	0.57	-1.77	0.0763711	0.999749	0.2293	436	563.4	164.5	514.3	137.2	180.6	300.8	59.5	61.6	64.2	62.9	54.8	62.9
PY17X_0836800	1754.3	1498.9	2009.8	1.34	0.4	0.24	1.77	0.076449	0.999749	0.2294	436	1431.7	1320.1	1744.8	2176.9	2022.5	1829.9	30.4	30.7	31.7	30.7	29.5	29.9
PY17X_1444200	6205.7	4455.8	7955.5	1.79	0.8	0.47	1.77	0.0766002	0.999749	0.2298	437	4897.7	4815.1	3654.6	4949.7	5563.6	13353.3	53.2	53.4	63.3	53.7	55.3	61.2
PY17X_1368400	391.8	505.5	278	0.548	-0.9	0.49	-1.77	0.0768856	0.999749	0.2305	439	570.9	656.3	289.3	413.8	247.9	172.3	25.1	16	28.4	18.4	27.8	23.9
PY17X_1437500	2021.5	1727.1	2316	1.34	0.4	0.24	1.77	0.0772436	0.999749	0.2314	441	1636.8	1677.1	1867.3	2739.1	2156.1	2052.7	83.6	67.8	84.6	70.7	78.4	81.4
PY17X_0507100	94553.9	59771.5	129336	2.16	1.1	0.63	1.77	0.07756	0.999749	0.2322	443	28394.6	120746	30174.2	164046	123479	100484	50.2	34.2	60.4	35.4	53.8	58.8
PY17X_1040800	1550.6	1972.6	1128.5	0.572	-0.8	0.46	-1.76	0.0776089	0.999749	0.2322	443	2663.5	2252	1002.2	1461.7	956.4	967.4	51.3	47.5	54.4	48	51.3	55
PY17X_1300013	10.4	16.3	4.5	0.3	-1.7	0.99	-1.76	0.0776392	0.999749	0.2322	443	18.3	4.4	26.3	0	4.6	8.9	52.8	26.3	80.5	0	35.3	44.2
PY17X_1318800	16036.7	12976.5	19097	1.47	0.6	0.32	1.76	0.0776631	0.999749	0.2322	443	10757.7	16297.4	11874.3	23837.7	17468.5	15984.8	83.9	69.4	87	74.2	81.4	82.4
PY17X_0526300	9.1	13.2	4.8	0.314	-1.7	0.95	-1.76	0.0778402	0.999749	0.2326	444	8.1	19.3	12.3	11.2	0.9	2.4	46.5	45.9	70.5	36.8	24.7	25.1
PY17X_0609500	202.8	264.4	141.3	0.533	-0.9	0.51	-1.76	0.0779217	0.999749	0.2327	445	335.2	346.7	111.4	175.4	114.3	134.1	20.3	5.1	27.6	7.8	10.3	12.9
PY17X_0934100	3552	2973.2	4130.7	1.39	0.5	0.27	1.76	0.0780724	0.999749	0.2331	446	3454.5	2281.6	3183.4	3958	4445.9	3988.3	84	71.9	85.7	73.7	81	83.6
PY17X_1208800	1516.2	1160.4	1872.1	1.61	0.7	0.39	1.76	0.0783534	0.999749	0.2338	447	755.8	1689	1036.3	2212.9	1640.1	1763.3	72.7	83.8	67.1	72.3	66.1	65.1
PY17X_1130700	274.2	183.4	365.1	1.99	1	0.56	1.76	0.0785657	0.999749	0.2343	448	134.1	115.6	300.5	186.7	364	544.7	39.4	39.4	26.3	28.5	27.7	22
PY17X_1406900	7308.3	6441	8175.5	1.27	0.3	0.2	1.76	0.0787144	0.999749	0.2346	449	6522.3	6304.1	6496.7	8763.7	8457.8	7305	63.4	54.8	65.9	55.8	61.6	65.1
PY17X_1200131	2.2	3.9	0.6	0.184	-2.4	1.39	-1.76	0.0788596	0.999749	0.2349	450	4.7	3	3.9	0	0.9	0.8	63.5	26.8	72.7	0	0	27.9
PY17X_0707700	11871.3	10244.4	13498.2	1.32	0.4	0.23	1.76	0.0789647	0.999749	0.2351	451	10765.1	9788.8	10179.3	15204.4	13895.2	11394.9	88	73.4	90.8	78.4	86.1	85
PY17X_1318300	375.1	438.2	312	0.709	-0.5	0.28	-1.76	0.0791017	0.999749	0.2354	452	390.1	490.4	434.2	382.3	298.5	255.3	48.2	57.2	56.9	46.9	46.4	50.8
PY17X_0101400	251.2	194.2	308.2	1.58	0.7	0.38	1.76	0.0792456	0.999749	0.2357	452	230.9	223.7	128.1	386.8	293.9	243.9	90.8	91.2	90.1	90.6	89.8	90.6
PY17X_1368900	26.6	37	16.2	0.457	-1.1	0.64	-1.75	0.0793073	0.999749	0.2358	453	32.5	23.7	54.8	4.5	23	21.1	49.2	29	15.3	12.3	15	10.6
PY17X_MIT02700	2468.4	3790.1	1146.8	0.303	-1.7	0.98	-1.75	0.0795652	0.999749	0.2364	454	692.8	9809.5	867.9	1884.5	1048.6	507.3	0	0	0	0	0	0
PY17X_1100151	2.3	4.3	0.3	0.0964	-3.4	1.93	-1.75	0.0796899	0.999749	0.2365	455	6.8	0	6.2	0	0.9	0	24.4	0	40	0	14.3	0
PY17X_1447100	1085	1266.7	903.3	0.713	-0.5	0.28	-1.75	0.079692	0.999749	0.2365	455	1470.9	973.4	1355.9	834.3	870.8	1004.8	58.2	36.4	62.2	38.7	47.3	52.9
PY17X_0309100	569	640.5	497.6	0.775	-0.4	0.21	-1.75	0.0799356	0.999749	0.2371	456	659.6	656.3	605.5	542	493.9	456.9	27.6	26.3	34.3	16.8	26	32.1
PY17X_0618200	1210	1603.6	816.4	0.509	-1	0.56	-1.75	0.0799811	0.999749	0.2371	456	2939.8	1161.6	709.5	730.9	827.4	891	60.9	36.2	71.9	43.2	57.6	64.2
PY17X_0627000	1.2	2.5	0	0.0892	-3.5	1.99	-1.75	0.0800075	0.999749	NA	NA	3.4	3	1.1	0	0	0	13.3	26.3	13.3	13.3	0	0
PY17X_1404600	24.5	35.8	13.2	0.371	-1.4	0.82	-1.75	0.0800638	0.999749	0.2371	457	52.8	5.9	48.7	9	11.1	19.5	76.9	13	84.4	48.7	54.2	77.8
PY17X_1346600	974	777.2	1170.7	1.51	0.6	0.34	1.75	0.0800787	0.999749	0.2371	457	790.3	595.6	945.7	922	1092.8	1497.4	31.9	47	29.5	33.7	29.8	27.9
PY17X_1441600	9461.1	12311.4	6610.7	0.537	-0.9	0.51	-1.75	0.0800795	0.999749	0.2371	457	17054.5	15137.3	4742.4	7448.2	6239	6145	23.9	18.5	26.5	19.2	23	24.1
PY17X_1214400	387.3	522.2	252.3	0.484	-1	0.6	-1.75	0.080195	0.999749	0.2373	458	623	174.8	768.9	155.2	304.1	297.5	34.2	39.7	35.8	39.5	36.4	30.9
PY17X_1402200	772770	582290	963249	1.65	0.7	0.42	1.75	0.0803117	0.999749	0.2375	459	393767	856848	496256	1.23296e+06	914565	742217	88.7	51.5	96.9	57.3	89.2	93.6
PY17X_0617800	406	471.7	340.4	0.723	-0.5	0.27	-1.75	0.0806221	0.999749	0.2383	460	489.6	551.1	374.4	339.6	327.1	354.4	58.9	63.4	65.7	64.1	62.7	63.6
PY17X_1238400	760.5	665.7	855.3	1.29	0.4	0.21	1.75	0.0807388	0.999749	0.2385	461	684.7	629.7	682.7	766.9	903	895.9	48.4	35.2	55.1	39.8	47.9	50.8
PY17X_1400007	15.1	8.9	21.3	2.22	1.2	0.66	1.75	0.0809626	0.999749	0.2388	462	8.1	3	15.7	24.7	21.2	17.9	23.9	17.7	21.2	20.5	21.7	23.6
PY17X_1000071	2.8	5	0.6	0.137	-2.9	1.64	-1.75	0.0809636	0.999749	0.2388	462	6.1	0	9	0	0.9	0.8	24.6	0	35.7	0	13.7	27.5
PY17X_0217100	462.9	309.3	616.5	2	1	0.57	1.75	0.0809724	0.999749	0.2388	462	230.9	570.4	126.5	667.9	534.4	647.1	66.1	49.1	77.4	52.2	73.1	75.9
PY17X_1125900	2167	1934.9	2399	1.24	0.3	0.18	1.74	0.0810213	0.999749	0.2388	463	1995.8	1875.7	1933.3	2343.3	2351.5	2502.2	62.1	49.7	67.1	51.4	57	62.9
PY17X_1345900	3179.2	2079.1	4279.3	2.06	1	0.6	1.74	0.0810437	0.999749	0.2388	463	1274.5	3936.6	1026.3	6006.7	3591.7	3239.6	28.6	21.5	34.8	22.2	25.9	31.3
PY17X_0302900	489.7	555	424.5	0.762	-0.4	0.22	-1.74	0.0811052	0.999749	0.2389	463	590.5	521.5	552.9	461	438.6	374	40	27.7	42.3	36.7	41.6	45.4
PY17X_0112100	43924.7	27921.3	59928.1	2.15	1.1	0.63	1.74	0.0813137	0.999749	0.2394	464	19095.7	52009.4	12658.8	93652.9	50028.1	36103.3	55.2	50.4	60.3	61.6	54.7	57.7
PY17X_0217800	1.4	2.8	0	0.0801	-3.6	2.09	-1.74	0.0816266	0.999749	0.2402	466	4.7	3	0.6	0	0	0	15.4	13.4	14.2	0	0	0
PY17X_1370900	2234.4	1835.4	2633.4	1.44	0.5	0.3	1.74	0.0817318	0.999749	0.2404	467	1305	2152.7	2048.6	2498.5	2573.6	2828.2	38	32.1	35.7	38.1	38.4	36.9
PY17X_1113800	88.9	133.3	44.4	0.335	-1.6	0.91	-1.74	0.0818589	0.999749	0.2406	467	235.7	14.8	149.4	22.5	29.5	81.3	68.9	28.7	68	54	52.2	66.5
PY17X_0805500	2662.1	1731.4	3592.9	2.07	1.1	0.61	1.74	0.0819882	0.999749	0.2409	468	1652.4	767.5	2774.4	1675.4	3920.7	5182.5	49.8	47.6	51.3	46.3	49.3	48.8
PY17X_0420600	33199.2	23355.1	43043.3	1.84	0.9	0.51	1.74	0.0820815	0.999749	0.241	469	14284	41167.2	14614	50392	42545.2	36192.7	68.7	53.2	77	55.1	64.8	70
PY17X_0504600	5347.2	6748.6	3945.7	0.585	-0.8	0.45	-1.74	0.0821557	0.999749	0.2411	469	10700.8	5741.1	3804	3568.9	4374.9	3893.2	47.6	36.6	52.3	39	45.2	47.2
PY17X_1111200	9588.3	8185.3	10991.4	1.34	0.4	0.24	1.74	0.0822596	0.999749	0.2413	470	6718.1	8215.4	9622.5	10427.9	11208.3	11338	70.1	57.2	78.2	62.4	68.9	74.7
PY17X_0109800	50698	32392.7	69003.4	2.13	1.1	0.63	1.74	0.0823662	0.999749	0.2415	470	17643	65071	14464	87477.6	65478.7	54053.8	49.2	39.1	55.3	40.5	47.9	52.1
PY17X_1204300	327	438.6	215.5	0.493	-1	0.59	-1.74	0.082416	0.999749	0.2415	471	472.7	179.3	663.7	112.4	247.9	286.2	42	40.5	49.8	41.3	44.6	46
PY17X_1424700	18161.6	13212.6	23110.6	1.75	0.8	0.46	1.74	0.0824533	0.999749	0.2415	471	12912.6	19365.7	7359.6	30309.9	16109.4	22912.6	89.2	82.6	90.5	85.9	88.8	89.8
PY17X_0929100	522.8	425.1	620.4	1.46	0.5	0.32	1.74	0.0825249	0.999749	0.2416	471	404.3	548.2	322.9	712.9	563.9	584.5	58.9	55.5	67.3	54.3	61.8	64.3
PY17X_0921300	882.8	641	1124.5	1.75	0.8	0.47	1.74	0.0825663	0.999749	0.2416	472	542.5	398.5	982.1	762.4	1126	1485.2	70.6	71.1	75.1	74.7	68.9	73.7
PY17X_1363200	3662.9	3159.5	4166.4	1.32	0.4	0.23	1.74	0.0826899	0.999749	0.2418	472	2905.3	2868.3	3705	3886	4281	4332.1	90.6	69.9	93.3	75.6	87.8	90.2
PY17X_0512500	405211	249252	561169	2.25	1.2	0.68	1.73	0.0828822	0.999749	0.2422	473	116188	522614	108954	761565	507875	414068	85.5	93.2	88.9	93.4	93.9	95.2
PY17X_1425400	880.1	1053.2	707	0.671	-0.6	0.33	-1.73	0.0829571	0.999749	0.2423	474	1151.3	1296.4	711.8	793.8	673.6	653.6	32.6	29.2	35.8	27.8	30.6	33.1
PY17X_0917300	3574.6	2723.8	4425.4	1.63	0.7	0.4	1.73	0.0831381	0.999749	0.2427	475	1938.9	4075.8	2156.6	5419.7	4213.7	3642.8	52.1	56.9	55.7	54	55.6	57.9
PY17X_0700039	17.4	25	9.7	0.377	-1.4	0.81	-1.73	0.0832419	0.999749	0.2429	475	29.1	4.4	41.4	11.2	7.4	10.6	66.7	24.1	55.5	13.7	25.3	38.5
PY17X_1319400	902.6	1038.9	766.4	0.739	-0.4	0.25	-1.73	0.0834212	0.999749	0.2433	476	1082.9	1158.6	875.2	670.2	848.6	780.4	60.9	25.2	70.5	31.8	56.2	62.7
PY17X_0500107	22.7	31.7	13.7	0.443	-1.2	0.68	-1.73	0.0834717	0.999749	0.2433	477	35.2	11.9	48.1	6.7	16.6	17.9	65.4	32.5	71.8	0	57.2	63.4
PY17X_1015100	430.3	498.8	361.9	0.728	-0.5	0.27	-1.73	0.0841471	0.999749	0.2451	480	527.6	435.6	533.3	292.3	399	394.3	55.8	57.9	51.7	64	49.3	49
PY17X_1420800	5038.7	6152.7	3924.8	0.638	-0.6	0.38	-1.73	0.0841489	0.999749	0.2451	481	8562.1	3739.5	6156.5	3910.7	3998.1	3865.5	85.3	55.6	90.5	65.2	80	86.5
PY17X_0500300	1.7	3.2	0.3	0.13	-2.9	1.7	-1.73	0.0842551	0.999749	0.2452	481	4.1	1.5	3.9	0	0	0.8	34.7	2.9	14.2	0.3	12.8	1.5
PY17X_0700015	87.8	110.7	64.9	0.592	-0.8	0.44	-1.73	0.08427	0.999749	0.2452	481	105.6	157	69.4	60.7	80.2	53.7	85.1	83	89.6	89.5	83.7	86.1
PY17X_0411300	1787.4	1364.6	2210.3	1.62	0.7	0.4	1.73	0.0843919	0.999749	0.2454	482	977.9	1992.7	1123.1	2206.1	1677.9	2746.9	85.4	86.8	86	84.5	84	82.1
PY17X_0901100	11.9	17.7	6	0.36	-1.5	0.86	-1.73	0.0844436	0.999749	0.2454	482	17.6	7.4	28	2.2	3.7	12.2	43.3	21.7	60.2	12.4	18.1	41.7
PY17X_0940600	342.3	411.4	273.1	0.664	-0.6	0.34	-1.72	0.0847989	0.999749	0.2463	484	451.7	511.1	271.4	292.3	264.5	262.6	40.4	33.6	47.2	34.3	42	50.2
PY17X_1126500	657.9	552.2	763.6	1.38	0.5	0.27	1.72	0.0848669	0.999749	0.2464	485	552.6	462.3	641.8	649.9	768.5	872.3	90.2	77.7	91.8	79.5	86.6	89.3
PY17X_0800400	1.2	2.4	0	0.0895	-3.5	2.02	-1.72	0.0848817	0.999749	NA	NA	4.1	1.5	1.7	0	0	0	40.9	13.7	27.5	0	0	0
PY17X_0915000	155.8	111.8	199.8	1.78	0.8	0.48	1.72	0.0851051	0.999749	0.247	486	96.8	65.2	173.5	143.9	188.9	266.6	53.9	54.3	72.7	66.2	58.7	64
PY17X_1211800	731.9	878.9	584.9	0.666	-0.6	0.34	-1.72	0.0851795	0.999749	0.2471	487	684	1222.3	730.3	654.4	555.6	544.7	38.2	26.7	43.9	32.2	37.7	37.3
PY17X_1368100	2185.8	1666.5	2705.1	1.62	0.7	0.41	1.72	0.0852753	0.999749	0.2472	487	1359.9	1219.3	2420.2	2073.4	2542.2	3499.7	41.9	35	48.8	37.6	40.7	46.2
PY17X_0210400	4729.8	3075	6384.7	2.08	1.1	0.61	1.72	0.0855214	0.999749	0.2478	489	2769.2	1220.8	5234.9	3348.5	7183.5	8622	48.3	42	52.7	41.1	46.4	49.1
PY17X_0314200	371.1	460.5	281.8	0.611	-0.7	0.41	-1.72	0.085762	0.999749	0.2484	490	692.8	287.4	401.2	276.6	253.4	315.4	30.5	31.4	33.8	26	32.3	32
PY17X_1228000	2057.5	1479.3	2635.7	1.78	0.8	0.49	1.72	0.0859179	0.999749	0.2486	491	979.9	2478.7	979.3	3366.5	2454.7	2086	76.6	66.5	79.8	70.1	77.9	77.7
PY17X_0931900	1703.3	2072.2	1334.3	0.644	-0.6	0.37	-1.72	0.0859328	0.999749	0.2486	491	1932.1	2595.7	1688.8	1686.6	1438.4	878	50.6	22.7	65.2	25.2	41.5	48
PY17X_0111800	1533.4	1817.2	1249.7	0.687	-0.5	0.32	-1.72	0.085995	0.999749	0.2487	491	2279.5	1755.7	1416.3	1493.2	1220.9	1034.9	63.8	53.3	75.5	55.8	63.1	74.2
PY17X_0847401	14.3	20.7	7.9	0.425	-1.2	0.72	-1.72	0.0861089	0.999749	0.2489	492	17.6	32.6	11.8	2.2	10.1	11.4	49.9	41.3	62.8	15.3	40	53.1
PY17X_0803100	12.1	18.7	5.6	0.293	-1.8	1.03	-1.72	0.0861935	0.999749	0.2489	492	5.4	44.4	6.2	9	4.6	3.3	0	0	0	0	0	0
PY17X_0712200	136.9	166.8	106.9	0.647	-0.6	0.37	-1.72	0.0862029	0.999749	0.2489	493	174.7	130.4	195.3	72	117.9	130.9	62.2	51.1	63	38.2	43.6	60.7
PY17X_0309300	407.9	477.7	338.1	0.706	-0.5	0.29	-1.72	0.0862683	0.999749	0.2489	493	439.5	568.9	424.7	416	309.6	288.6	33.8	20.2	30.9	24.8	29.1	28.3
PY17X_1360400	52.2	67.7	36.8	0.534	-0.9	0.53	-1.71	0.0865358	0.999749	0.2496	494	110.4	35.6	57.1	42.7	36.9	30.9	28.2	31.1	27	16.5	25.1	14.9
PY17X_1372600	8074.7	6644.2	9505.2	1.43	0.5	0.3	1.71	0.0866958	0.999749	0.2498	495	7291	4742.5	7899	8556.8	9910.9	10047.9	88.8	87.9	90.7	88.3	89.8	89.5
PY17X_0514500	3204.3	2711.9	3696.8	1.36	0.4	0.26	1.71	0.0867116	0.999749	0.2498	495	2811.2	2130.5	3194.1	3586.9	3915.2	3588.3	59.6	59.7	61.3	56.2	59.2	59.7
PY17X_1429000	4290.2	6126.7	2453.7	0.401	-1.3	0.77	-1.71	0.0871022	0.999749	0.2508	498	9701.9	1019.3	7659	1209.9	2924.6	3226.5	80.3	63.7	86.4	60.8	77.5	81.3
PY17X_0408100	9255.8	7265.7	11246	1.55	0.6	0.37	1.71	0.0871403	0.999749	0.2508	498	5402.2	9984.4	6410.5	14280.1	10239.9	9217.9	39.9	31.4	47.2	32.8	39	44.1
PY17X_1231200	10966.5	6946.3	14986.7	2.16	1.1	0.65	1.71	0.0873702	0.999749	0.2514	499	3365.1	14017.2	3456.5	20743.3	14115.4	10101.5	29.6	25.8	32.2	26.1	28	30.1
PY17X_1213500	2240.2	1796.3	2684.1	1.49	0.6	0.34	1.71	0.0875413	0.999749	0.2517	500	1733.7	2283.1	1372.1	3404.7	2451.9	2195.7	34.6	21.5	49.2	26	36.6	46.1
PY17X_0104000	462.1	570.8	353.4	0.619	-0.7	0.41	-1.71	0.0876085	0.999749	0.2517	500	613.6	770.4	328.5	413.8	332.6	313.8	28.1	17	35.3	15.6	24.3	29.2
PY17X_MIT00100	158	212.3	103.8	0.488	-1	0.61	-1.71	0.0876176	0.999749	0.2517	501	69.1	351.1	216.6	130.4	86.6	94.3	40.8	61.8	45.8	28.4	37.2	45.2
PY17X_1472601	6.6	9.5	3.6	0.395	-1.3	0.79	-1.71	0.0880908	0.999749	0.2529	503	10.8	5.9	11.8	2.2	4.6	4.1	53.4	34.7	79.7	31.4	53.6	62.9
PY17X_1132600	105.5	128	83.1	0.658	-0.6	0.35	-1.7	0.088349	0.999749	0.2535	505	99.6	171.9	112.5	76.5	80.2	92.7	75.8	79	73.2	69.9	66.9	69.4
PY17X_1406000	14.4	20.3	8.5	0.403	-1.3	0.77	-1.7	0.0887574	0.999749	0.2546	507	38.6	8.9	13.4	11.2	5.5	8.9	51.3	30.1	24.5	14.6	26.1	33.1
PY17X_0408600	1276.2	1574.3	978.1	0.621	-0.7	0.4	-1.7	0.0888175	0.999749	0.2546	507	1756	915.6	2051.4	784.8	980.4	1169	71	68.5	75.7	72.5	72.4	76.2
PY17X_0700093	8.2	11.3	5.1	0.435	-1.2	0.71	-1.7	0.0890376	0.999749	0.2551	509	13.5	11.9	8.4	6.7	4.6	4.1	42.9	22.5	30.1	10.1	22.4	21.3
PY17X_1452000	28287.3	22497.3	34077.3	1.51	0.6	0.35	1.7	0.0890913	0.999749	0.2552	509	20318.1	29041.9	18132	45132	29399.1	27700.8	93.5	86.8	93.8	89.4	93.3	94.3
PY17X_0415800	785.7	1040	531.3	0.51	-1	0.57	-1.7	0.0891769	0.999749	0.2553	510	1210.9	1481.6	427.5	811.8	435.8	346.3	46.5	20.4	54.1	30.8	34.9	38
PY17X_0519600	3826.3	4787.1	2865.6	0.599	-0.7	0.44	-1.7	0.0892566	0.999749	0.2554	510	5777.4	6249.3	2334.6	2754.8	2860.1	2981.9	85.8	79.7	89.9	83.2	85.2	88.2
PY17X_0941000	13467.7	11575.5	15359.9	1.33	0.4	0.24	1.7	0.0894807	0.999749	0.2558	511	13726	9645.1	11355.5	15636.2	15340	15103.5	94.7	79.6	95.4	83.7	92.3	93.6
PY17X_1323700	114.9	156.9	73	0.468	-1.1	0.65	-1.7	0.0894923	0.999749	0.2558	511	205.2	48.9	216.6	38.2	92.1	88.6	41.9	30.2	44.4	24.7	38.1	40.8
[truncated: 4,258 more rows]

## Sheet: asexual_deseq2_TIN
name	baseMean	baseMeanA	baseMeanB	foldChange	log2FoldChange	lfcSE	stat	PValue	PAdj	FDR	falsePos	WT_count_avg	KO_count_avg	WT_TIN_avg	KO_TIN_avg	Flag	Outcome			TIN-log2FC	WT_overlap	KO_overlap	WT1_flag	WT2_flag	WT3_flag	KO1_flag	KO2_flag	KO3_flag
PY17X_0219301	4514.6	350.1	8679.2	24.7	4.6	0.27	17.32	3.15387e-67	1.87277e-63	1.8e-63	0	350.1	8679.2	71.8	72.0667			FDR	0.05	0.00534827	0	0
PY17X_0724000	709.3	1410.9	7.7	0.00586	-7.4	0.55	-13.53	9.94569e-42	5.90476e-38	2.839e-38	0	1410.93	7.73333	81.3	48.4667			Minimum count	20	-0.746262	0	0
PY17X_1321000	7870.8	15698.7	43	0.00273	-8.5	0.65	-13.08	4.22704e-39	2.50917e-35	8.043e-36	0	15698.7	43	58.4667	34.9333			Minimum TIN	40	-0.74301	0	0
PY17X_1319100	9842.8	19588.9	96.7	0.00491	-7.7	0.61	-12.62	1.69001e-36	1.00302e-32	2.13e-33	0	19588.9	96.6667	57.9	43.7			TIN log2FC	1.5	-0.40593	0	0
PY17X_0952301	159	305	13.1	0.0428	-4.5	0.36	-12.61	1.86557e-36	1.10703e-32	2.13e-33	0	305	13.1	76.5	66.1667					-0.209355	0	0
PY17X_1424900	18322.7	36566.3	79.1	0.00215	-8.9	0.71	-12.56	3.32211e-36	1.97101e-32	3.16e-33	0	36566.3	79.1333	78.0333	61.4					-0.345852	0	0
PY17X_0611100	3178.5	6337.2	19.8	0.0031	-8.3	0.66	-12.53	5.06499e-36	3.00455e-32	4.13e-33	0	6337.2	19.8333	46.0667	26.8			Total	1219	-0.78149	0	0
PY17X_1228700	4662.6	9276.3	48.9	0.00525	-7.6	0.61	-12.39	3.00966e-35	1.78503e-31	2.147e-32	0	9276.27	48.9	60.9667	51.4667			Green	1012	-0.244382	0	0
PY17X_0219401	1271.4	64.4	2478.4	38.1	5.3	0.43	12.3	8.65965e-35	5.13517e-31	5.492e-32	0	64.4	2478.4	63.3667	75.4667			Flagged	207	0.252115	0	0
PY17X_0945600	6337	12672.3	1.8	9.74e-05	-13.3	1.1	-12.12	8.20733e-34	4.86612e-30	4.685e-31	0	12672.3	1.76667	26.6333	1.53333	Flagged				-4.11849	0	0
PY17X_1323300	15004	29903.2	104.9	0.00349	-8.2	0.68	-12.08	1.42357e-33	8.43892e-30	6.87e-31	0	29903.2	104.867	48.5	28					-0.792558	0	0
PY17X_0627300	140.7	273.6	7.7	0.029	-5.1	0.42	-12.07	1.44421e-33	8.5598e-30	6.87e-31	0	273.6	7.7	73.8	47.7333					-0.628624	0	0
PY17X_1345100	1572.5	3091.3	53.8	0.0176	-5.8	0.48	-12.05	1.95059e-33	1.15592e-29	8.565e-31	0	3091.33	53.7667	86.0333	80.0333					-0.104295	0	0
PY17X_1463900	10842.7	21580.2	105.2	0.00486	-7.7	0.64	-11.99	3.93336e-33	2.33052e-29	1.601e-30	0	21580.2	105.2	77.0333	72.2					-0.093484	0	0
PY17X_1100043	140.2	275.1	5.2	0.0197	-5.7	0.47	-11.99	4.20758e-33	2.49257e-29	1.601e-30	0	275.1	5.23333	67.6	40.5667					-0.736728	0	0
PY17X_0317000	10283.9	3146.2	17421.7	5.54	2.5	0.21	11.76	6.1295e-32	3.6305e-28	2.187e-29	0	3146.2	17421.7	67.9667	68.3					0.00705821	0	0
PY17X_0909300	5227.5	10383.9	71.1	0.00678	-7.2	0.62	-11.54	8.71687e-31	5.16213e-27	2.927e-28	0	10383.9	71.1	35.7	28.2333	Flagged	Resolved			-0.338525	0	0
PY17X_1360600	13620.2	27075.1	165.3	0.00609	-7.4	0.66	-11.17	5.8984e-29	3.49244e-25	1.87e-26	0	27075.1	165.3	76.3	68.6					-0.153474	0	0
PY17X_1359200	28566.4	56817	315.8	0.00555	-7.5	0.69	-10.92	9.6767e-28	5.72861e-24	2.907e-25	0	56817	315.833	81.8	72.1					-0.182102	0	0
PY17X_0700067	251.5	496.8	6.2	0.0139	-6.2	0.57	-10.81	3.05052e-27	1.8056e-23	8.706e-25	0	496.767	6.23333	46.7667	25.6333					-0.867459	0	0
PY17X_0935700	787.5	1529.7	45.3	0.0296	-5.1	0.47	-10.78	4.4429e-27	2.62931e-23	1.208e-24	0	1529.67	45.2667	58.5	49.4667					-0.24198	0	0
PY17X_1453600	570.4	1130.7	10.2	0.00899	-6.8	0.63	-10.73	7.72929e-27	4.57342e-23	1.968e-24	0	1130.7	10.2333	69.7667	48.5667					-0.522571	0	0
PY17X_0804200	448.2	868.6	27.8	0.0319	-5	0.46	-10.72	8.08966e-27	4.78585e-23	1.968e-24	0	868.6	27.8	37.0667	26.9	Flagged	Resolved			-0.462516	0	0
PY17X_0626900	407.2	812.1	2.4	0.00235	-8.7	0.81	-10.72	8.27564e-27	4.89504e-23	1.968e-24	0	812.1	2.36667	82	12.7					-2.6908	0	0
PY17X_1145100	1486.7	2955.3	18	0.00598	-7.4	0.7	-10.59	3.24239e-26	1.91755e-22	7.403e-24	0	2955.33	18.0333	73.9	56.7667					-0.38053	0	0
PY17X_0832200	592.1	1170.2	13.9	0.0116	-6.4	0.61	-10.58	3.53037e-26	2.08751e-22	7.751e-24	0	1170.23	13.9333	88.8667	56.2667					-0.659362	0	0
PY17X_0705200	3585.1	7092.7	77.4	0.0109	-6.5	0.62	-10.56	4.74016e-26	2.80238e-22	1.002e-23	0	7092.73	77.4333	71.5	64.9333					-0.138984	0	0
PY17X_0603200	642.7	1268.3	17.1	0.0137	-6.2	0.59	-10.48	1.0906e-25	6.44653e-22	2.223e-23	0	1268.27	17.0667	55.6667	40.0333					-0.475612	0	0
PY17X_1367200	586.9	1155.4	18.3	0.0152	-6	0.58	-10.33	4.93209e-25	2.91487e-21	9.393e-23	0	1155.43	18.2667	31.7333	15.2333	Flagged	Resolved			-1.05877	0	0
PY17X_1311900	221.3	434.4	8.2	0.0181	-5.8	0.56	-10.33	4.93692e-25	2.91723e-21	9.393e-23	0	434.4	8.23333	71.6667	36.7333					-0.964212	0	0
PY17X_0317400	12540.8	5107.7	19973.9	3.91	2	0.19	10.29	7.90065e-25	4.6677e-21	1.455e-22	0	5107.7	19973.9	88.7	88.5					-0.00325665	0	0
PY17X_1234700	6549.4	12990	108.8	0.00834	-6.9	0.69	-9.99	1.67495e-23	9.89392e-20	2.988e-21	0	12990	108.767	62.6	49.1					-0.35044	0	0
PY17X_1232400	4072.9	8074	71.9	0.00886	-6.8	0.69	-9.93	3.18365e-23	1.88026e-19	5.507e-21	0	8073.97	71.8667	87.0333	78.8					-0.143372	0	0
PY17X_0901300	262.3	522.9	1.7	0.00283	-8.5	0.86	-9.88	5.33195e-23	3.14852e-19	8.951e-21	0	522.933	1.66667	83.6333	11.7667					-2.82937	0	0
PY17X_0946600	692.2	1379.7	4.8	0.0033	-8.2	0.84	-9.84	7.70937e-23	4.55161e-19	1.257e-20	0	1379.67	4.8	88.4333	53.9					-0.714305	0	0
PY17X_1423700	1125.8	2219.6	32	0.0143	-6.1	0.63	-9.75	1.84361e-22	1.08829e-18	2.923e-20	0	2219.63	32.0333	73.9667	68					-0.121341	0	0
PY17X_0306600	641.6	1217.4	65.7	0.054	-4.2	0.44	-9.67	3.85139e-22	2.27309e-18	5.942e-20	0	1217.4	65.7	19.7	12.9	Flagged	Resolved			-0.610825	0	2				left	left
PY17X_0801500	296.7	517.8	75.5	0.147	-2.8	0.29	-9.66	4.56516e-22	2.6939e-18	6.857e-20	0	517.8	75.5333	61.7	56.8333					-0.118533	0	0
PY17X_1203100	327.3	652.3	2.4	0.00381	-8	0.84	-9.61	7.47647e-22	4.41112e-18	1.094e-19	0	652.3	2.4	82.5667	14.2667					-2.53291	0	0
PY17X_0705100	4590.5	9113.6	67.4	0.00733	-7.1	0.74	-9.54	1.43605e-21	8.47123e-18	2.013e-19	0	9113.6	67.4333	34.9	24.4333	Flagged	Resolved			-0.514376	0	0
PY17X_1339600	3839.1	7509.7	168.5	0.0225	-5.5	0.57	-9.54	1.44594e-21	8.52814e-18	2.013e-19	0	7509.7	168.533	62.8	49.6					-0.340424	0	0
PY17X_1138800	1831	3610.6	51.3	0.0141	-6.1	0.65	-9.53	1.54965e-21	9.1383e-18	2.106e-19	0	3610.6	51.3333	73.5667	72.8					-0.0151138	0	0
PY17X_1439000	14593.2	28764.1	422.2	0.0147	-6.1	0.64	-9.53	1.61805e-21	9.54003e-18	2.148e-19	0	28764.1	422.233	76.6	74.7					-0.0362361	0	0
PY17X_1201100	198.7	396.6	0.8	0.00271	-8.5	0.91	-9.39	5.78595e-21	3.41081e-17	7.506e-19	0	396.6	0.833333	70.8667	13.4					-2.40287	0	0
PY17X_1416200	3221	6347.6	94.5	0.0149	-6.1	0.65	-9.39	6.19696e-21	3.65249e-17	7.861e-19	0	6347.57	94.4667	91.1333	78.0333					-0.223888	0	0
PY17X_1428700	6045	2242.2	9847.8	4.39	2.1	0.23	9.37	6.91988e-21	4.07789e-17	8.587e-19	0	2242.23	9847.83	44.1667	43.0667					-0.0363863	0	0
PY17X_1322300	3184.6	6284.2	85	0.0135	-6.2	0.66	-9.36	7.97845e-21	4.70091e-17	9.69e-19	0	6284.17	84.9667	64.8	61.5					-0.0754074	0	0
PY17X_1149800	1410.7	2780.1	41.4	0.015	-6.1	0.65	-9.31	1.23316e-20	7.26454e-17	1.466e-18	0	2780.07	41.4333	84.1	77.2667					-0.12226	0	0
PY17X_1111500	863.1	1664.7	61.5	0.0364	-4.8	0.52	-9.27	1.79056e-20	1.05464e-16	2.086e-18	0	1664.73	61.4667	75.6667	46.1					-0.714891	0	0
PY17X_1222300	1574	3093.8	54.2	0.0175	-5.8	0.63	-9.21	3.16783e-20	1.86553e-16	3.616e-18	0	3093.77	54.1667	53.4333	43.9333					-0.282424	0	0
PY17X_0814000	18530.9	36607.2	454.6	0.0124	-6.3	0.69	-9.2	3.6224e-20	2.13287e-16	4.054e-18	0	36607.2	454.633	86.6333	84.2					-0.041102	0	0
PY17X_1041400	712.7	1412.4	13	0.00932	-6.7	0.73	-9.18	4.34612e-20	2.55856e-16	4.771e-18	0	1412.43	13.0333	59.9667	29.1					-1.04314	0	0
PY17X_0500141	74.5	141	7.9	0.0546	-4.2	0.46	-9.16	5.0262e-20	2.95842e-16	5.413e-18	0	141.033	7.93333	61.8667	29					-1.09311	0	0
PY17X_1140000	5435.5	10704.6	166.4	0.0155	-6	0.66	-9.11	8.24951e-20	4.85483e-16	8.72e-18	0	10704.6	166.433	58.7333	42.0333					-0.482646	0	0
PY17X_0908500	4674.7	9175.8	173.6	0.0189	-5.7	0.63	-9.06	1.32038e-19	7.76912e-16	1.37e-17	0	9175.83	173.567	70.7	64.9667					-0.122011	0	0
PY17X_1451500	10259.4	19949.9	568.9	0.0285	-5.1	0.57	-9.03	1.6602e-19	9.76695e-16	1.692e-17	0	19949.9	568.9	53.1333	49					-0.116835	0	0
PY17X_0918300	5221.5	10288.1	154.9	0.015	-6.1	0.67	-9.03	1.70684e-19	1.00396e-15	1.709e-17	0	10288.1	154.9	88.3	88.9					0.00976998	0	0
PY17X_0834100	1269.2	2496.8	41.6	0.0164	-5.9	0.66	-8.95	3.58132e-19	2.10617e-15	3.525e-17	0	2496.8	41.5667	49.5	44.9333					-0.139642	0	0
PY17X_0944800	134.4	266.1	2.8	0.0108	-6.5	0.74	-8.87	7.36563e-19	4.33099e-15	7.126e-17	0	266.1	2.76667	38.2333	13.8667	Flagged	Resolved			-1.46321	0	0
PY17X_0714200	18633.1	36697.9	568.3	0.0155	-6	0.68	-8.83	1.0514e-18	6.18116e-15	1e-16	0	36697.9	568.267	88.7667	86.6333					-0.0350958	0	0
PY17X_1320300	154.3	293.5	15.2	0.0505	-4.3	0.49	-8.79	1.52011e-18	8.93522e-15	1.389e-16	0	293.533	15.1667	60.5	42.7667					-0.500448	0	0
PY17X_1009500	918.6	1782	55.3	0.0311	-5	0.57	-8.79	1.53154e-18	9.00085e-15	1.389e-16	0	1781.97	55.3	68.7667	56.6333					-0.280058	0	0
PY17X_1329900	271.5	528.9	14.2	0.0261	-5.3	0.6	-8.79	1.53333e-18	9.00985e-15	1.389e-16	0	528.867	14.2	49.4333	23.6					-1.0667	0	0
PY17X_1422400	345	652.3	37.6	0.0584	-4.1	0.47	-8.76	1.96561e-18	1.1548e-14	1.753e-16	0	652.333	37.6333	59.6667	45.1333					-0.402732	0	0
PY17X_0608700	22173.9	43939.5	408.3	0.00928	-6.8	0.77	-8.72	2.79669e-18	1.64277e-14	2.456e-16	0	43939.5	408.267	88.9	74.6333					-0.252363	0	0
PY17X_0707400	34135	67195.2	1074.7	0.016	-6	0.69	-8.69	3.77853e-18	2.21913e-14	3.251e-16	0	67195.2	1074.73	80.4	67.7667					-0.24662	0	0
PY17X_1228500	1098.5	2155.8	41.1	0.0188	-5.7	0.66	-8.68	3.81652e-18	2.24106e-14	3.251e-16	0	2155.83	41.1	36.3667	21.6667	Flagged	Resolved			-0.747139	0	0
PY17X_0830700	3149	6202	96	0.0154	-6	0.7	-8.64	5.4377e-18	3.19248e-14	4.564e-16	0	6202.03	95.9667	35.1333	28.3667	Flagged	Resolved			-0.308644	0	0
PY17X_1349000	778.7	1494.8	62.7	0.0418	-4.6	0.53	-8.63	6.14917e-18	3.60956e-14	5.044e-16	0	1494.77	62.6667	89.7333	82.6					-0.119502	0	0
PY17X_0318600	90.5	164.1	16.9	0.104	-3.3	0.38	-8.63	6.18539e-18	3.63021e-14	5.044e-16	0	164.1	16.9	64.2333	49.6667					-0.371044	0	0
PY17X_1121700	14498.6	28359.8	637.4	0.0225	-5.5	0.64	-8.61	7.12148e-18	4.17888e-14	5.725e-16	0	28359.8	637.433	80.8333	79.1333					-0.0306648	0	0
PY17X_0303500	344.5	673.9	15	0.022	-5.5	0.64	-8.58	9.5842e-18	5.62305e-14	7.598e-16	0	673.9	15.0333	89.4	73.9					-0.2747	0	0
PY17X_1212000	1138.9	2227.4	50.4	0.0224	-5.5	0.65	-8.48	2.34537e-17	1.37579e-13	1.834e-15	0	2227.37	50.4333	88.7	73.5667					-0.269882	0	0
PY17X_1305400	679.3	1298	60.6	0.0466	-4.4	0.52	-8.47	2.43714e-17	1.42938e-13	1.877e-15	0	1298	60.6333	43.8333	21.5667					-1.02323	0	3				right	right	right
PY17X_1212100	289.3	555.2	23.5	0.043	-4.5	0.54	-8.47	2.46562e-17	1.44584e-13	1.877e-15	0	555.2	23.5	91.7	60.8					-0.59285	0	0
PY17X_1043100	55.6	107.4	3.8	0.0338	-4.9	0.58	-8.43	3.55885e-17	2.08655e-13	2.673e-15	0	107.433	3.8	58	23					-1.33442	0	0
PY17X_1339500	6419.9	12736.4	103.3	0.00806	-7	0.83	-8.42	3.81451e-17	2.23607e-13	2.828e-15	0	12736.4	103.333	49.9333	27.0333					-0.885264	0	0
PY17X_0500171	88	171	5.1	0.0299	-5.1	0.6	-8.39	4.76983e-17	2.7956e-13	3.491e-15	0	171	5.06667	61	30.9333					-0.979647	0	0
PY17X_1202200	115.8	200.3	31.3	0.159	-2.7	0.32	-8.37	5.82314e-17	3.41236e-13	4.207e-15	0	200.333	31.3333	69.0333	53.3					-0.373158	0	0
PY17X_1221500	919.4	1780.2	58.5	0.0328	-4.9	0.59	-8.33	8.17941e-17	4.79232e-13	5.836e-15	0	1780.17	58.5333	68.5333	54.5667					-0.328786	0	0
PY17X_1049001	110.1	216.5	3.7	0.0182	-5.8	0.7	-8.32	8.82014e-17	5.16684e-13	6.215e-15	0	216.533	3.73333	67.5	17.3333					-1.96134	0	0
PY17X_0700025	65.7	123.8	7.5	0.0547	-4.2	0.51	-8.29	1.08938e-16	6.38049e-13	7.583e-15	0	123.833	7.53333	80.7667	35.0333					-1.20503	0	0
PY17X_0526600	299.1	98	500.2	5.11	2.4	0.28	8.28	1.22649e-16	7.18235e-13	8.435e-15	0	98	500.2	82.2333	79.7333					-0.0445403	0	0
PY17X_0205000	2088.8	4058.1	119.6	0.0294	-5.1	0.62	-8.26	1.49534e-16	8.7552e-13	1.016e-14	0	4058.13	119.567	75.9	73.0667					-0.0548865	0	0
PY17X_1438700	1964.2	3859.7	68.7	0.0177	-5.8	0.71	-8.22	2.10109e-16	1.22998e-12	1.411e-14	0	3859.7	68.7333	77.6	72.8333					-0.0914578	0	0
PY17X_0935600	245.5	456.6	34.5	0.0751	-3.7	0.46	-8.18	2.76829e-16	1.62028e-12	1.837e-14	0	456.567	34.5333	76.3333	72.5333					-0.073669	0	0
PY17X_0840500	60.6	116.6	4.6	0.0429	-4.5	0.56	-8.15	3.56312e-16	2.08514e-12	2.338e-14	0	116.567	4.56667	70.4333	27.2333					-1.37088	0	0
PY17X_0944900	112.3	216.6	8	0.0378	-4.7	0.58	-8.13	4.21764e-16	2.46774e-12	2.736e-14	0	216.633	7.96667	35.8667	11.4	Flagged				-1.65361	0	0
PY17X_0527901	82.2	145.9	18.4	0.123	-3	0.37	-8.12	4.67976e-16	2.73766e-12	3.001e-14	0	145.933	18.4	68.3667	50.7667					-0.429412	0	0
PY17X_0810000	1591.9	3111.2	72.6	0.0231	-5.4	0.67	-8.11	5.09188e-16	2.97824e-12	3.229e-14	0	3111.17	72.5667	68.9	28.8					-1.25844	0	3				right	right	right
PY17X_0420000	10784.5	21306.3	262.8	0.0123	-6.3	0.79	-8.07	6.90354e-16	4.03719e-12	4.33e-14	0	21306.3	262.833	74	71.0667					-0.0583522	0	0
PY17X_1440000	558.9	931.5	186.3	0.2	-2.3	0.29	-8.03	1.00998e-15	5.90537e-12	6.266e-14	0	931.5	186.3	24.1333	21.1	Flagged	Resolved			-0.193784	1	2		right		right	right
PY17X_1110400	4847.3	9417.6	276.9	0.0294	-5.1	0.64	-8.01	1.15249e-15	6.73744e-12	7.074e-14	0	9417.63	276.9	75.2667	69.1333					-0.12263	0	0
PY17X_1333700	203.7	386.7	20.6	0.0556	-4.2	0.52	-8	1.21323e-15	7.09132e-12	7.367e-14	0	386.7	20.6	72.5	40.9					-0.82588	0	0
PY17X_1120900	112.8	212.4	13.3	0.0628	-4	0.51	-7.9	2.81298e-15	1.64391e-11	1.69e-13	0	212.367	13.3333	72.3333	42.3667					-0.771731	0	0
PY17X_1308300	576.7	1057.5	96	0.0898	-3.5	0.44	-7.86	3.82904e-15	2.23731e-11	2.277e-13	0	1057.47	96	53.7667	37.7					-0.512147	0	2				left	left
PY17X_0114800	48.3	89.2	7.4	0.0783	-3.7	0.47	-7.85	4.06604e-15	2.37538e-11	2.393e-13	0	89.2333	7.36667	54.5	31.0333					-0.812438	0	0
PY17X_1149100	88.4	167.8	8.9	0.0472	-4.4	0.56	-7.85	4.16916e-15	2.4352e-11	2.428e-13	0	167.8	8.9	66.1667	35.3					-0.906436	0	0
PY17X_1406700	212.5	389.6	35.4	0.0914	-3.5	0.44	-7.84	4.63642e-15	2.70767e-11	2.673e-13	0	389.6	35.3667	42.8667	19.6667					-1.1241	0	0
PY17X_1144400	88.2	169.2	7.2	0.0389	-4.7	0.6	-7.82	5.36572e-15	3.13304e-11	3.063e-13	0	169.167	7.2	47.0333	17.7333					-1.40722	0	0
PY17X_1003100	1768.1	892.4	2643.7	2.96	1.6	0.2	7.77	7.67455e-15	4.4804e-11	4.337e-13	0	892.4	2643.73	92.6333	93.2333					0.00931442	0	0
PY17X_0914000	1082.2	2101.4	62.9	0.0301	-5.1	0.65	-7.73	1.07986e-14	6.30316e-11	6.043e-13	0	2101.37	62.9333	40.3	27.3667					-0.55836	0	1					right
PY17X_0807000	643.2	1228.3	58	0.0464	-4.4	0.57	-7.72	1.19315e-14	6.96324e-11	6.612e-13	0	1228.33	58.0333	51.0333	37.4667					-0.445832	0	0
PY17X_1116200	8817.3	16984.4	650.1	0.0383	-4.7	0.61	-7.69	1.4201e-14	8.2863e-11	7.739e-13	0	16984.4	650.133	77.8	78.3667					0.01047	0	0
PY17X_1200101	62.8	120.3	5.3	0.0446	-4.5	0.58	-7.69	1.42357e-14	8.3051e-11	7.739e-13	0	120.333	5.3	67.9	32.2667					-1.07337	0	0
PY17X_0900047	76.4	151	1.7	0.0138	-6.2	0.8	-7.68	1.5514e-14	9.04932e-11	8.354e-13	0	150.967	1.73333	77.2333	21.5667					-1.84042	0	0
PY17X_1329500	116.7	222.7	10.8	0.0469	-4.4	0.58	-7.67	1.6609e-14	9.68639e-11	8.807e-13	0	222.667	10.7667	48.9667	49.0667					0.00294328	0	0
PY17X_1111400	2038.7	3953.5	124	0.0312	-5	0.65	-7.67	1.66637e-14	9.71658e-11	8.807e-13	0	3953.47	123.967	61.7667	59.5667					-0.0523232	0	0
PY17X_1101400	49.2	92.7	5.7	0.0685	-3.9	0.5	-7.67	1.73683e-14	1.01257e-10	9.048e-13	0	92.7	5.66667	68.1333	32.6					-1.06349	0	0
PY17X_1447300	14641.4	28500.3	782.5	0.0274	-5.2	0.68	-7.67	1.75149e-14	1.02094e-10	9.048e-13	0	28500.3	782.533	57.3333	56.9333					-0.0101006	0	0
PY17X_1327600	1323.2	2558.5	87.9	0.0345	-4.9	0.63	-7.67	1.75947e-14	1.02542e-10	9.048e-13	0	2558.5	87.9333	60.4	50.9333					-0.245938	0	0
PY17X_0106000	1856.9	3568.6	145.2	0.0407	-4.6	0.6	-7.64	2.09626e-14	1.22149e-10	1.068e-12	0	3568.57	145.233	65.8333	64.5667					-0.0280287	0	0
PY17X_1237000	19930.9	39461.7	400.1	0.0101	-6.6	0.87	-7.62	2.61146e-14	1.52144e-10	1.319e-12	0	39461.7	400.1	92.6	88.2667					-0.0691435	0	0
PY17X_1140300	756	1457.1	54.8	0.0376	-4.7	0.62	-7.6	2.89526e-14	1.68649e-10	1.45e-12	0	1457.13	54.8	35.1667	24.5	Flagged	Resolved			-0.521427	0	1						right
PY17X_0614900	22767.4	44617.5	917.3	0.0205	-5.6	0.74	-7.59	3.11106e-14	1.81188e-10	1.544e-12	0	44617.5	917.3	57.3667	47.1333					-0.283465	0	0
PY17X_0400059	48.5	93.9	3.2	0.0406	-4.6	0.61	-7.58	3.47979e-14	2.02628e-10	1.712e-12	0	93.9	3.16667	44.7	9.63333					-2.21417	0	0
PY17X_0947300	43.2	82.1	4.4	0.0527	-4.2	0.56	-7.57	3.59837e-14	2.09497e-10	1.756e-12	0	82.1	4.36667	55.5333	52.6667					-0.0764638	0	0
PY17X_0515900	147786	291653	3919.1	0.0134	-6.2	0.82	-7.57	3.83026e-14	2.2296e-10	1.853e-12	0	291653	3919.13	96.7667	88.3					-0.132097	0	0
PY17X_0623000	4681.8	9032	331.6	0.0367	-4.8	0.63	-7.54	4.67951e-14	2.72348e-10	2.245e-12	0	9032.03	331.6	67.5333	62.3					-0.116368	0	0
PY17X_0930400	18737.7	10755.4	26720	2.48	1.3	0.17	7.53	5.17505e-14	3.01136e-10	2.459e-12	0	10755.4	26720	41.5333	44.2667					0.0919511	0	0
PY17X_1146500	1184.1	2252.2	116	0.0517	-4.3	0.57	-7.53	5.21304e-14	3.03295e-10	2.459e-12	0	2252.17	116.033	61.4333	48.7333					-0.334113	0	0
PY17X_1300800	240.3	458.7	21.9	0.0486	-4.4	0.58	-7.49	6.78515e-14	3.94692e-10	3.175e-12	0	458.733	21.8667	36.7333	19.9	Flagged	Resolved			-0.884321	0	0
PY17X_1416900	1184.5	2313.8	55.2	0.0236	-5.4	0.72	-7.49	6.89688e-14	4.01122e-10	3.201e-12	0	2313.83	55.2	43.0667	41.4667					-0.0546196	0	0
PY17X_1125400	901.3	1748.3	54.3	0.031	-5	0.67	-7.49	7.05824e-14	4.10437e-10	3.249e-12	0	1748.27	54.3	43.3667	38.9					-0.156816	0	1				right
PY17X_0714500	5595.6	10952.5	238.7	0.0218	-5.5	0.74	-7.48	7.59595e-14	4.41629e-10	3.469e-12	0	10952.5	238.667	86.0333	83.2333					-0.0477343	0	0
PY17X_1470801	50.5	99.3	1.7	0.0213	-5.6	0.75	-7.43	1.07227e-13	6.23308e-10	4.858e-12	0	99.3	1.7	61.8667	15					-2.0442	0	0
PY17X_0816600	407.9	791.4	24.5	0.0313	-5	0.68	-7.39	1.41969e-13	8.25123e-10	6.381e-12	0	791.4	24.4667	35.6	15.3667	Flagged	Resolved			-1.21207	0	1						right
PY17X_0901800	441.9	843	40.9	0.049	-4.4	0.59	-7.39	1.49128e-13	8.66584e-10	6.65e-12	0	843	40.8667	84.3333	77.6333					-0.119427	0	0
PY17X_0700003	741.2	1378.1	104.3	0.0761	-3.7	0.5	-7.38	1.55625e-13	9.04182e-10	6.886e-12	0	1378.07	104.3	79.7	78.7					-0.0182161	0	0
PY17X_1349400	10561.2	5070	16052.3	3.17	1.7	0.23	7.38	1.59838e-13	9.28502e-10	7.018e-12	0	5070.03	16052.3	66.6	65.3333					-0.0277029	0	0
PY17X_0627901	311.2	612.3	10.1	0.0162	-6	0.81	-7.38	1.61823e-13	9.39867e-10	7.051e-12	0	612.267	10.1333	82.9667	51.8333					-0.678652	0	0
PY17X_0938800	143.8	277.3	10.4	0.0354	-4.8	0.65	-7.37	1.7344e-13	1.00717e-09	7.5e-12	0	277.3	10.3667	79.7333	50.1					-0.670372	0	0
PY17X_1369300	607.2	1188.2	26.3	0.0213	-5.6	0.75	-7.36	1.80722e-13	1.04927e-09	7.756e-12	0	1188.23	26.2667	54.2333	39.0667					-0.473242	0	0
PY17X_1357700	4710.9	9094.4	327.4	0.036	-4.8	0.65	-7.36	1.90021e-13	1.10307e-09	8.094e-12	0	9094.37	327.4	78.6333	69.9333					-0.169161	0	0
PY17X_1339400	2506.5	4848.2	164.9	0.034	-4.9	0.66	-7.34	2.09207e-13	1.21424e-09	8.846e-12	0	4848.2	164.9	78.7	78.6333					-0.00122262	0	0
PY17X_0705800	174.4	327.5	21.3	0.0669	-3.9	0.53	-7.34	2.11469e-13	1.22715e-09	8.875e-12	0	327.5	21.3	85.9	76.2333					-0.172236	0	0
PY17X_0505500	7029	13794	263.9	0.0191	-5.7	0.78	-7.33	2.38289e-13	1.38255e-09	9.928e-12	0	13794	263.933	47.4333	42.9333					-0.143803	0	0
PY17X_1354400	104.4	207.8	1	0.00366	-8.1	1.11	-7.29	3.15174e-13	1.82832e-09	1.304e-11	0	207.8	1.03333	44.0667	4.73333					-3.21876	0	0
PY17X_0311000	848	1635	61	0.0374	-4.7	0.65	-7.28	3.42024e-13	1.98374e-09	1.405e-11	0	1634.97	60.9667	38.9333	21.5333	Flagged	Resolved			-0.854434	0	0
PY17X_0719800	234.3	447.8	20.9	0.0457	-4.5	0.62	-7.22	5.16535e-13	2.99538e-09	2.106e-11	0	447.767	20.8667	51.1333	37.5					-0.447373	0	0
PY17X_1202300	44.4	83.3	5.4	0.0714	-3.8	0.53	-7.21	5.74335e-13	3.33e-09	2.325e-11	0	83.3333	5.4	71.2	26.5667					-1.42226	0	0
PY17X_1421000	3854.1	7406.2	302.1	0.0407	-4.6	0.64	-7.18	6.99501e-13	4.05501e-09	2.812e-11	0	7406.2	302.1	46.7333	43.5					-0.103437	0	0
PY17X_0810400	676.9	1302	51.8	0.0398	-4.7	0.65	-7.17	7.73302e-13	4.48206e-09	3.087e-11	0	1301.97	51.7667	57.6667	59.7					0.0499933	0	0
PY17X_0927700	179	327.5	30.5	0.0947	-3.4	0.48	-7.15	8.62838e-13	5.00015e-09	3.42e-11	0	327.533	30.4667	33.3	14.2667	Flagged	Resolved			-1.22287	0	2					right	right
PY17X_1334100	6375.6	12414.2	336.9	0.0271	-5.2	0.73	-7.12	1.06081e-12	6.14636e-09	4.17e-11	0	12414.2	336.933	80.8	75.8					-0.0921574	0	0
PY17X_0111400	701	1333	69.1	0.0516	-4.3	0.6	-7.12	1.06669e-12	6.17935e-09	4.17e-11	0	1332.97	69.0667	57.7667	52.9333					-0.126061	0	0
PY17X_1322400	37567.4	73234.6	1900.3	0.0259	-5.3	0.74	-7.08	1.46931e-12	8.51025e-09	5.705e-11	0	73234.6	1900.33	94.3333	87.5					-0.108485	0	0
PY17X_1461400	302.5	541.4	63.6	0.117	-3.1	0.44	-7.07	1.55145e-12	8.98446e-09	5.984e-11	0	541.367	63.6333	39.5667	28.8667	Flagged	Resolved			-0.454881	0	0
PY17X_1401100	53.4	104.9	1.9	0.0175	-5.8	0.83	-7	2.60459e-12	1.50805e-08	9.978e-11	0	104.867	1.86667	88.3333	15.0667					-2.5516	0	0
PY17X_1108900	18741.6	10736.7	26746.6	2.49	1.3	0.19	6.95	3.73127e-12	2.16003e-08	1.42e-10	0	10736.7	26746.6	64	65.1					0.0245856	0	0
PY17X_1138900	156.6	300.1	13.2	0.0412	-4.6	0.66	-6.93	4.33105e-12	2.50681e-08	1.637e-10	0	300.067	13.2333	84.5667	70.4					-0.264514	0	0
PY17X_0721000	5087.6	2136.4	8038.8	3.77	1.9	0.28	6.92	4.49468e-12	2.60107e-08	1.688e-10	0	2136.37	8038.83	69.3333	67.7					-0.0343933	0	0
PY17X_0302200	12595.6	24126.3	1065	0.0441	-4.5	0.65	-6.9	5.24436e-12	3.03439e-08	1.957e-10	0	24126.3	1065	64.7	62					-0.0614975	0	0
PY17X_0914500	590.2	984	196.4	0.2	-2.3	0.34	-6.87	6.36714e-12	3.68339e-08	2.36e-10	0	983.967	196.433	28.4333	20.3	Flagged	Resolved			-0.486103	0	0
PY17X_1014500	339.4	626.8	51.9	0.082	-3.6	0.53	-6.85	7.26328e-12	4.20108e-08	2.675e-10	0	626.833	51.9	38.3333	27.8667	Flagged	Resolved			-0.460059	0	0
PY17X_0320701	50.4	94.4	6.5	0.0633	-4	0.58	-6.85	7.36274e-12	4.25787e-08	2.694e-10	0	94.3667	6.46667	58.5	38.3333					-0.609837	0	0
PY17X_0201500	151.7	297.3	6.1	0.022	-5.5	0.8	-6.84	7.80552e-12	4.51315e-08	2.838e-10	0	297.267	6.06667	77.9667	39.5667					-0.978572	0	0
PY17X_1419100	3565	6764	366	0.0541	-4.2	0.62	-6.82	9.25985e-12	5.35312e-08	3.345e-10	0	6764	366.033	71.6333	65.0667					-0.138712	0	0
PY17X_1367300	1028.9	1984.2	73.6	0.0368	-4.8	0.7	-6.8	1.0405e-11	6.0141e-08	3.735e-10	0	1984.23	73.5667	11.7	3.83333	Flagged				-1.60984	0	0
PY17X_1432500	6894.9	13388.4	401.4	0.0299	-5.1	0.75	-6.77	1.26828e-11	7.32942e-08	4.498e-10	0	13388.4	401.367	70.4667	61.2667					-0.201839	0	0
PY17X_1332400	47.5	90.5	4.4	0.0538	-4.2	0.62	-6.77	1.26858e-11	7.32987e-08	4.498e-10	0	90.5	4.43333	37.7333	10.8333	Flagged				-1.80036	0	0
PY17X_1400300	8102.5	4361	11844	2.72	1.4	0.21	6.75	1.52623e-11	8.81704e-08	5.378e-10	0	4361.03	11844	88.1	87.6					-0.00821115	0	0
PY17X_0612000	12358.9	24117	600.9	0.0249	-5.3	0.79	-6.74	1.53919e-11	8.89039e-08	5.39e-10	0	24117	600.9	58.9	43					-0.453931	0	0
PY17X_0101000	107.1	203.9	10.2	0.0547	-4.2	0.62	-6.73	1.65764e-11	9.57285e-08	5.741e-10	0	203.933	10.2333	66.8667	41.1					-0.702149	0	0
PY17X_0900600	44.8	86.1	3.5	0.0386	-4.7	0.7	-6.73	1.65967e-11	9.58291e-08	5.741e-10	0	86.1333	3.53333	81	20.4333					-1.987	0	0
PY17X_0504900	553.4	1039.7	67	0.0643	-4	0.59	-6.73	1.6788e-11	9.69172e-08	5.773e-10	0	1039.73	66.9667	38.3667	23.3667	Flagged	Resolved			-0.715401	0	0
PY17X_0627501	50	99.5	0.6	0.00739	-7.1	1.05	-6.73	1.75087e-11	1.0106e-07	5.984e-10	0	99.5	0.6	61.3	7.46667					-3.03735	0	0
PY17X_1136400	12704.8	24087.9	1321.7	0.0549	-4.2	0.62	-6.72	1.79157e-11	1.03391e-07	6.087e-10	0	24087.9	1321.73	70.6333	69.4					-0.0254135	0	0
PY17X_1440200	4196.2	7890.7	501.7	0.0636	-4	0.59	-6.72	1.81574e-11	1.04768e-07	6.133e-10	0	7890.73	501.667	79.7	71.5					-0.156636	0	0
PY17X_0117100	40.4	80.9	0	0.00269	-8.5	1.27	-6.72	1.86763e-11	1.07744e-07	6.271e-10	0	80.9	0	65.3667	0					-25.9621	0	0
PY17X_1105200	2681	5126.5	235.4	0.0458	-4.4	0.66	-6.69	2.1581e-11	1.24479e-07	7.204e-10	0	5126.5	235.433	88.3	85.9333					-0.0391956	0	0
PY17X_1207400	14408	28216	599.9	0.0212	-5.6	0.83	-6.69	2.20872e-11	1.27377e-07	7.33e-10	0	28216	599.933	79.1	76.1					-0.0557812	0	0
PY17X_1401000	87.1	146.3	27.9	0.194	-2.4	0.35	-6.69	2.29977e-11	1.32605e-07	7.581e-10	0	146.267	27.8667	70.8333	53.8333					-0.395929	0	0
PY17X_0909900	364.7	661	68.4	0.104	-3.3	0.49	-6.68	2.31101e-11	1.3323e-07	7.581e-10	0	660.967	68.3667	23.3333	14.7667	Flagged	Resolved			-0.660048	0	0
PY17X_0503000	1819.6	3514.6	124.6	0.0354	-4.8	0.72	-6.68	2.35701e-11	1.35858e-07	7.688e-10	0	3514.63	124.6	60.7333	60.6					-0.00317076	0	0
PY17X_0603800	392.1	739.6	44.6	0.0601	-4.1	0.61	-6.64	3.1354e-11	1.80693e-07	1.017e-09	0	739.633	44.6	10.3333	6.96667	Flagged	Resolved			-0.568765	0	0
PY17X_0835000	306	595.3	16.7	0.0284	-5.1	0.77	-6.63	3.43102e-11	1.97695e-07	1.106e-09	0	595.3	16.7333	66.8	37.1333					-0.847133	0	0
PY17X_1111800	1117.4	2131.9	102.8	0.048	-4.4	0.66	-6.62	3.70388e-11	2.13381e-07	1.188e-09	0	2131.93	102.833	83.4	86.1					0.0459659	0	0
PY17X_0516000	231991	454812	9169.3	0.0202	-5.6	0.85	-6.6	3.97703e-11	2.29077e-07	1.268e-09	0	454812	9169.33	92.4333	67.1					-0.4621	0	0
PY17X_0703600	443.8	845.2	42.4	0.0499	-4.3	0.66	-6.6	4.06964e-11	2.3437e-07	1.291e-09	0	845.233	42.3667	51.6333	46.9					-0.138715	0	2				left	left
PY17X_1202700	66.3	130.6	2	0.0181	-5.8	0.88	-6.6	4.10374e-11	2.36294e-07	1.294e-09	0	130.6	2.03333	70.0667	22.9333					-1.61128	0	0
PY17X_0703800	16354.5	31951.8	757.2	0.0237	-5.4	0.82	-6.57	4.91497e-11	2.82955e-07	1.541e-09	0	31951.8	757.167	52.3333	48.3667					-0.113717	0	0
PY17X_0421600	20611.5	40320.7	902.3	0.0224	-5.5	0.84	-6.56	5.28241e-11	3.04055e-07	1.648e-09	0	40320.7	902.333	82.9333	75.0667					-0.14378	0	0
PY17X_0824700	2083.7	4056.8	110.7	0.0271	-5.2	0.8	-6.54	6.2804e-11	3.61437e-07	1.948e-09	0	4056.8	110.667	84.1	74.4667					-0.175511	0	0
PY17X_0418900	1800	3405.4	194.6	0.0571	-4.1	0.63	-6.53	6.69292e-11	3.85111e-07	2.065e-09	0	3405.37	194.633	20.3333	13.4333	Flagged	Resolved			-0.598029	1	1		left		left
PY17X_0929600	2378.2	4466.7	289.7	0.0648	-3.9	0.61	-6.52	6.85007e-11	3.94085e-07	2.102e-09	0	4466.73	289.667	42.0333	33.2333					-0.338903	0	0
PY17X_0509000	76.1	147.3	5	0.034	-4.9	0.75	-6.5	8.2537e-11	4.74753e-07	2.519e-09	0	147.3	4.96667	51.1	14.9667					-1.77157	0	0
PY17X_1115300	2197.3	4250.1	144.5	0.0338	-4.9	0.75	-6.47	9.51492e-11	5.47203e-07	2.889e-09	0	4250.1	144.533	52.0333	49.9667					-0.0584702	0	0
PY17X_1472801	38.1	73.1	3.1	0.0511	-4.3	0.66	-6.47	9.78464e-11	5.62617e-07	2.955e-09	0	73.0667	3.13333	70	24.6					-1.5087	0	0
PY17X_1242200	2596.5	4858.1	334.8	0.0689	-3.9	0.6	-6.46	1.05199e-10	6.04788e-07	3.16e-09	0	4858.13	334.833	40.2	38.2333					-0.0723645	0	0
PY17X_1351200	436	836.7	35.3	0.0426	-4.6	0.71	-6.44	1.17572e-10	6.75804e-07	3.514e-09	0	836.7	35.2667	65.5667	47.1333					-0.476215	0	0
PY17X_1008900	215.9	396.3	35.5	0.0894	-3.5	0.54	-6.44	1.18554e-10	6.81329e-07	3.525e-09	0	396.3	35.5	71.1667	47.5					-0.583274	0	0
PY17X_1200151	76.1	132.9	19.4	0.151	-2.7	0.42	-6.43	1.31304e-10	7.54474e-07	3.883e-09	0	132.9	19.4	74.2	54.2333					-0.452239	0	0
PY17X_1423500	3085.8	5849.4	322.1	0.055	-4.2	0.65	-6.42	1.36662e-10	7.85125e-07	4.021e-09	0	5849.4	322.1	47.5	43.0667					-0.141356	0	0
PY17X_1433800	568.8	996.2	141.3	0.141	-2.8	0.44	-6.41	1.41594e-10	8.13314e-07	4.145e-09	0	996.2	141.333	67.1	64.2					-0.0637395	0	0
PY17X_0115300	34.1	65.6	2.5	0.0388	-4.7	0.73	-6.4	1.57749e-10	9.05951e-07	4.594e-09	0	65.5667	2.53333	69.3333	12.7667					-2.44117	0	0
PY17X_0523600	171.4	326.1	16.6	0.0497	-4.3	0.68	-6.36	2.04905e-10	1.17657e-06	5.937e-09	0	326.1	16.6333	78	64.8					-0.26748	0	0
PY17X_1400035	40.1	76.9	3.4	0.0459	-4.4	0.7	-6.35	2.18002e-10	1.25155e-06	6.285e-09	0	76.9333	3.36667	67.7333	16.7333					-2.01714	0	0
PY17X_1341200	89.4	167.1	11.7	0.0719	-3.8	0.6	-6.34	2.23678e-10	1.28391e-06	6.416e-09	0	167.067	11.7	59.6333	25.1667					-1.2446	0	0
PY17X_1327400	197.3	53.3	341.4	6.41	2.7	0.42	6.34	2.30875e-10	1.32499e-06	6.589e-09	0	53.3	341.4	58.5333	70.8					0.274491	0	0
PY17X_1423400	880.6	1678.6	82.6	0.049	-4.4	0.69	-6.33	2.37818e-10	1.3646e-06	6.754e-09	0	1678.6	82.6	93.4333	89.9667					-0.0545468	0	0
PY17X_1133800	3576.3	6781.8	370.9	0.0546	-4.2	0.66	-6.33	2.42647e-10	1.39206e-06	6.857e-09	0	6781.77	370.867	34.4333	29.5	Flagged	Resolved			-0.223091	0	0
PY17X_0112400	2022.6	3888.4	156.8	0.0401	-4.6	0.73	-6.32	2.66061e-10	1.52612e-06	7.481e-09	0	3888.4	156.767	65.2667	64					-0.0282745	0	0
PY17X_0906600	5899.5	2242.9	9556	4.26	2.1	0.33	6.31	2.72232e-10	1.56125e-06	7.617e-09	0	2242.9	9556.03	50.6	48.4333					-0.0631371	0	0
PY17X_0716700	1436.8	2546.8	326.9	0.128	-3	0.47	-6.3	2.88513e-10	1.65433e-06	8.033e-09	0	2546.77	326.9	90.9333	82.7					-0.136922	0	0
PY17X_0807500	10988.2	6351.1	15625.5	2.46	1.3	0.21	6.29	3.14512e-10	1.8031e-06	8.715e-09	0	6351.07	15625.5	32.2667	28.6667	Flagged	Resolved			-0.17067	0	0
PY17X_0300500	27.4	53	1.8	0.0345	-4.9	0.77	-6.29	3.25947e-10	1.86833e-06	8.988e-09	0	52.9667	1.83333	41.9333	15.4667					-1.43894	0	0
PY17X_1453700	3314.4	6430.2	198.5	0.0308	-5	0.8	-6.28	3.3363e-10	1.91203e-06	9.156e-09	0	6430.23	198.533	82	80.7667					-0.0218639	0	0
PY17X_1019800	493.1	907	79.2	0.0864	-3.5	0.56	-6.28	3.41333e-10	1.95584e-06	9.302e-09	0	907.033	79.1667	31.8333	28.5333	Flagged	Resolved			-0.15789	0	1					right
PY17X_1434700	1824.2	3300.4	348.1	0.105	-3.2	0.52	-6.28	3.43709e-10	1.96911e-06	9.302e-09	0	3300.4	348.067	49.2667	44.6667					-0.141413	0	0
PY17X_1411400	11181.4	21660.6	702.2	0.0324	-4.9	0.79	-6.28	3.43851e-10	1.96958e-06	9.302e-09	0	21660.6	702.2	66.4	55.2667					-0.264774	0	0
PY17X_0929700	724.5	1279.9	169	0.132	-2.9	0.47	-6.27	3.59887e-10	2.06107e-06	9.69e-09	0	1279.93	169.033	50.5667	31.9667					-0.661618	0	0
PY17X_1043300	29.7	58.3	1.1	0.0242	-5.4	0.86	-6.26	3.81787e-10	2.18611e-06	1.023e-08	0	58.2667	1.13333	63.0333	13.5333					-2.2196	0	0
PY17X_0320901	113.6	204.3	23	0.114	-3.1	0.5	-6.25	4.10805e-10	2.35186e-06	1.096e-08	0	204.3	22.9667	70.1	51.0667					-0.457033	0	0
PY17X_1339700	4171.4	8017	325.9	0.0406	-4.6	0.74	-6.24	4.26004e-10	2.43844e-06	1.131e-08	0	8016.97	325.867	48.9667	45.0667					-0.119739	0	0
PY17X_0912500	135.5	224.7	46.3	0.208	-2.3	0.37	-6.21	5.32995e-10	3.05033e-06	1.408e-08	0	224.7	46.2667	55.9667	49.8					-0.168422	0	0
PY17X_1200121	30.5	57.4	3.7	0.0691	-3.9	0.62	-6.19	6.12347e-10	3.50385e-06	1.611e-08	0	57.4	3.66667	73.1	26.4667					-1.46569	0	0
PY17X_0608300	4040.5	7843.5	237.6	0.0302	-5	0.82	-6.18	6.46078e-10	3.69621e-06	1.692e-08	0	7843.47	237.6	77.5	75.6667					-0.0345384	0	0
PY17X_0200871	34.8	63	6.5	0.102	-3.3	0.53	-6.16	7.14765e-10	4.08845e-06	1.863e-08	0	63.0333	6.46667	57.3667	29.3					-0.969312	0	0
PY17X_1335600	2557	4980.4	133.5	0.0267	-5.2	0.85	-6.16	7.19956e-10	4.11743e-06	1.868e-08	0	4980.43	133.5	32.8	29.2	Flagged	Resolved			-0.167727	0	0
PY17X_0503700	901.3	1637.6	165	0.101	-3.3	0.54	-6.16	7.40072e-10	4.23173e-06	1.911e-08	0	1637.57	165	56.4	48.3667					-0.221682	0	0
PY17X_0903800	297.3	549.7	44.9	0.0802	-3.6	0.59	-6.14	8.28026e-10	4.73383e-06	2.129e-08	0	549.733	44.9333	31.5	30.5	Flagged	Resolved			-0.0465426	0	0
PY17X_1032500	1210.3	2088.4	332.2	0.159	-2.7	0.43	-6.13	8.78056e-10	5.01897e-06	2.248e-08	0	2088.37	332.167	92.2	90.4					-0.028444	0	0
PY17X_0404700	8114.6	15881.2	348.1	0.0219	-5.5	0.9	-6.13	8.94668e-10	5.11303e-06	2.276e-08	0	15881.2	348.067	72.9333	59.4					-0.296115	0	0
PY17X_1404000	381.2	683.6	78.8	0.115	-3.1	0.51	-6.13	8.97123e-10	5.12616e-06	2.276e-08	0	683.633	78.8	85.3667	75.1333					-0.18422	0	0
PY17X_0201700	60.8	117	4.6	0.0363	-4.8	0.78	-6.12	9.44684e-10	5.39698e-06	2.386e-08	0	116.967	4.56667	82.4	37.8667					-1.12172	0	0
PY17X_1134400	8053.7	4458.8	11648.6	2.61	1.4	0.23	6.09	1.11318e-09	6.35849e-06	2.799e-08	0	4458.8	11648.6	72.3667	70.7333					-0.0329351	0	0
PY17X_0523700	141.6	262.2	20.9	0.0786	-3.7	0.6	-6.08	1.18514e-09	6.76836e-06	2.967e-08	0	262.167	20.9333	86.8333	79.6					-0.125481	0	0
PY17X_0306700	51.2	93.8	8.6	0.0889	-3.5	0.58	-6.05	1.43004e-09	8.16554e-06	3.564e-08	0	93.8333	8.63333	16.6	2.56667	Flagged				-2.69321	3	0	both	both	both
PY17X_1039900	333.8	588	79.6	0.134	-2.9	0.48	-6.04	1.51494e-09	8.64878e-06	3.76e-08	0	588.033	79.6333	55.6333	33.9					-0.714664	0	1				left
PY17X_1201700	84.4	146.2	22.6	0.151	-2.7	0.45	-6.04	1.57925e-09	9.01435e-06	3.902e-08	0	146.2	22.6333	61.0333	40.8					-0.581028	0	0
PY17X_1246900	4296.7	8322.3	271.1	0.0325	-4.9	0.82	-6.02	1.77842e-09	1.01494e-05	4.376e-08	0	8322.3	271.133	72.4667	65.7333					-0.140692	0	0
PY17X_0802100	52	102.2	1.9	0.0181	-5.8	0.96	-6.01	1.84061e-09	1.05025e-05	4.509e-08	0	102.167	1.86667	47.2667	17.3					-1.45005	0	0
PY17X_0904500	204.3	341.2	67.4	0.199	-2.3	0.39	-6.01	1.87076e-09	1.06727e-05	4.563e-08	0	341.233	67.3667	86.7667	72.6667					-0.255847	0	0
PY17X_1150601	30.9	60.8	1	0.0123	-6.3	1.06	-6	1.93684e-09	1.10477e-05	4.704e-08	0	60.7667	1.03333	54.3333	8.86667					-2.61537	0	0
PY17X_0115500	20.8	41.5	0	0.00528	-7.6	1.26	-6	1.9705e-09	1.12378e-05	4.766e-08	0	41.5333	0	63.6333	0					-25.9233	0	0
PY17X_1342800	9833.4	18591.8	1075.1	0.0578	-4.1	0.69	-5.98	2.2424e-09	1.27861e-05	5.401e-08	0	18591.8	1075.07	89.6333	88.5					-0.0183579	0	0
PY17X_0829200	1546.3	2877.5	215	0.0748	-3.7	0.63	-5.97	2.30431e-09	1.31369e-05	5.526e-08	0	2877.47	215.033	61.3667	61.2333					-0.003138	0	0
PY17X_1150300	72.5	143.9	1.1	0.00944	-6.7	1.13	-5.97	2.32386e-09	1.3246e-05	5.55e-08	0	143.9	1.1	78.6667	60.9667					-0.367732	0	0
PY17X_0945900	12678.3	24293	1063.5	0.0438	-4.5	0.76	-5.97	2.4185e-09	1.3783e-05	5.752e-08	0	24293	1063.5	84.4333	73.6					-0.198107	0	0
PY17X_1040200	1175.7	2269.2	82.2	0.0361	-4.8	0.81	-5.95	2.61207e-09	1.48836e-05	6.165e-08	0	2269.17	82.1667	87.4667	88.5667					0.0180305	0	0
PY17X_1471101	71.1	117.5	24.7	0.217	-2.2	0.37	-5.95	2.61382e-09	1.48909e-05	6.165e-08	0	117.467	24.7333	71.7333	58.7667					-0.287646	0	0
PY17X_1330000	60.6	117.4	3.9	0.0319	-5	0.84	-5.95	2.68469e-09	1.5292e-05	6.306e-08	0	117.367	3.86667	58.3333	15.8333					-1.88136	0	0
PY17X_0114900	31	56.1	6	0.113	-3.1	0.53	-5.93	3.07693e-09	1.75231e-05	7.198e-08	0	56.0667	6	64.2667	39.3667					-0.707096	0	0
PY17X_0831800	4599.9	2652.1	6547.7	2.47	1.3	0.22	5.92	3.22162e-09	1.83439e-05	7.506e-08	0	2652.1	6547.67	59.9	59.4333					-0.0112837	0	0
PY17X_1456400	1267.7	2396.4	138.9	0.0576	-4.1	0.7	-5.92	3.30097e-09	1.87924e-05	7.633e-08	0	2396.43	138.933	64.7333	64.3333					-0.00894235	0	0
PY17X_1230400	10963.4	4976.8	16950	3.41	1.8	0.3	5.92	3.30289e-09	1.88e-05	7.633e-08	0	4976.8	16950	65	64.5					-0.0111406	0	0
PY17X_1046301	23.7	46.2	1.1	0.0305	-5	0.85	-5.89	3.80427e-09	2.16501e-05	8.756e-08	0	46.2	1.1	41.4333	9.23333					-2.16587	0	0
PY17X_0915100	313	594.2	31.8	0.0528	-4.2	0.72	-5.88	4.18687e-09	2.38233e-05	9.598e-08	0	594.233	31.7667	46.3	33.3					-0.47549	0	0
PY17X_1207200	3515.5	1470.4	5560.5	3.78	1.9	0.33	5.87	4.33762e-09	2.46767e-05	9.904e-08	0	1470.43	5560.47	51.7	46.4667					-0.153968	3	3	right	right	right	right	right	right
PY17X_0402500	24.5	48	0.9	0.0225	-5.5	0.93	-5.86	4.57341e-09	2.60135e-05	1.04e-07	0	48.0333	0.866667	69.3	11.3333					-2.61228	0	0
PY17X_0627701	19.3	38.7	0	0.00568	-7.5	1.28	-5.85	5.01217e-09	2.85042e-05	1.135e-07	0	38.7333	0	61.5	0					-25.8741	0	0
PY17X_0845601	27.7	50.5	5	0.0989	-3.3	0.57	-5.84	5.19985e-09	2.95664e-05	1.173e-07	0	50.5	4.96667	20	0	Flagged				-24.2535	0	0
PY17X_0815900	2670.1	4967	373.1	0.075	-3.7	0.64	-5.84	5.26178e-09	2.99132e-05	1.182e-07	0	4967	373.133	44.1333	34.8667					-0.34002	0	0
PY17X_1329200	2560.4	4877.3	243.4	0.0498	-4.3	0.74	-5.82	5.94475e-09	3.379e-05	1.331e-07	0	4877.3	243.4	85.3333	68.5333					-0.316304	0	0
PY17X_0910400	111.3	55.3	167.3	3.05	1.6	0.28	5.82	6.01702e-09	3.41947e-05	1.342e-07	0	55.3	167.3	59.3667	64.2					0.11292	0	0
PY17X_0102200	6657.2	3768.5	9546	2.53	1.3	0.23	5.81	6.19299e-09	3.51886e-05	1.375e-07	0	3768.47	9545.97	68.9	67.9667					-0.0196766	0	0
PY17X_1203300	1436.4	2630.9	242	0.0919	-3.4	0.59	-5.81	6.33996e-09	3.60173e-05	1.403e-07	0	2630.93	242	86.1333	81.9667					-0.0715343	0	0
PY17X_1216400	320.1	586	54.1	0.0913	-3.5	0.59	-5.81	6.38971e-09	3.62936e-05	1.408e-07	0	585.967	54.1333	42.2333	26.6667					-0.663345	0	1				right
PY17X_1019700	239.6	423.2	56.1	0.133	-2.9	0.5	-5.81	6.41532e-09	3.64326e-05	1.408e-07	0	423.167	56.1	82.7	82.9					0.00348477	0	0
PY17X_0927400	1952	3672	232.1	0.0631	-4	0.69	-5.8	6.81005e-09	3.86675e-05	1.489e-07	0	3671.97	232.133	15.5	9.36667	Flagged	Resolved			-0.726661	0	2					right	right
PY17X_1137500	1575.9	658.6	2493.2	3.78	1.9	0.33	5.79	6.9826e-09	3.96402e-05	1.521e-07	0	658.633	2493.23	62.0333	62.4333					0.00927284	0	0
PY17X_1459500	5084.7	3073.9	7095.4	2.31	1.2	0.21	5.79	7.02639e-09	3.98818e-05	1.525e-07	0	3073.9	7095.43	55.2	54.2333					-0.0254884	0	0
PY17X_0841700	24.8	47.3	2.3	0.0593	-4.1	0.7	-5.79	7.05901e-09	4.00599e-05	1.526e-07	0	47.3	2.33333	48.9667	19.2333					-1.34819	0	0
PY17X_1100025	20	40	0	0.00554	-7.5	1.3	-5.79	7.22157e-09	4.09752e-05	1.555e-07	0	40	0	66.2	0					-25.9803	0	0
PY17X_0216700	423	697.2	148.8	0.213	-2.2	0.39	-5.77	7.79214e-09	4.42048e-05	1.672e-07	0	697.167	148.767	71.5333	66.1					-0.113965	0	0
PY17X_0516600	10356.3	5334.9	15377.7	2.88	1.5	0.27	5.76	8.3461e-09	4.73391e-05	1.784e-07	0	5334.87	15377.7	91.3333	90.8					-0.00844919	0	0
PY17X_0826500	4635.4	8831.7	439.1	0.0496	-4.3	0.75	-5.76	8.63022e-09	4.8942e-05	1.838e-07	0	8831.73	439.067	83.3667	83					-0.00635932	0	0
PY17X_1134300	212	389.9	34	0.0845	-3.6	0.62	-5.75	8.73632e-09	4.95349e-05	1.854e-07	0	389.9	34.0333	82.3333	74.3667					-0.146821	0	0
PY17X_1148400	96.6	153.7	39.6	0.258	-2	0.34	-5.75	8.84208e-09	5.01258e-05	1.869e-07	0	153.667	39.5667	71.2667	57.6333					-0.306324	0	0
PY17X_0103100	268.7	494.2	43.1	0.0885	-3.5	0.61	-5.75	9.11782e-09	5.16798e-05	1.92e-07	0	494.233	43.0667	51.1	36.7					-0.477543	0	0
PY17X_0318300	25.1	48.2	1.9	0.0384	-4.7	0.82	-5.74	9.46671e-09	5.36478e-05	1.987e-07	0	48.2333	1.93333	47.4333	15.2333					-1.63867	0	0
PY17X_1421800	103.4	178	28.8	0.16	-2.6	0.46	-5.74	9.68126e-09	5.4854e-05	2.024e-07	0	178.033	28.7667	45.1667	31.9					-0.501702	0	0
PY17X_0824500	4733.6	8806.5	660.6	0.075	-3.7	0.65	-5.73	9.95101e-09	5.63725e-05	2.073e-07	0	8806.53	660.633	66.6	62.1667					-0.099381	0	0
PY17X_0322401	22.8	44.3	1.5	0.0397	-4.7	0.81	-5.73	1.00458e-08	5.68995e-05	2.085e-07	0	44.2667	1.46667	69.7	12.1333					-2.52218	0	0
PY17X_1011500	6598.2	12207.5	989	0.081	-3.6	0.63	-5.72	1.05341e-08	5.96547e-05	2.179e-07	0	12207.5	989	76.1667	62.5333					-0.284534	0	0
PY17X_0941500	2073	3703.9	442.1	0.119	-3.1	0.54	-5.71	1.13001e-08	6.39814e-05	2.329e-07	0	3703.87	442.133	36.4333	33.4333	Flagged	Resolved			-0.123972	0	0
PY17X_1149400	71.4	120	22.7	0.191	-2.4	0.42	-5.7	1.19391e-08	6.75875e-05	2.451e-07	0	120	22.7333	68.8333	54.6					-0.334206	0	0
PY17X_1354100	174419	101287	247551	2.44	1.3	0.23	5.7	1.21315e-08	6.86645e-05	2.482e-07	0	101287	247551	78.4667	80.6333					0.0392964	0	0
PY17X_1333800	3484	6461.1	506.8	0.0784	-3.7	0.65	-5.69	1.24246e-08	7.03107e-05	2.533e-07	0	6461.13	506.833	83.5333	64.4					-0.375291	0	0
PY17X_1336400	6169.6	2447.6	9891.5	4.04	2	0.35	5.68	1.34319e-08	7.59976e-05	2.728e-07	0	2447.57	9891.5	69.2667	67.5333					-0.0365615	0	0
PY17X_1003800	51856.9	16133.4	87580.5	5.43	2.4	0.43	5.67	1.39749e-08	7.9056e-05	2.829e-07	0	16133.4	87580.5	64.2333	66.5333					0.0507551	0	0
PY17X_0906700	43.6	81.1	6	0.0675	-3.9	0.69	-5.67	1.44634e-08	8.18052e-05	2.917e-07	0	81.1	6	32.5	11.5333	Flagged	Resolved			-1.49463	2	0	left	left
PY17X_0401000	26.1	48.6	3.6	0.0812	-3.6	0.64	-5.66	1.47558e-08	8.34443e-05	2.966e-07	0	48.6	3.63333	61.6667	20.6					-1.58185	0	0
PY17X_0518700	4496.9	8464.4	529.4	0.0624	-4	0.71	-5.66	1.51982e-08	8.59305e-05	3.036e-07	0	8464.37	529.367	61.9	59.9333					-0.0465808	0	0
PY17X_1115400	1681	3141	221	0.0702	-3.8	0.68	-5.66	1.52126e-08	8.59967e-05	3.036e-07	0	3141	221.033	88.6333	85.5667					-0.0508005	0	0
PY17X_0406500	720.4	1170.3	270.5	0.232	-2.1	0.37	-5.66	1.53184e-08	8.65798e-05	3.047e-07	0	1170.3	270.5	48.6	42.9667					-0.177738	0	0
PY17X_0212500	7441.3	3791.6	11091	2.93	1.5	0.27	5.66	1.55268e-08	8.7742e-05	3.077e-07	0	3791.63	11091	23.8667	22.2667	Flagged	Resolved			-0.100111	1	0		left
PY17X_0222901	421.9	780	63.8	0.0826	-3.6	0.64	-5.65	1.5809e-08	8.93206e-05	3.122e-07	0	780.033	63.8333	85.5333	80.4333					-0.0886933	0	0
PY17X_0626800	79.8	125.9	33.8	0.27	-1.9	0.34	-5.62	1.921e-08	0.000108518	3.781e-07	0	125.9	33.7667	82.0667	70.7333					-0.214406	0	0
PY17X_1415300	553.4	213.3	893.6	4.18	2.1	0.37	5.61	2.01771e-08	0.00011396	3.958e-07	0	213.333	893.567	34.9333	33.3667	Flagged	Resolved			-0.0661967	1	0		left
PY17X_0928500	97.2	185.4	9.1	0.0513	-4.3	0.76	-5.61	2.04712e-08	0.000115601	4.002e-07	0	185.4	9.1	38.6333	9.63333	Flagged				-2.00374	0	0
PY17X_1233400	2006.4	3746.8	265.9	0.0709	-3.8	0.68	-5.61	2.075e-08	0.000117154	4.042e-07	0	3746.83	265.867	62.7667	64.0667					0.0295753	0	0
PY17X_1402000	35.6	61.3	10	0.164	-2.6	0.47	-5.6	2.17894e-08	0.000123001	4.23e-07	0	61.3	9.96667	19.7333	6	Flagged				-1.7176	0	0
PY17X_0834400	483715	248876	718553	2.89	1.5	0.27	5.59	2.24797e-08	0.000126876	4.35e-07	0	248876	718553	66.2	69.6333					0.0729469	0	0
PY17X_0948201	17.4	34.8	0	0.00623	-7.3	1.31	-5.57	2.47752e-08	0.000139807	4.778e-07	0	34.7667	0	79.1	3.93333					-4.32985	0	0
PY17X_1448500	163.2	300.2	26.2	0.0878	-3.5	0.63	-5.57	2.48885e-08	0.000140421	4.783e-07	0	300.233	26.2333	37.5333	23.2	Flagged	Resolved			-0.694048	0	0
PY17X_1233100	3090.6	1684.1	4497	2.67	1.4	0.25	5.57	2.49723e-08	0.000140869	4.783e-07	0	1684.13	4497	24.5333	21.0333	Flagged	Resolved			-0.222066	0	0
PY17X_1431400	6420	12094.6	745.3	0.0616	-4	0.72	-5.57	2.58481e-08	0.000145784	4.934e-07	0	12094.6	745.333	73.9	36.4333					-1.02032	0	0
PY17X_1248700	10882	20697.5	1066.4	0.0515	-4.3	0.77	-5.56	2.68465e-08	0.000151388	5.108e-07	0	20697.5	1066.43	87.7	84.5					-0.0536255	0	0
PY17X_1400800	29.9	55.9	4	0.0628	-4	0.72	-5.55	2.92713e-08	0.000165031	5.551e-07	0	55.9	3.96667	52.1667	18.2333					-1.51655	0	0
PY17X_0505400	1403.6	2568.9	238.3	0.0924	-3.4	0.62	-5.54	3.06665e-08	0.000172867	5.796e-07	0	2568.9	238.267	90.8667	89.5					-0.0218635	0	0
PY17X_1338400	1385.6	2552.9	218.4	0.0855	-3.5	0.64	-5.53	3.13077e-08	0.00017645	5.898e-07	0	2552.87	218.4	43.9667	38.3667					-0.196557	0	0
PY17X_0816900	74.3	141.7	7	0.0545	-4.2	0.76	-5.53	3.22977e-08	0.000181997	6.064e-07	0	141.667	6.96667	35	12.2	Flagged				-1.52047	1	0			right
PY17X_0115400	28.4	55.4	1.5	0.0143	-6.1	1.11	-5.53	3.28021e-08	0.000184807	6.139e-07	0	55.3667	1.5	60.6333	7.86667					-2.94629	0	0
PY17X_1428600	8016	4211.2	11820.7	2.81	1.5	0.27	5.52	3.37618e-08	0.00019018	6.298e-07	0	4211.23	11820.7	31.8	29.8333	Flagged	Resolved			-0.0921016	0	0
PY17X_0718900	31151.5	19779.7	42523.4	2.15	1.1	0.2	5.51	3.54659e-08	0.000199744	6.594e-07	0	19779.7	42523.4	90.4667	91.5667					0.0174362	0	0
PY17X_1207700	4274.1	8086.6	461.6	0.057	-4.1	0.75	-5.51	3.63784e-08	0.000204847	6.742e-07	0	8086.57	461.633	78.2667	77.2					-0.0197972	0	0
PY17X_1046000	24.5	47.3	1.7	0.0319	-5	0.9	-5.51	3.65897e-08	0.000206	6.759e-07	0	47.3	1.66667	75.1667	10					-2.91009	0	0
PY17X_1361800	18627.3	10148.6	27106.1	2.67	1.4	0.26	5.49	3.95087e-08	0.000222395	7.275e-07	0	10148.6	27106.1	42.8667	48.3333					0.173162	0	0
PY17X_0949301	33.7	64	3.3	0.0542	-4.2	0.77	-5.49	4.00353e-08	0.000225319	7.348e-07	0	64.0333	3.3	79	25					-1.65992	0	0
PY17X_1120700	3894.6	1854.2	5935.1	3.2	1.7	0.31	5.49	4.03765e-08	0.000227199	7.387e-07	0	1854.17	5935.1	74.2333	75.5333					0.0250463	0	0
PY17X_0701171	3317.6	2294.9	4340.2	1.89	0.9	0.17	5.44	5.25214e-08	0.000295485	9.578e-07	0	2294.9	4340.23	70.9333	71.2					0.0054135	0	0
PY17X_0209300	4674.1	2392.7	6955.5	2.91	1.5	0.28	5.43	5.6366e-08	0.000317059	1.025e-06	0	2392.67	6955.5	61.4333	60.8333					-0.0141596	0	0
PY17X_0829100	771	1386.9	155.2	0.112	-3.2	0.58	-5.42	5.87892e-08	0.00033063	1.065e-06	0	1386.93	155.167	91.4667	80.2333					-0.189044	0	0
PY17X_1470401	51.4	87.7	15.2	0.185	-2.4	0.45	-5.41	6.35666e-08	0.000357435	1.148e-06	0	87.6667	15.2	71.6333	41.8333					-0.775978	0	0
PY17X_1366300	221	387.2	54.8	0.14	-2.8	0.53	-5.39	7.12851e-08	0.000400765	1.28e-06	0	387.233	54.8	57.2333	27.2					-1.07325	0	2				left	left
PY17X_0833700	7225	13210.9	1239	0.0938	-3.4	0.63	-5.39	7.13345e-08	0.000400971	1.28e-06	0	13210.9	1239	87.4667	87.3667					-0.00165037	0	0
PY17X_1401900	20.7	40.4	0.9	0.0262	-5.3	0.98	-5.36	8.10835e-08	0.000455689	1.451e-06	0	40.4333	0.866667	61.5	3.73333					-4.04205	0	0
PY17X_1400097	75.4	131.5	19.2	0.147	-2.8	0.51	-5.36	8.19799e-08	0.000460645	1.462e-06	0	131.5	19.2333	56.6667	43.7667					-0.372668	0	0
PY17X_1032000	410.4	740.4	80.4	0.108	-3.2	0.6	-5.36	8.40007e-08	0.000471916	1.494e-06	0	740.4	80.4333	73.8	45.5					-0.697754	0	0
PY17X_0513100	3624.4	6661.7	587.1	0.0881	-3.5	0.65	-5.35	8.57791e-08	0.000481821	1.521e-06	0	6661.67	587.067	76.1333	52.8					-0.52799	0	0
PY17X_0940400	2410.7	4369.3	452.2	0.104	-3.3	0.61	-5.35	8.63441e-08	0.000484908	1.526e-06	0	4369.27	452.167	41.9333	29.8					-0.492785	0	0
PY17X_1101900	21489.3	10956.5	32022.1	2.92	1.5	0.29	5.33	9.61558e-08	0.000539915	1.694e-06	0	10956.5	32022.1	88.7	89.7					0.0161739	0	0
PY17X_0300200	22.1	44	0.3	0.00977	-6.7	1.25	-5.33	9.69008e-08	0.000544001	1.702e-06	0	43.9667	0.3	60.3667	2.7					-4.48272	0	0
PY17X_0900045	14.6	29.3	0	0.0074	-7.1	1.33	-5.33	9.79999e-08	0.000550073	1.716e-06	0	29.3	0	78.7667	0					-26.2311	0	0
PY17X_0613200	114.7	205	24.3	0.121	-3	0.57	-5.33	9.85881e-08	0.000553277	1.721e-06	0	204.967	24.3333	60.7	48					-0.338662	0	0
PY17X_0941800	219.9	408.4	31.5	0.0767	-3.7	0.7	-5.32	1.03981e-07	0.000583438	1.81e-06	0	408.4	31.4667	40.6667	25.7					-0.662078	0	0
PY17X_1004800	978.1	1595.5	360.7	0.226	-2.1	0.4	-5.32	1.05851e-07	0.000593823	1.836e-06	0	1595.47	360.667	43.5333	33.7333					-0.367946	0	0
PY17X_0809500	271.1	457.5	84.7	0.185	-2.4	0.46	-5.3	1.14456e-07	0.000641986	1.98e-06	0	457.467	84.7	58.2	42.3					-0.460361	0	0
PY17X_1044700	37.3	64.7	9.8	0.153	-2.7	0.51	-5.3	1.16826e-07	0.00065516	2.015e-06	0	64.7333	9.83333	68.3333	39.4					-0.794394	0	0
PY17X_1451800	650.6	1213.9	87.3	0.0724	-3.8	0.72	-5.29	1.19082e-07	0.000667695	2.047e-06	0	1213.9	87.2667	63.1	52.9667					-0.252555	0	0
PY17X_1214800	11186.2	6018.3	16354.2	2.72	1.4	0.27	5.29	1.19633e-07	0.000670661	2.051e-06	0	6018.33	16354.2	43.7	41.7667					-0.0652813	0	0
PY17X_1346100	26.9	50.6	3.2	0.0597	-4.1	0.77	-5.29	1.22286e-07	0.000685415	2.09e-06	0	50.6333	3.23333	61.3333	19.3					-1.66807	0	0
PY17X_1038100	323.3	484	162.7	0.337	-1.6	0.3	-5.28	1.31248e-07	0.000735514	2.236e-06	0	483.967	162.7	31.8	21.1	Flagged	Resolved			-0.591784	0	0
PY17X_0811500	2763.7	1631.3	3896	2.39	1.3	0.24	5.26	1.42403e-07	0.000797884	2.419e-06	0	1631.33	3895.97	39.7333	39.0667	Flagged	Resolved			-0.0244117	0	0
PY17X_0302400	169.3	301.1	37.4	0.124	-3	0.57	-5.24	1.62547e-07	0.000910586	2.753e-06	0	301.067	37.4333	21.4667	17.9	Flagged	Resolved			-0.262139	1	2		left			left	left
PY17X_0722800	34.3	64.3	4.2	0.067	-3.9	0.74	-5.24	1.64641e-07	0.000922153	2.775e-06	0	64.3	4.23333	41.6	19.0333					-1.12806	0	0
PY17X_1447500	5687.6	10457.7	917.4	0.0877	-3.5	0.67	-5.24	1.64811e-07	0.000922942	2.775e-06	0	10457.7	917.4	81.7333	81.5333					-0.00353458	0	0
PY17X_0722600	12.1	24.2	0	0.00899	-6.8	1.3	-5.23	1.73882e-07	0.000973565	2.919e-06	0	24.2	0	55	0					-25.7129	0	0
PY17X_0947100	311	580.8	41.1	0.0699	-3.8	0.74	-5.22	1.82834e-07	0.0010235	3.06e-06	0	580.8	41.1	87.4	68.5667					-0.350126	0	0
PY17X_0701500	2474.1	1020	3928.2	3.86	1.9	0.37	5.21	1.84666e-07	0.00103358	3.082e-06	0	1019.97	3928.2	52.6667	52.8667					0.00546821	0	0
PY17X_1006000	2319.2	1245.5	3392.9	2.73	1.4	0.28	5.21	1.90324e-07	0.00106505	3.167e-06	0	1245.53	3392.93	57.3667	54.9667					-0.0616557	0	0
PY17X_1202400	28.9	53.6	4.1	0.0888	-3.5	0.67	-5.2	1.95831e-07	0.00109567	3.249e-06	0	53.6	4.13333	58.0667	21.8333					-1.41118	0	0
PY17X_1102500	128987	57325.7	200648	3.5	1.8	0.35	5.18	2.16853e-07	0.00121308	3.588e-06	0	57325.7	200648	78.4	86.3667					0.139621	0	0
PY17X_1148300	20.1	38.5	1.7	0.0537	-4.2	0.81	-5.18	2.19819e-07	0.00122945	3.626e-06	0	38.5	1.73333	61.4333	14.6					-2.07305	0	0
PY17X_1456000	5116.9	2583.7	7650.2	2.96	1.6	0.3	5.18	2.26515e-07	0.00126667	3.72e-06	0	2583.67	7650.17	47.5	46.2667					-0.0379544	0	0
PY17X_1043400	101.3	165.6	37	0.23	-2.1	0.41	-5.18	2.26782e-07	0.00126794	3.72e-06	0	165.633	37.0333	67.2667	56.1333					-0.261034	0	0
PY17X_1035500	61496.2	34604.3	88388.1	2.55	1.4	0.26	5.16	2.43736e-07	0.00136248	3.986e-06	0	34604.3	88388.1	93.2333	93.6667					0.00668988	0	0
PY17X_0102400	1470.7	2505.3	436.1	0.174	-2.5	0.49	-5.15	2.65101e-07	0.00148165	4.323e-06	0	2505.27	436.133	52.6333	47.9333					-0.134947	0	0
PY17X_1324600	8649.3	15509.3	1789.2	0.115	-3.1	0.61	-5.14	2.68574e-07	0.00150079	4.36e-06	0	15509.3	1789.23	70.2	70.5333					0.00683419	0	0
PY17X_0213400	3621	1581.8	5660.1	3.58	1.8	0.36	5.14	2.68851e-07	0.00150207	4.36e-06	0	1581.77	5660.13	30.1	26.2333	Flagged	Resolved			-0.198362	0	0
PY17X_0315300	3923.8	7435.7	412	0.0553	-4.2	0.81	-5.14	2.71216e-07	0.00151501	4.386e-06	0	7435.7	411.967	35.8	37.2	Flagged	Resolved			0.055343	0	0
PY17X_0625100	6474.3	11722.6	1226	0.105	-3.3	0.63	-5.13	2.88766e-07	0.00161276	4.656e-06	0	11722.6	1226.03	52.8333	45.8667					-0.204002	0	0
PY17X_1028400	3377.6	5926.1	829.1	0.14	-2.8	0.56	-5.11	3.22444e-07	0.00180053	5.185e-06	0	5926.07	829.133	82.5667	79.1333					-0.0612739	0	0
PY17X_1209200	534.7	930.4	139	0.149	-2.7	0.54	-5.11	3.25192e-07	0.00181555	5.214e-06	0	930.4	139.033	45.3	42.0667					-0.106834	0	0
PY17X_1365300	373.2	660.2	86.3	0.132	-2.9	0.57	-5.11	3.29613e-07	0.0018399	5.27e-06	0	660.2	86.3	76.9667	73.8333					-0.0599615	0	0
PY17X_0220601	20.1	39.4	0.9	0.0275	-5.2	1.02	-5.1	3.3857e-07	0.00188956	5.398e-06	0	39.4	0.866667	42.0333	4.6					-3.19183	0	0
PY17X_1430500	1292.5	714	1871	2.62	1.4	0.27	5.09	3.56737e-07	0.00199059	5.672e-06	0	714	1871	67.9333	68.8333					0.0189877	0	0
PY17X_0941300	8578	3852.9	13303.2	3.45	1.8	0.35	5.08	3.86556e-07	0.0021566	6.129e-06	0	3852.9	13303.2	50.7333	49.7333					-0.0287208	0	0
PY17X_1369100	3565.7	1650.8	5480.5	3.32	1.7	0.34	5.06	4.15221e-07	0.0023161	6.565e-06	0	1650.8	5480.53	57.1667	56.7667					-0.0101301	0	0
PY17X_1048801	119.5	179.6	59.3	0.327	-1.6	0.32	-5.06	4.25982e-07	0.0023757	6.717e-06	0	179.633	59.3	75.9667	66.8667					-0.184079	0	0
PY17X_1366100	4424.8	8322.9	526.6	0.0632	-4	0.79	-5.05	4.37045e-07	0.00243697	6.872e-06	0	8322.93	526.6	71.9	70.4					-0.0304163	0	0
PY17X_0904000	28.4	47.4	9.3	0.196	-2.3	0.47	-5.04	4.54618e-07	0.0025345	7.124e-06	0	47.4333	9.3	43.6333	20.2333					-1.1087	0	0
PY17X_0700400	90	32.5	147.5	4.67	2.2	0.44	5.04	4.55519e-07	0.00253906	7.124e-06	0	32.5	147.5	48.4667	59.3667					0.29266	0	0
PY17X_1203200	30.2	54.8	5.6	0.0918	-3.4	0.68	-5.04	4.74179e-07	0.0026426	7.395e-06	0	54.8333	5.63333	66.1667	32.8					-1.01241	0	0
PY17X_0421400	3863.1	2234.8	5491.4	2.46	1.3	0.26	5.01	5.30827e-07	0.00295777	8.256e-06	0	2234.77	5491.37	80.2	79.7667					-0.00781625	0	0
PY17X_0813300	3739	2342.3	5135.7	2.19	1.1	0.23	5	5.68401e-07	0.00316656	8.816e-06	0	2342.3	5135.7	42.1333	39.9					-0.0785733	0	0
PY17X_0903700	285.1	476.7	93.6	0.195	-2.4	0.47	-5	5.71204e-07	0.00318161	8.836e-06	0	476.7	93.5667	24.5	15.7333	Flagged	Resolved			-0.638957	0	0
PY17X_0826200	1292	2268.2	315.8	0.139	-2.8	0.57	-5	5.77746e-07	0.00321747	8.913e-06	0	2268.17	315.833	52.6667	46.4667					-0.180694	0	0
PY17X_1127300	322.3	600.4	44.1	0.0721	-3.8	0.76	-4.99	6.12606e-07	0.00341099	9.425e-06	0	600.433	44.0667	66.5333	73.2667					0.13908	0	0
PY17X_1349600	1033	581.1	1485	2.55	1.4	0.27	4.98	6.51312e-07	0.00362585	9.994e-06	0	581.1	1485	25.7333	20.9333	Flagged	Resolved			-0.297836	0	0
PY17X_1328900	812	1528.3	95.6	0.0624	-4	0.81	-4.97	6.7386e-07	0.0037507	1.031e-05	0	1528.3	95.6	87.0667	80.8667					-0.106575	0	0
PY17X_0313200	12849.8	23598.2	2101.5	0.089	-3.5	0.7	-4.97	6.82788e-07	0.00379971	1.042e-05	0	23598.2	2101.47	41.7	41.3333					-0.0127417	0	0
PY17X_1471301	23.5	43.6	3.4	0.0631	-4	0.8	-4.96	7.11172e-07	0.00395696	1.082e-05	0	43.5667	3.36667	76.8667	17.3					-2.15159	0	0
PY17X_0400089	17.9	35.4	0.3	0.012	-6.4	1.29	-4.96	7.20439e-07	0.0040078	1.094e-05	0	35.4333	0.266667	61.4	3.86667					-3.98908	0	0
PY17X_1336000	597.8	976.9	218.7	0.224	-2.2	0.44	-4.95	7.4631e-07	0.00415097	1.13e-05	0	976.9	218.7	20.0667	15.4333	Flagged	Resolved			-0.378751	2	3		both	left	both	left	left
PY17X_0605400	194.3	294.2	94.4	0.324	-1.6	0.33	-4.94	7.63038e-07	0.00424325	1.152e-05	0	294.2	94.4	80.8667	66.2333					-0.287988	0	0
PY17X_1301600	12.5	0.4	24.6	48.3	5.6	1.13	4.94	7.68235e-07	0.00427139	1.157e-05	0	0.366667	24.6	2.7	8.1	Flagged				1.58496	0	0
PY17X_1419800	790.2	1338.9	241.5	0.18	-2.5	0.5	-4.94	7.95116e-07	0.00442005	1.194e-05	0	1338.93	241.533	46.9667	33.6					-0.483176	0	0
PY17X_1319500	79800.3	44310.5	115290	2.6	1.4	0.28	4.92	8.54102e-07	0.0047471	1.279e-05	0	44310.5	115290	34.9667	34.2667	Flagged	Resolved			-0.0291744	0	0
PY17X_1451600	2434.8	1676.8	3192.8	1.9	0.9	0.19	4.92	8.55811e-07	0.00475574	1.279e-05	0	1676.83	3192.77	38.0667	37.3667	Flagged	Resolved			-0.0267764	0	0
PY17X_1415400	421.8	205.5	638.1	3.1	1.6	0.33	4.92	8.59004e-07	0.00477263	1.28e-05	0	205.5	638.067	34.3	35.1333	Flagged	Resolved			0.0346319	0	0
PY17X_1401600	28	49.5	6.5	0.147	-2.8	0.56	-4.92	8.73625e-07	0.00485299	1.299e-05	0	49.5	6.46667	44.3667	24					-0.886442	0	0
PY17X_1034500	225503	98113.6	352893	3.6	1.8	0.38	4.92	8.8756e-07	0.00492951	1.316e-05	0	98113.6	352893	80.6	89.8667					0.157006	0	0
PY17X_1372700	96	159.2	32.8	0.205	-2.3	0.47	-4.91	8.92684e-07	0.00495707	1.32e-05	0	159.233	32.8	69.8333	68.1333					-0.035555	0	0
PY17X_0705000	3070.4	5476.9	663.9	0.121	-3	0.62	-4.9	9.52184e-07	0.00528652	1.404e-05	0	5476.87	663.933	52.7	50.9667					-0.048249	0	0
PY17X_1115500	276	452.4	99.5	0.219	-2.2	0.45	-4.9	9.61149e-07	0.00533534	1.414e-05	0	452.4	99.5	44.1333	37.6667					-0.22858	0	0
PY17X_0902400	8374.2	3708.6	13039.7	3.52	1.8	0.37	4.9	9.78989e-07	0.00543339	1.437e-05	0	3708.63	13039.7	88.7333	89.2					0.00756754	0	0
PY17X_1236000	1124.4	2109.9	138.8	0.0655	-3.9	0.8	-4.89	9.92338e-07	0.00550648	1.452e-05	0	2109.93	138.8	65.2667	59.6333					-0.130227	0	0
PY17X_1465900	6634.3	12472.4	796.3	0.0638	-4	0.81	-4.89	1.01119e-06	0.00561009	1.476e-05	0	12472.4	796.3	34.5333	18.0667	Flagged	Resolved			-0.934659	0	3				both	both	both
PY17X_0608000	150.3	256.3	44.4	0.177	-2.5	0.51	-4.88	1.0405e-06	0.00577164	1.515e-05	0	256.267	44.4	54.0667	40.5333					-0.415631	0	0
PY17X_0845501	18.2	35.8	0.5	0.02	-5.6	1.16	-4.88	1.04824e-06	0.00581354	1.522e-05	0	35.8333	0.533333	67.9	4.03333					-4.07337	0	0
PY17X_0719700	2363.8	4249.7	478	0.112	-3.2	0.65	-4.88	1.06312e-06	0.00589499	1.54e-05	0	4249.7	477.967	46.3667	40.5667					-0.192793	0	0
PY17X_1200600	28.2	49.1	7.4	0.167	-2.6	0.53	-4.87	1.10695e-06	0.00613696	1.6e-05	0	49.1	7.36667	64.9333	39.6333					-0.712245	0	0
PY17X_1240900	2841.9	4929.2	754.6	0.153	-2.7	0.56	-4.87	1.12835e-06	0.00625445	1.626e-05	0	4929.23	754.6	45.9	30.7					-0.580255	0	0
PY17X_1314400	2883.1	1995.7	3770.4	1.89	0.9	0.19	4.85	1.21629e-06	0.00674071	1.749e-05	0	1995.67	3770.43	90.0333	89.6667					-0.00588747	0	0
PY17X_1017900	4348.4	3003.2	5693.6	1.9	0.9	0.19	4.85	1.25351e-06	0.0069457	1.798e-05	0	3003.17	5693.6	37.7	36.9	Flagged	Resolved			-0.0309437	0	0
PY17X_1048301	260.8	422.5	99.1	0.236	-2.1	0.43	-4.85	1.26544e-06	0.00701055	1.81e-05	0	422.533	99.1333	65.5667	64.1333					-0.0318882	0	0
PY17X_0912400	60.4	109.6	11.1	0.105	-3.3	0.67	-4.84	1.26879e-06	0.0070278	1.811e-05	0	109.633	11.1333	46.4333	23.5333					-0.980455	0	0
PY17X_0407900	741	1286.6	195.4	0.151	-2.7	0.56	-4.84	1.28803e-06	0.0071331	1.832e-05	0	1286.6	195.4	36.7667	28.7	Flagged	Resolved			-0.357348	0	0
PY17X_0221901	66.9	110.5	23.4	0.203	-2.3	0.48	-4.84	1.29046e-06	0.00714528	1.832e-05	0	110.467	23.4	58.1	42.6667					-0.445429	0	0
PY17X_1243100	28464.9	16564	40365.8	2.44	1.3	0.27	4.84	1.30019e-06	0.00719786	1.842e-05	0	16564	40365.8	58.5	58.5667					0.00164316	0	0
PY17X_0900071	16.6	32	1	0.024	-5.4	1.11	-4.83	1.38053e-06	0.00764124	1.951e-05	0	32.0333	1.03333	25.1333	9.3	Flagged	Resolved			-1.4343	0	0
PY17X_0400300	120	199.6	40.5	0.207	-2.3	0.47	-4.82	1.46675e-06	0.00811698	2.067e-05	0	199.567	40.5	87.1333	75.8333					-0.200393	0	0
PY17X_1118000	6728	4679	8776.9	1.88	0.9	0.19	4.81	1.5331e-06	0.00848267	2.155e-05	0	4679.03	8776.9	76.2667	75.1333					-0.0215995	0	0
PY17X_0901600	84.7	144.9	24.6	0.17	-2.6	0.53	-4.8	1.61362e-06	0.00892654	2.263e-05	0	144.867	24.6333	71.9667	50.4667					-0.511998	0	0
PY17X_0952201	34.1	57.6	10.6	0.181	-2.5	0.52	-4.79	1.64813e-06	0.00911583	2.306e-05	0	57.6333	10.6	57.2333	37.1667					-0.622846	0	0
PY17X_1139400	22537.7	16080.6	28994.9	1.8	0.9	0.18	4.79	1.68319e-06	0.00930807	2.349e-05	0	16080.6	28994.9	88.5333	90.0667					0.0247725	0	0
PY17X_1472101	77.6	123.8	31.4	0.253	-2	0.41	-4.78	1.71617e-06	0.00948873	2.389e-05	0	123.767	31.4333	69.5	67.2667					-0.0471212	0	0
PY17X_1100027	19	35.9	2.1	0.0432	-4.5	0.95	-4.78	1.72115e-06	0.0095145	2.39e-05	0	35.9333	2.06667	63.8667	16.0333					-1.99399	0	0
PY17X_1357300	1926	3157.6	694.3	0.22	-2.2	0.46	-4.78	1.75019e-06	0.00967328	2.425e-05	0	3157.6	694.333	74.8	75.7333					0.0178902	0	0
PY17X_1239600	1482.8	870.8	2094.8	2.41	1.3	0.27	4.78	1.78602e-06	0.00986953	2.468e-05	0	870.767	2094.83	46.8333	46.4333					-0.0123749	0	0
PY17X_1020500	366	629.2	102.9	0.163	-2.6	0.55	-4.77	1.79854e-06	0.00993693	2.48e-05	0	629.167	102.867	61.3333	54					-0.183712	0	0
PY17X_0104800	1284.7	2393.3	176	0.0733	-3.8	0.79	-4.76	1.91095e-06	0.0105561	2.628e-05	0	2393.33	176.033	37.0333	31.1333	Flagged	Resolved			-0.250364	0	2				both	both
PY17X_0605800	3708.2	6484.5	932	0.144	-2.8	0.59	-4.76	1.94475e-06	0.0107409	2.668e-05	0	6484.47	931.967	82.9667	76.3667					-0.119589	0	0
PY17X_0846701	273.1	428.2	118	0.278	-1.8	0.39	-4.75	1.993e-06	0.0110053	2.728e-05	0	428.233	118.033	52.5	45					-0.222392	0	0
PY17X_1032800	189.7	316.8	62.6	0.199	-2.3	0.49	-4.75	2.05774e-06	0.0113608	2.81e-05	0	316.833	62.5667	42.0667	33.3333					-0.335712	0	0
PY17X_1431300	618.1	1125.1	111.2	0.0983	-3.3	0.71	-4.75	2.07433e-06	0.0114503	2.821e-05	0	1125.1	111.167	80.7333	77.6333					-0.0564882	0	0
PY17X_1457300	1389.4	2363.2	415.6	0.176	-2.5	0.53	-4.75	2.07605e-06	0.0114577	2.821e-05	0	2363.2	415.6	43.8333	36.0333					-0.282696	0	0
PY17X_0522300	108.1	186	30.3	0.164	-2.6	0.55	-4.73	2.21195e-06	0.0122055	2.999e-05	0	185.967	30.2667	71.5333	47.5667					-0.588665	0	0
PY17X_1204500	2854.3	1589.1	4119.5	2.59	1.4	0.29	4.73	2.24696e-06	0.0123965	3.039e-05	0	1589.13	4119.53	35.0333	32.8667	Flagged	Resolved			-0.0921031	0	0
PY17X_1465600	5379.3	9629.4	1129.2	0.117	-3.1	0.65	-4.73	2.26268e-06	0.0124809	3.053e-05	0	9629.37	1129.17	10.8333	8.26667	Flagged	Resolved			-0.3901	0	0
PY17X_0936700	190.6	303.1	78	0.26	-1.9	0.41	-4.72	2.31995e-06	0.0127945	3.123e-05	0	303.133	77.9667	73.5667	55.7					-0.401375	0	0
PY17X_0511400	2587.6	4763	412.2	0.0864	-3.5	0.75	-4.72	2.33731e-06	0.0128879	3.139e-05	0	4763.03	412.2	61.9667	60.7667					-0.0282122	0	0
PY17X_1316400	368.1	519.3	217	0.418	-1.3	0.27	-4.72	2.34305e-06	0.0129173	3.139e-05	0	519.3	216.967	78.6	80.0333					0.0260717	0	0
PY17X_1402500	1081.3	1957.3	205.4	0.105	-3.3	0.69	-4.72	2.37007e-06	0.0130624	3.161e-05	0	1957.3	205.367	86.7333	87.1667					0.00718998	0	0
PY17X_1037600	2574.6	4614.8	534.5	0.116	-3.1	0.66	-4.72	2.37024e-06	0.0130624	3.161e-05	0	4614.77	534.5	40.7	33.4667					-0.282304	0	0
PY17X_0215800	40316.7	22249.7	58383.8	2.62	1.4	0.3	4.72	2.39626e-06	0.0132034	3.188e-05	0	22249.7	58383.8	48.8	47.8333					-0.0288648	0	0
PY17X_0950401	46.3	80.7	11.8	0.156	-2.7	0.57	-4.72	2.40658e-06	0.0132578	3.195e-05	0	80.7333	11.8333	56.4333	38.5333					-0.550441	0	0
PY17X_1005000	20251.6	10206.6	30296.6	2.97	1.6	0.33	4.71	2.44122e-06	0.0134463	3.233e-05	0	10206.6	30296.6	73.3667	72.1333					-0.0244586	0	0
PY17X_0807600	145524	84413.7	206634	2.45	1.3	0.27	4.71	2.47471e-06	0.0136282	3.27e-05	0	84413.7	206634	80.4	83.8333					0.0603285	0	0
PY17X_1011200	5222	9137.3	1306.7	0.143	-2.8	0.6	-4.71	2.48308e-06	0.0136718	3.273e-05	0	9137.3	1306.73	81.1	80.4					-0.0125064	0	0
PY17X_0205900	510	936.3	83.8	0.0897	-3.5	0.74	-4.7	2.55446e-06	0.0140623	3.36e-05	0	936.333	83.7667	44.6	39.1					-0.189875	1	2		left		left	left
PY17X_1000097	69.4	118.6	20.1	0.17	-2.6	0.54	-4.7	2.64042e-06	0.0145329	3.465e-05	0	118.633	20.1333	78.4667	60.0333					-0.386316	0	0
PY17X_1130300	7035.3	13232.2	838.4	0.0633	-4	0.85	-4.69	2.78133e-06	0.0153056	3.639e-05	0	13232.2	838.433	84.9667	81.5333					-0.059507	0	0
PY17X_0415900	397.8	624.3	171.3	0.274	-1.9	0.4	-4.69	2.78899e-06	0.015345	3.639e-05	0	624.3	171.3	20.9	16.9	Flagged	Resolved			-0.30648	0	0
PY17X_0115200	14.4	26.6	2.2	0.0819	-3.6	0.77	-4.69	2.792e-06	0.0153588	3.639e-05	0	26.5667	2.2	64.2667	11.9					-2.43311	0	0
PY17X_1040300	194.6	332.1	57	0.172	-2.5	0.54	-4.67	2.94864e-06	0.0162175	3.834e-05	0	332.133	57.0333	73.0667	72.4					-0.0132237	0	0
PY17X_1139000	1139	780.2	1497.8	1.92	0.9	0.2	4.67	2.98901e-06	0.0164366	3.878e-05	0	780.2	1497.8	66.3333	66.6333					0.00651004	0	0
PY17X_0512800	1148.1	1992.3	303.9	0.152	-2.7	0.58	-4.67	3.07451e-06	0.0169037	3.979e-05	0	1992.3	303.933	72.6	70.2667					-0.0471291	0	0
PY17X_1002600	25.7	46.2	5.2	0.107	-3.2	0.69	-4.66	3.10877e-06	0.0170889	4.015e-05	0	46.2333	5.16667	30.1333	7.73333	Flagged				-1.9622	2	0		left	left
PY17X_1349500	339.1	136.7	541.6	3.98	2	0.43	4.66	3.14561e-06	0.0172883	4.053e-05	0	136.667	541.567	44.5333	51.8333					0.218995	0	0
PY17X_1331500	28802.9	13842.5	43763.3	3.16	1.7	0.36	4.66	3.22999e-06	0.0177488	4.152e-05	0	13842.5	43763.3	48.0667	45.5333					-0.0781137	0	0
PY17X_1316600	6520	4279.7	8760.2	2.05	1	0.22	4.65	3.30355e-06	0.0181497	4.237e-05	0	4279.73	8760.2	43.8333	40					-0.132028	0	0
PY17X_1340900	2581.9	4950.8	213.1	0.0429	-4.5	0.98	-4.65	3.32088e-06	0.0182416	4.242e-05	0	4950.77	213.1	62.1333	62.1					-0.000774186	0	0
PY17X_1107900	4389.9	2442.3	6337.5	2.6	1.4	0.3	4.65	3.32229e-06	0.018246	4.242e-05	0	2442.3	6337.5	44.9667	44.5					-0.0150506	0	0
PY17X_1431500	112.4	200.5	24.4	0.119	-3.1	0.66	-4.64	3.48552e-06	0.019139	4.441e-05	0	200.5	24.3667	29.3667	11.6667	Flagged	Resolved			-1.33179	2	1	right	right				right
PY17X_1044200	190.5	303.8	77.1	0.258	-2	0.42	-4.64	3.5377e-06	0.019422	4.497e-05	0	303.833	77.1	83.7333	80.9					-0.0496624	0	0
PY17X_1304300	3915.6	6896.8	934.4	0.135	-2.9	0.62	-4.63	3.61291e-06	0.0198313	4.583e-05	0	6896.77	934.433	49.8	41					-0.280522	0	0
PY17X_0520100	108304	54472.2	162135	2.98	1.6	0.34	4.63	3.62386e-06	0.0198877	4.586e-05	0	54472.2	162135	89.7	93.8					0.0644799	0	0
PY17X_0720000	913.1	1672.7	153.5	0.0916	-3.4	0.75	-4.63	3.69781e-06	0.0202899	4.67e-05	0	1672.7	153.467	37.6667	35.6	Flagged	Resolved			-0.0814111	0	0
PY17X_1109100	1224.4	2098.2	350.6	0.167	-2.6	0.56	-4.62	3.76993e-06	0.0206818	4.75e-05	0	2098.23	350.567	67.5667	65.7333					-0.0396865	0	0
PY17X_0845301	63.1	103.7	22.6	0.216	-2.2	0.48	-4.61	4.08387e-06	0.0224	5.135e-05	0	103.667	22.6	63.5	50.1667					-0.340028	0	0
PY17X_1116400	6717.7	11715.2	1720.2	0.147	-2.8	0.6	-4.61	4.12209e-06	0.0226055	5.171e-05	0	11715.2	1720.17	46	40.3					-0.190854	0	0
PY17X_1108100	3221.7	1878.7	4564.7	2.43	1.3	0.28	4.59	4.34383e-06	0.0238172	5.437e-05	0	1878.73	4564.67	60.1667	58.4333					-0.0421728	0	0
PY17X_1347800	83.7	142.5	24.9	0.172	-2.5	0.55	-4.59	4.51275e-06	0.0247389	5.636e-05	0	142.467	24.8667	80.5667	71.7667					-0.166869	0	0
PY17X_1228900	15460.4	9876.9	21043.9	2.13	1.1	0.24	4.57	4.78341e-06	0.0262179	5.962e-05	0	9876.9	21043.9	61.2333	61.7333					0.0117325	0	0
PY17X_0923000	1696.7	827	2566.5	3.11	1.6	0.36	4.57	4.87841e-06	0.0267337	6.052e-05	0	826.967	2566.47	51.9333	52.1					0.00462254	0	0
PY17X_0824000	5423.6	3854.1	6993.1	1.81	0.9	0.19	4.57	4.88394e-06	0.0267591	6.052e-05	0	3854.07	6993.1	32.7667	28.6333	Flagged	Resolved			-0.194533	0	0
PY17X_0723400	13	25.4	0.5	0.0284	-5.1	1.12	-4.57	4.88783e-06	0.0267755	6.052e-05	0	25.4333	0.533333	48.1	0					-25.5195	0	0
PY17X_0710700	12121.2	6978.7	17263.6	2.47	1.3	0.29	4.57	4.91534e-06	0.0269213	6.073e-05	0	6978.7	17263.6	47.7667	48.8667					0.0328465	0	0
PY17X_0104300	530.7	958.7	102.6	0.107	-3.2	0.71	-4.57	4.92921e-06	0.0269924	6.077e-05	0	958.7	102.6	63.8333	62.8					-0.0235454	0	0
PY17X_0520200	243680	131260	356101	2.71	1.4	0.32	4.56	5.18683e-06	0.0283979	6.381e-05	0	131260	356101	96.2	96.9333					0.010956	0	0
PY17X_1048201	12.7	25	0.3	0.0169	-5.9	1.29	-4.56	5.23192e-06	0.0286395	6.422e-05	0	25	0.3	74.5667	9.6					-2.95742	0	0
PY17X_1120600	96.4	48.8	144.1	3.01	1.6	0.35	4.55	5.29417e-06	0.028975	6.485e-05	0	48.8	144.1	39.8	49.1667					0.304912	1	0		right
PY17X_1100087	47.9	74.2	21.6	0.303	-1.7	0.38	-4.55	5.35172e-06	0.0292846	6.535e-05	0	74.1667	21.5667	59.8333	45.2					-0.404627	0	0
PY17X_1044300	27.8	49.2	6.3	0.133	-2.9	0.64	-4.55	5.35843e-06	0.029316	6.535e-05	0	49.2333	6.3	70.7667	34.7667					-1.02537	0	0
PY17X_1101100	12.2	23.6	0.8	0.045	-4.5	0.99	-4.54	5.57834e-06	0.0305135	6.789e-05	0	23.6	0.833333	60.7333	11.7667					-2.36778	0	0
PY17X_0414100	2233.8	3557.5	910.1	0.256	-2	0.43	-4.54	5.75478e-06	0.0314729	6.989e-05	0	3557.53	910.1	63.3333	58.9667					-0.103065	0	0
PY17X_0401200	63.2	101.9	24.6	0.246	-2	0.45	-4.53	5.85287e-06	0.0320035	7.093e-05	0	101.9	24.6333	75.6	56.7667					-0.413342	0	0
PY17X_0949401	18.2	33.5	2.8	0.061	-4	0.89	-4.53	5.86716e-06	0.0320757	7.095e-05	0	33.5333	2.8	64.2	10.6					-2.59851	0	0
PY17X_1213700	1768.7	919.8	2617.6	2.85	1.5	0.33	4.53	6.01646e-06	0.032886	7.26e-05	0	919.767	2617.57	64.9333	63.5667					-0.0306888	0	0
PY17X_1138200	1683.4	3016.4	350.4	0.116	-3.1	0.69	-4.52	6.33028e-06	0.034595	7.623e-05	0	3016.37	350.367	33.2333	29.1333	Flagged	Resolved			-0.18996	0	0
PY17X_1241900	5650	3346.6	7953.5	2.38	1.2	0.28	4.5	6.64742e-06	0.0363215	7.988e-05	0	3346.57	7953.5	66.2	65.8667					-0.00728268	0	0
PY17X_0842000	13	24.6	1.4	0.0713	-3.8	0.85	-4.5	6.70223e-06	0.0366143	8.027e-05	0	24.6333	1.4	37.6	14.2333	Flagged	Resolved			-1.40146	0	0
PY17X_0721100	1023.6	1779.3	267.9	0.15	-2.7	0.61	-4.5	6.70822e-06	0.0366403	8.027e-05	0	1779.33	267.933	56.9333	51.1333					-0.155009	0	0
PY17X_0946700	170.2	87.9	252.4	2.87	1.5	0.34	4.5	6.88221e-06	0.0375838	8.218e-05	0	87.8667	252.433	67.8	64.2333					-0.0779631	0	0
PY17X_0912200	20.5	36.5	4.5	0.126	-3	0.67	-4.49	7.21179e-06	0.0393764	8.594e-05	0	36.5	4.53333	20.5333	9.86667	Flagged	Resolved			-1.05733	0	0
PY17X_0219501	170.5	60.9	280.2	4.57	2.2	0.49	4.49	7.26498e-06	0.0396595	8.639e-05	0	60.8667	280.167	47.6333	45.3333					-0.0713993	0	0
PY17X_1233000	3418	2075.6	4760.4	2.3	1.2	0.27	4.48	7.57198e-06	0.0413279	8.986e-05	0	2075.6	4760.37	76.0667	75.5					-0.0107877	0	0
PY17X_1424800	158.7	291.3	26	0.0874	-3.5	0.79	-4.46	8.01435e-06	0.0437343	9.491e-05	0	291.333	26	58.7	49.6667					-0.241083	0	0
PY17X_1348200	9792.9	5772.2	13813.6	2.39	1.3	0.28	4.46	8.05594e-06	0.0439532	9.52e-05	0	5772.2	13813.6	41.1667	39.3667					-0.0645021	0	0
PY17X_1043900	105.1	156.3	53.9	0.35	-1.5	0.34	-4.46	8.10372e-06	0.0442058	9.557e-05	0	156.3	53.9333	77.4667	72.7333					-0.090959	0	0
PY17X_0615600	3965.6	7183.5	747.7	0.104	-3.3	0.73	-4.45	8.5166e-06	0.0464495	0.0001002	0	7183.47	747.733	85.3333	85.1333					-0.00338529	0	0
PY17X_0713200	4590.3	3080.8	6099.9	1.98	1	0.22	4.45	8.57556e-06	0.0467625	0.0001007	0	3080.83	6099.87	57.5667	55.7667					-0.0458306	0	0
PY17X_0901500	33.6	57.4	9.8	0.165	-2.6	0.58	-4.45	8.62165e-06	0.0470052	0.0001011	0	57.4	9.76667	51.8	43					-0.268615	0	0
PY17X_1472901	9.4	18.9	0	0.0115	-6.4	1.45	-4.45	8.70567e-06	0.0474546	0.0001018	0	18.8667	0	23.5667	0					-24.4902	0	0
PY17X_1113900	8427.8	4243.9	12611.6	2.97	1.6	0.35	4.44	8.84582e-06	0.0482097	0.0001033	0	4243.93	12611.6	64.1333	63.9667					-0.00375409	0	0
PY17X_0903900	11280.7	6179.6	16381.9	2.65	1.4	0.32	4.44	8.88121e-06	0.0483937	0.0001035	0	6179.63	16381.9	62.7667	60.5667					-0.0514746	0	0
PY17X_1008800	5094.2	2211.8	7976.5	3.61	1.9	0.42	4.43	9.31623e-06	0.0507548	0.0001083	0	2211.8	7976.5	51.5667	49.8					-0.050293	0	0
PY17X_0515300	5655.2	2899.3	8411.2	2.9	1.5	0.35	4.42	1.00789e-05	0.0549	0.0001169	0	2899.27	8411.2	69.2667	68.2667					-0.0209799	0	0
PY17X_0913400	2715	1423.6	4006.4	2.81	1.5	0.34	4.41	1.05226e-05	0.0573063	0.0001218	0	1423.6	4006.37	50.8	49.2333					-0.0451931	0	0
PY17X_0527600	12.9	25.4	0.3	0.0165	-5.9	1.35	-4.4	1.07388e-05	0.0584729	0.0001241	0	25.4333	0.266667	58.8667	4.63333					-3.66733	0	0
PY17X_0215200	1470.6	966.5	1974.6	2.05	1	0.24	4.4	1.09871e-05	0.059814	0.0001267	0	966.5	1974.63	29.3	27.1333	Flagged	Resolved			-0.110834	0	0
PY17X_0842801	12.7	25.1	0.3	0.0167	-5.9	1.34	-4.39	1.1157e-05	0.0607275	0.0001284	0	25.1333	0.3	61.2667	4.63333					-3.72498	0	0
PY17X_1325300	167.3	279.5	55	0.197	-2.3	0.53	-4.39	1.14182e-05	0.062138	0.0001311	0	279.533	55	45.0333	43.4667					-0.0510838	0	0
PY17X_0934600	6704.5	12302.1	1106.8	0.0899	-3.5	0.79	-4.39	1.15266e-05	0.0627161	0.0001319	0	12302.1	1106.8	87.1667	83.1667					-0.0677711	0	0
PY17X_1100037	39.6	63.9	15.4	0.252	-2	0.45	-4.39	1.15312e-05	0.0627298	0.0001319	0	63.8667	15.4333	67.8	58.0333					-0.224403	0	0
PY17X_1149200	11.4	22.3	0.5	0.0324	-4.9	1.13	-4.39	1.1594e-05	0.0630599	0.0001324	0	22.2667	0.533333	52.0667	0.633333					-6.36125	0	0
PY17X_0700700	44036	20287.4	67784.7	3.34	1.7	0.4	4.38	1.18141e-05	0.0642452	0.0001346	0	20287.4	67784.7	79.6667	84.1333					0.0787013	0	0
PY17X_1316500	3979.6	7006.9	952.3	0.136	-2.9	0.66	-4.38	1.19151e-05	0.0647825	0.0001353	0	7006.93	952.267	84.9667	87.2					0.0374312	0	0
PY17X_0846601	118.9	170.4	67.4	0.398	-1.3	0.3	-4.38	1.19266e-05	0.0648331	0.0001353	0	170.4	67.4333	77.0667	71.7333					-0.103463	0	0
PY17X_0420400	1111.7	1970.5	252.9	0.129	-3	0.68	-4.37	1.21822e-05	0.0662105	0.000138	0	1970.5	252.867	41.7	31.8667					-0.387999	0	0
PY17X_0921500	9632.3	5850.8	13413.7	2.29	1.2	0.27	4.37	1.22879e-05	0.0667725	0.0001389	0	5850.77	13413.7	34.5667	33.3333	Flagged	Resolved			-0.0524159	1	0		left
PY17X_1125200	729.8	1194.5	265.2	0.222	-2.2	0.5	-4.37	1.24583e-05	0.0676859	0.0001405	0	1194.47	265.167	36.4333	26.8	Flagged	Resolved			-0.443026	0	0
PY17X_0947200	11	21.7	0.3	0.0198	-5.7	1.3	-4.36	1.27321e-05	0.0691609	0.0001433	0	21.7333	0.3	55.8	3.6					-3.9542	0	0
PY17X_0523800	1163.4	1890.2	436.6	0.231	-2.1	0.48	-4.36	1.27874e-05	0.0694483	0.0001437	0	1890.23	436.6	70.1667	71.5333					0.0278298	0	0
PY17X_1046201	41.7	73.8	9.6	0.138	-2.9	0.66	-4.36	1.29322e-05	0.070222	0.000145	0	73.8	9.63333	75.7	46.7333					-0.695841	0	0
PY17X_1311700	19.7	34.5	4.8	0.153	-2.7	0.62	-4.36	1.29947e-05	0.0705484	0.0001454	0	34.5	4.83333	81.3667	45					-0.854513	0	0
PY17X_1048901	18.1	32.6	3.5	0.124	-3	0.69	-4.36	1.30737e-05	0.0709641	0.000146	0	32.6333	3.53333	40.0667	20.1667					-0.99043	0	0
PY17X_0214200	7491.6	4632.4	10350.8	2.24	1.2	0.27	4.36	1.31518e-05	0.0713746	0.0001466	0	4632.4	10350.8	54.2	52.8					-0.0377549	0	0
PY17X_1306100	7385.8	4241.5	10530.1	2.48	1.3	0.3	4.36	1.32761e-05	0.0720361	0.0001477	0	4241.47	10530.1	39.9333	32.1333	Flagged	Resolved			-0.313523	0	0
PY17X_1128600	48.8	86.6	11.1	0.133	-2.9	0.67	-4.35	1.34321e-05	0.072869	0.0001492	0	86.5667	11.0667	57.0333	38.0333					-0.584541	0	0
PY17X_0612100	121.3	201.3	41.2	0.202	-2.3	0.53	-4.34	1.40195e-05	0.0760417	0.0001554	0	201.333	41.2	69.9667	61.1333					-0.194709	0	0
PY17X_0700069	186.7	62.3	311.1	5.08	2.3	0.54	4.34	1.43103e-05	0.0776048	0.0001583	0	62.2667	311.1	73.9667	75.6667					0.0327826	0	0
PY17X_0815100	149.2	249.8	48.5	0.194	-2.4	0.55	-4.33	1.46282e-05	0.0793142	0.0001615	0	249.8	48.5333	47.1	41.3667					-0.187258	0	0
PY17X_1145000	262.9	463	62.8	0.136	-2.9	0.67	-4.33	1.47634e-05	0.0800324	0.0001627	0	463	62.8333	50.5667	38.6333					-0.388341	0	0
PY17X_0934000	62112.3	33871	90353.5	2.67	1.4	0.33	4.33	1.49412e-05	0.0809815	0.0001643	0	33871	90353.5	59.8	65.1333					0.123251	0	0
PY17X_0627400	10.6	21	0.3	0.02	-5.6	1.31	-4.32	1.56987e-05	0.0850714	0.0001723	0	21	0.266667	0	0	Flagged	Resolved			0	0	0
PY17X_1210600	75.3	127.4	23.2	0.182	-2.5	0.57	-4.32	1.582e-05	0.0857126	0.0001733	0	127.367	23.2	45.6333	23.3333					-0.967696	0	2					right	right
PY17X_1007300	8593.2	5184.2	12002.1	2.32	1.2	0.28	4.31	1.59873e-05	0.0866031	0.0001748	0	5184.23	12002.1	86.8667	87.4333					0.00938072	0	0
PY17X_0951001	10.3	20.3	0.3	0.021	-5.6	1.29	-4.31	1.62864e-05	0.0882074	0.0001777	0	20.3	0.3	62.1333	4.03333					-3.94532	0	0
PY17X_1410500	9756	5105.5	14406.5	2.82	1.5	0.35	4.31	1.63129e-05	0.0883345	0.0001777	0	5105.53	14406.5	89.4	89.4667					0.00107543	0	0
PY17X_1041100	105	186.9	23.2	0.126	-3	0.7	-4.29	1.75171e-05	0.0948373	0.0001905	0	186.867	23.2333	39.5333	20.1667	Flagged	Resolved			-0.971097	0	0
PY17X_1463300	6226.4	11192.1	1260.6	0.113	-3.2	0.73	-4.29	1.77375e-05	0.0960129	0.0001925	0	11192.1	1260.63	62.9667	64.1333					0.0264861	0	0
PY17X_0841300	23.5	41	5.9	0.161	-2.6	0.61	-4.29	1.7972e-05	0.0972643	0.0001947	0	41	5.93333	54.8	31.1					-0.817261	0	0
PY17X_1015700	245.2	396.5	93.8	0.234	-2.1	0.49	-4.28	1.83797e-05	0.0994526	0.0001987	0	396.533	93.7667	47.6333	44.8					-0.0884728	0	0
PY17X_0910900	677.9	1163.1	192.8	0.165	-2.6	0.61	-4.27	1.97094e-05	0.106628	0.0002127	0	1163.07	192.833	51.5667	50.9333					-0.0178287	0	0
PY17X_1445800	181691	101357	262025	2.59	1.4	0.32	4.26	2.03081e-05	0.109846	0.0002187	0	101357	262025	64.1	70.5					0.137299	0	0
PY17X_1372900	35.7	56.5	14.8	0.249	-2	0.47	-4.26	2.03452e-05	0.110027	0.0002187	0	56.5	14.8	59.2	41.5667					-0.51017	0	0
PY17X_1124600	7008.7	12373.6	1643.9	0.133	-2.9	0.68	-4.26	2.07824e-05	0.11237	0.000223	0	12373.6	1643.87	89.3333	77.6667					-0.201903	0	0
PY17X_0707500	527.9	816.8	238.9	0.293	-1.8	0.42	-4.25	2.13519e-05	0.115428	0.0002287	0	816.833	238.933	47.4667	40.5667					-0.22662	0	0
PY17X_1109300	6807.1	4120	9494.3	2.3	1.2	0.28	4.24	2.20965e-05	0.119431	0.0002362	0	4119.97	9494.33	90.2667	90.2667					0	0	0
PY17X_1314300	8258.8	5697.2	10820.4	1.9	0.9	0.22	4.24	2.22658e-05	0.120324	0.0002376	0	5697.2	10820.4	57.4333	57.7333					0.00751623	0	0
PY17X_1436700	84	132.4	35.6	0.272	-1.9	0.44	-4.24	2.27743e-05	0.12305	0.0002425	0	132.367	35.5667	33.2	27.7667	Flagged	Resolved			-0.257829	0	0
PY17X_0722700	11	21	1.1	0.0668	-3.9	0.92	-4.23	2.29495e-05	0.123973	0.0002439	0	20.9667	1.1	53.5667	5.5					-3.28383	0	0
PY17X_1040700	5124.2	3388.1	6860.3	2.03	1	0.24	4.23	2.31701e-05	0.125142	0.0002458	0	3388.13	6860.33	39.5667	35.9	Flagged	Resolved			-0.140302	0	0
PY17X_1239900	2366.6	4321.5	411.8	0.0952	-3.4	0.8	-4.22	2.46791e-05	0.133267	0.0002614	0	4321.5	411.833	37.4	37.1	Flagged	Resolved			-0.0116191	0	0
PY17X_0400700	50.2	86.9	13.5	0.155	-2.7	0.64	-4.21	2.51723e-05	0.135905	0.0002661	0	86.9	13.5333	64.5333	46.6					-0.469715	0	0
PY17X_1140200	4861.5	2670.1	7052.8	2.64	1.4	0.33	4.21	2.54543e-05	0.137402	0.0002686	0	2670.13	7052.77	17.5	16.7	Flagged	Resolved			-0.0675068	0	0
PY17X_1215700	6853.4	3601.1	10105.7	2.81	1.5	0.35	4.2	2.68225e-05	0.144761	0.0002825	0	3601.13	10105.7	39.4333	35.7667	Flagged	Resolved			-0.1408	0	0
PY17X_1100800	10	19.2	0.7	0.0224	-5.5	1.31	-4.19	2.77257e-05	0.149608	0.0002915	0	19.1667	0.733333	46.8333	0					-25.481	0	0
PY17X_1204900	7804.5	4362.6	11246.4	2.58	1.4	0.33	4.18	2.95686e-05	0.159523	0.0003103	0	4362.6	11246.4	40.6	39.5667					-0.0371942	0	0
PY17X_0843601	10.6	20.8	0.3	0.0208	-5.6	1.34	-4.17	3.03266e-05	0.163582	0.0003176	0	20.8333	0.266667	49.4333	3.83333					-3.68881	0	0
PY17X_1347000	7460.1	13508.6	1411.7	0.104	-3.3	0.78	-4.17	3.10787e-05	0.167607	0.0003249	0	13508.6	1411.7	45.8333	37.4333					-0.292074	0	0
PY17X_1332900	311.2	497	125.4	0.251	-2	0.48	-4.16	3.17023e-05	0.170939	0.0003308	0	497	125.433	87.2	85.8333					-0.0227901	0	0
PY17X_0905600	4522.6	8278.5	766.6	0.0925	-3.4	0.83	-4.16	3.17913e-05	0.171387	0.0003311	0	8278.47	766.633	37.0667	35.5333	Flagged	Resolved			-0.0609493	0	0
PY17X_0723900	8.7	17.4	0	0.0128	-6.3	1.51	-4.16	3.21897e-05	0.173502	0.0003347	0	17.4333	0	36.3	31.8333					-0.189431	0	0
PY17X_1366200	21944.5	12500.5	31388.5	2.51	1.3	0.32	4.16	3.23568e-05	0.174371	0.0003358	0	12500.5	31388.5	69.1333	68.5333					-0.0125756	0	0
PY17X_0923700	25625.8	12228.1	39023.5	3.19	1.7	0.4	4.16	3.24838e-05	0.175023	0.0003365	0	12228.1	39023.5	65.9333	64.5333					-0.0309635	0	0
PY17X_0408500	1390.5	2507.8	273.2	0.109	-3.2	0.77	-4.15	3.33623e-05	0.179723	0.000345	0	2507.77	273.167	27.1	23.7333	Flagged	Resolved			-0.191378	0	0
PY17X_0722100	16507.6	10027.8	22987.3	2.29	1.2	0.29	4.15	3.349e-05	0.180377	0.0003457	0	10027.8	22987.3	78.2	77					-0.0223102	0	0
PY17X_1400045	118.7	173.2	64.2	0.377	-1.4	0.34	-4.15	3.36216e-05	0.181052	0.0003464	0	173.233	64.1667	68.9667	59.1					-0.222741	0	0
PY17X_1122300	104	172.8	35.2	0.205	-2.3	0.55	-4.14	3.47422e-05	0.187052	0.000357	0	172.767	35.2333	65.2	62.9					-0.0518119	0	0
PY17X_1050101	25.6	41.9	9.3	0.212	-2.2	0.54	-4.14	3.47994e-05	0.187325	0.000357	0	41.8667	9.33333	55.2333	38.2					-0.531967	0	0
PY17X_1118100	250717	176420	325014	1.84	0.9	0.21	4.14	3.48914e-05	0.187776	0.000357	0	176420	325013	96.8333	96.9667					0.00198513	0	0
PY17X_1234300	997.7	667.6	1327.9	1.98	1	0.24	4.14	3.48962e-05	0.187776	0.000357	0	667.6	1327.87	17.2	8.3	Flagged	Resolved			-1.05123	1	0		left
PY17X_1109900	90.2	134.5	45.9	0.351	-1.5	0.36	-4.14	3.51944e-05	0.189346	0.0003594	0	134.533	45.9333	68.8333	54.6667					-0.332446	0	0
PY17X_0214000	86.2	128.3	44.1	0.335	-1.6	0.38	-4.14	3.542e-05	0.190524	0.000361	0	128.3	44.1333	88.8	84.8333					-0.0659284	0	0
PY17X_0608800	6186.6	10969.9	1403.4	0.128	-3	0.72	-4.13	3.56839e-05	0.191908	0.0003631	0	10969.9	1403.4	64.0667	65.6667					0.0355873	0	0
PY17X_1334700	254.7	449.8	59.6	0.132	-2.9	0.71	-4.13	3.62792e-05	0.195073	0.0003685	0	449.8	59.6	61.9667	55.0333					-0.171187	0	0
PY17X_1433100	634.5	1029.5	239.5	0.233	-2.1	0.51	-4.12	3.85933e-05	0.207477	0.0003913	0	1029.53	239.5	43.5333	40.3667					-0.108956	0	0
PY17X_1367900	658.2	459.9	856.4	1.86	0.9	0.22	4.11	3.98314e-05	0.214094	0.0004031	0	459.933	856.4	60.6667	56.7667					-0.09586	0	0
PY17X_1418200	4177.5	2229.7	6125.2	2.75	1.5	0.36	4.1	4.08773e-05	0.219675	0.000413	0	2229.7	6125.23	70.4667	69.3667					-0.0226984	0	0
PY17X_0906900	544	809.1	278.9	0.345	-1.5	0.38	-4.1	4.21868e-05	0.22667	0.0004254	0	809.1	278.867	45	38.7					-0.217591	0	0
PY17X_1131000	9864.7	18235	1494.4	0.0819	-3.6	0.88	-4.09	4.35537e-05	0.233971	0.0004385	0	18235	1494.37	68.5333	58.3333					-0.232485	0	0
PY17X_0713300	57165.1	31803.4	82526.9	2.59	1.4	0.34	4.08	4.5176e-05	0.24264	0.000454	0	31803.4	82526.9	58.0667	58.6					0.0131904	0	0
PY17X_0402100	30.9	55	6.9	0.136	-2.9	0.71	-4.07	4.63536e-05	0.248919	0.000465	0	54.9667	6.9	48.9	23.6667					-1.04698	0	0
PY17X_1018900	2265.8	1515.1	3016.5	1.99	1	0.24	4.07	4.67741e-05	0.25113	0.0004684	0	1515.07	3016.53	58.5333	59					0.0114565	0	0
PY17X_1316700	22934.7	13073.7	32795.6	2.51	1.3	0.33	4.06	4.99148e-05	0.267943	0.000499	0	13073.7	32795.6	86.3	85.8333					-0.00782253	0	0
PY17X_1126700	1674.6	2813.8	535.5	0.19	-2.4	0.59	-4.05	5.09495e-05	0.273446	0.0005084	0	2813.77	535.467	46.1333	45.2					-0.0294868	0	0
PY17X_0505600	634.3	1048.8	219.9	0.209	-2.3	0.56	-4.05	5.18667e-05	0.278317	0.0005167	0	1048.77	219.867	68.4667	68.4					-0.00140545	0	0
PY17X_0928300	157.6	247.3	67.9	0.276	-1.9	0.46	-4.04	5.38122e-05	0.288703	0.0005351	0	247.333	67.8667	53.7333	52.4					-0.0362505	0	0
PY17X_1416500	4900.6	8831.3	969.9	0.11	-3.2	0.79	-4.04	5.42361e-05	0.290923	0.0005384	0	8831.33	969.867	88.1	86.9					-0.0197858	0	0
PY17X_0948401	9.9	18.2	1.6	0.0798	-3.6	0.9	-4.04	5.43642e-05	0.291555	0.0005387	0	18.2333	1.56667	49.0667	0.8					-5.9386	0	0
PY17X_0311200	722.9	1298.8	147	0.112	-3.2	0.78	-4.04	5.45119e-05	0.292293	0.0005393	0	1298.83	146.967	29.5667	25.1333	Flagged	Resolved			-0.23437	0	2					left	left
PY17X_0606500	2328.7	1251	3406.3	2.73	1.4	0.36	4.03	5.52224e-05	0.296047	0.0005453	0	1251	3406.33	50.5333	50.8667					0.00948521	0	0
PY17X_0950301	5.9	11.8	0	0.0186	-5.7	1.43	-4.02	5.73584e-05	0.307441	0.0005655	0	11.8333	0	24.8	0					-24.5638	0	0
PY17X_1464700	67.7	119.3	16	0.136	-2.9	0.72	-4.02	5.8161e-05	0.311685	0.0005718	0	119.3	16	38.4667	24.9	Flagged	Resolved			-0.627463	0	0
PY17X_0402600	8.4	16.5	0.3	0.0258	-5.3	1.31	-4.02	5.8204e-05	0.311857	0.0005718	0	16.4667	0.266667	46.5	2.26667					-4.35859	0	0
PY17X_0700037	10.6	19.3	1.9	0.0948	-3.4	0.85	-4.01	6.03856e-05	0.323486	0.0005922	0	19.3333	1.93333	43.4667	11.3333					-1.93934	0	0
PY17X_1346400	190.1	289.2	91.1	0.312	-1.7	0.42	-4	6.24259e-05	0.334353	0.0006112	0	289.167	91.0667	14.6	10.6333	Flagged	Resolved			-0.457374	0	0
PY17X_1402300	151349	92380.3	210317	2.28	1.2	0.3	4	6.28205e-05	0.336404	0.000614	0	92380.3	210317	90.8333	92.7333					0.0298662	0	0
PY17X_1125700	10011.9	5092.6	14931.3	2.93	1.6	0.39	3.99	6.56864e-05	0.351685	0.0006409	0	5092.57	14931.3	59	56.9333					-0.0514414	0	0
PY17X_0401900	15	25.9	4.1	0.155	-2.7	0.68	-3.99	6.74663e-05	0.361147	0.0006572	0	25.9	4.13333	54	23.4333					-1.2044	0	0
PY17X_1046401	8.7	16.7	0.7	0.0259	-5.3	1.33	-3.97	7.04729e-05	0.377171	0.0006853	0	16.6667	0.733333	34.4333	1.7					-4.3402	0	0
PY17X_0826400	7861.2	12454.5	3268	0.262	-1.9	0.49	-3.97	7.145e-05	0.382329	0.0006936	0	12454.5	3268.03	90	90.7667					0.0122376	0	0
PY17X_1250500	59.9	97.9	21.9	0.229	-2.1	0.54	-3.97	7.33437e-05	0.392389	0.0007108	0	97.9333	21.9	59.2333	50.2					-0.238722	0	0
PY17X_0904300	14118.1	24793	3443.1	0.139	-2.8	0.72	-3.96	7.35964e-05	0.393667	0.000712	0	24793	3443.07	75.9	60.5					-0.327165	0	0
PY17X_1347400	1510.1	802.2	2218	2.77	1.5	0.37	3.96	7.39183e-05	0.395315	0.0007139	0	802.167	2218.03	24.3	22.8	Flagged	Resolved			-0.0919225	0	0
PY17X_0401600	20.2	35.5	5	0.155	-2.7	0.68	-3.96	7.52817e-05	0.402531	0.0007259	0	35.4667	4.96667	53.5667	17.7					-1.59759	0	0
PY17X_1329000	1881.5	3336.1	426.9	0.128	-3	0.75	-3.96	7.59728e-05	0.406151	0.0007313	0	3336.1	426.9	86.3667	85.5667					-0.0134257	0	0
PY17X_1137400	1306.4	857.2	1755.6	2.05	1	0.26	3.95	7.8452e-05	0.419326	0.0007539	0	857.167	1755.63	11.5667	8.46667	Flagged	Resolved			-0.450107	0	2				right	right
PY17X_1206900	1040.4	1592.8	488	0.306	-1.7	0.43	-3.95	7.86954e-05	0.420548	0.000754	0	1592.8	488	52.1667	55.6333					0.0928213	0	0
PY17X_1042200	12352.7	9055.5	15649.9	1.73	0.8	0.2	3.95	7.87255e-05	0.42063	0.000754	0	9055.5	15649.9	87.8667	88.8333					0.0157852	0	0
PY17X_0918800	1246.9	724.4	1769.5	2.44	1.3	0.33	3.95	7.93317e-05	0.42379	0.0007585	0	724.4	1769.47	73.1667	73.4667					0.00590328	0	0
PY17X_0210800	11376.9	3345.6	19408.2	5.8	2.5	0.64	3.95	7.95354e-05	0.424798	0.0007592	0	3345.57	19408.2	50.5667	52.0333					0.0412495	0	0
PY17X_0509400	27418	50643	4193	0.0828	-3.6	0.91	-3.94	8.24326e-05	0.44019	0.0007855	0	50643	4193	62.4333	61.6667					-0.0178256	0	0
PY17X_1130500	9963	17488.1	2437.8	0.139	-2.8	0.72	-3.94	8.31613e-05	0.443998	0.0007911	0	17488.1	2437.83	88.8667	86.5667					-0.0378308	0	0
PY17X_1047901	60	109.1	10.8	0.104	-3.3	0.83	-3.93	8.51533e-05	0.454548	0.0008087	0	109.1	10.8333	70.7667	54.5667					-0.37505	0	0
PY17X_0712500	17536.8	11282.2	23791.3	2.11	1.1	0.27	3.93	8.53817e-05	0.455682	0.0008096	0	11282.2	23791.3	76.3667	77.8					0.0268271	0	0
PY17X_1230500	9437.3	5598.6	13276	2.37	1.2	0.32	3.93	8.64227e-05	0.461152	0.0008169	0	5598.57	13276	39.1667	38.0333	Flagged	Resolved			-0.042362	0	0
PY17X_0802500	44463.8	24728.1	64199.5	2.6	1.4	0.35	3.93	8.64466e-05	0.461193	0.0008169	0	24728.1	64199.5	70.1	66.9333					-0.0666896	0	0
PY17X_1315200	2540.5	4655.1	425.9	0.0913	-3.5	0.88	-3.93	8.65997e-05	0.461923	0.000817	0	4655.1	425.867	85.4667	82.2					-0.0562235	0	0
PY17X_1100091	15.7	27.9	3.6	0.135	-2.9	0.74	-3.92	8.97868e-05	0.478833	0.0008457	1	27.9	3.56667	49.9667	24.2					-1.04596	0	0
PY17X_0525700	65921.1	41719.6	90122.6	2.16	1.1	0.28	3.92	9.01397e-05	0.480625	0.0008476	1	41719.6	90122.6	88.3667	90.1667					0.0290919	0	0
PY17X_1201800	38.8	64.2	13.4	0.223	-2.2	0.56	-3.9	9.69528e-05	0.516856	0.0009102	1	64.2	13.4	52.4333	39.3					-0.415955	0	0
PY17X_1212600	2148.2	3621.5	674.9	0.186	-2.4	0.62	-3.9	9.75845e-05	0.520125	0.0009146	1	3621.5	674.9	84.5	83.6					-0.0154484	0	0
PY17X_1358800	245.3	391.9	98.8	0.254	-2	0.51	-3.89	9.99455e-05	0.53261	0.0009352	1	391.9	98.8333	69.7667	61.9333					-0.171822	0	0
PY17X_1332700	21871.4	8338.9	35403.9	4.25	2.1	0.54	3.88	0.00010337	0.550756	0.0009657	1	8338.87	35403.9	44.4667	42.3					-0.0720666	0	0
PY17X_1434500	9332.6	16052.3	2613	0.163	-2.6	0.68	-3.87	0.000108255	0.576674	0.00101	1	16052.3	2612.97	92.3333	92.4667					0.00208181	0	0
PY17X_0516400	304.6	520.5	88.5	0.169	-2.6	0.66	-3.86	0.000112023	0.596633	0.001043	1	520.533	88.5333	68	64.6					-0.0740006	0	0
PY17X_0604400	118053	70315.8	165790	2.36	1.2	0.32	3.86	0.000112293	0.597962	0.001044	1	70315.8	165790	96.1333	95.1333					-0.0150858	0	0
PY17X_1000500	31.9	52.3	11.4	0.228	-2.1	0.55	-3.86	0.000114407	0.609104	0.001062	1	52.2667	11.4333	56.5333	40.3333					-0.487129	0	0
PY17X_1400500	169.3	273.3	65.2	0.241	-2.1	0.53	-3.86	0.000115071	0.612522	0.001066	1	273.267	65.2	83.2667	75.3					-0.145089	0	0
PY17X_1373300	1626.5	2435.8	817.1	0.336	-1.6	0.41	-3.86	0.000115441	0.614378	0.001068	1	2435.8	817.133	86	85.8667					-0.00223847	0	0
PY17X_0418600	170.2	270.4	70	0.259	-1.9	0.51	-3.85	0.000116723	0.621085	0.001078	1	270.4	69.9667	23.8	20.1	Flagged	Resolved			-0.243766	1	1		right		right
PY17X_0900075	10.3	19.7	0.8	0.0521	-4.3	1.11	-3.85	0.000118082	0.628196	0.001089	1	19.7333	0.833333	50.6333	3.96667					-3.67409	0	0
PY17X_1116900	7219.9	5213.1	9226.7	1.77	0.8	0.21	3.85	0.000118981	0.632859	0.001095	1	5213.07	9226.73	51.4667	48.4667					-0.0866455	0	0
PY17X_0401100	18.6	32.3	4.9	0.151	-2.7	0.71	-3.84	0.000122202	0.649872	0.001123	1	32.3	4.86667	61.9667	14.9333					-2.05296	0	0
PY17X_1333900	1894.7	3212.9	576.6	0.179	-2.5	0.65	-3.83	0.000127026	0.675395	0.001166	1	3212.9	576.567	12.6	8.93333	Flagged	Resolved			-0.496153	0	0
PY17X_0223101	12.2	24.1	0.3	0.0182	-5.8	1.51	-3.83	0.000127966	0.68027	0.001172	1	24.0667	0.3	68.7667	0					-26.0352	0	0
PY17X_1215800	124.4	182.9	65.9	0.36	-1.5	0.39	-3.83	0.000130442	0.693298	0.001193	1	182.9	65.9333	48.9667	33.4333					-0.550513	0	1				left
PY17X_1213800	15362.8	8440.3	22285.2	2.64	1.4	0.37	3.82	0.000131088	0.696599	0.001197	1	8440.33	22285.2	70.6333	71.4					0.0155749	0	0
PY17X_1323900	629.7	972.8	286.6	0.294	-1.8	0.46	-3.82	0.000132155	0.702139	0.001205	1	972.833	286.567	41.7333	37.1333					-0.168485	0	0
PY17X_0710400	1931.4	1302.5	2560.3	1.97	1	0.26	3.82	0.000133802	0.710754	0.001218	1	1302.53	2560.3	34.0333	32.7667	Flagged	Resolved			-0.0547195	0	0
PY17X_0720900	7218.5	12153	2284.1	0.188	-2.4	0.63	-3.81	0.000140747	0.747508	0.001279	1	12153	2284.07	70	45.5333					-0.620432	0	0
PY17X_1421500	8539	4580.4	12497.7	2.73	1.4	0.38	3.8	0.000141826	0.753094	0.001286	1	4580.37	12497.7	40.2667	37					-0.122061	0	0
PY17X_1340000	4141.1	2902.4	5379.7	1.85	0.9	0.23	3.8	0.000141911	0.753406	0.001286	1	2902.43	5379.7	72.9333	72.2333					-0.0139136	0	0
PY17X_0500147	66	101.1	30.8	0.308	-1.7	0.45	-3.8	0.000142254	0.755084	0.001287	1	101.1	30.8	66.9	51.9					-0.366272	0	0
PY17X_1135100	38.8	69	8.6	0.124	-3	0.79	-3.79	0.000147711	0.783903	0.001334	1	69	8.6	80.3	65					-0.30496	0	0
PY17X_1004000	31823.4	14516.7	49130.1	3.38	1.8	0.46	3.79	0.000149086	0.791048	0.001343	1	14516.7	49130.1	78.0667	79.3667					0.0238265	0	0
PY17X_1428000	76571.2	34532.3	118610	3.43	1.8	0.47	3.79	0.000149165	0.791323	0.001343	1	34532.3	118610	47.7333	54.0333					0.178853	0	0
PY17X_1372500	5.5	11	0	0.0194	-5.7	1.5	-3.79	0.000150387	0.797651	0.001352	1	11	0	49.8667	0					-25.5716	0	0
PY17X_1144700	3854.5	5600.3	2108.7	0.377	-1.4	0.37	-3.79	0.000151827	0.805137	0.001363	1	5600.27	2108.7	57.4	57.6					0.00501807	0	0
PY17X_0105900	1267.7	2204.3	331	0.15	-2.7	0.72	-3.79	0.000153102	0.811745	0.001372	1	2204.33	331	31	25.0667	Flagged	Resolved			-0.306498	0	0
PY17X_0118801	5	10	0	0.0216	-5.5	1.46	-3.78	0.000157629	0.835594	0.00141	1	10.0333	0	30	5.06667					-2.56585	0	0
PY17X_1315800	220.8	357.7	83.9	0.234	-2.1	0.56	-3.77	0.000160188	0.848995	0.001431	1	357.733	83.9	26.4333	15.5333	Flagged	Resolved			-0.766991	0	2					right	right
PY17X_1148200	14	23.9	4.2	0.192	-2.4	0.63	-3.77	0.0001605	0.850488	0.001431	1	23.9	4.16667	50.2	24.9667					-1.00768	0	0
PY17X_1218300	4481.8	2589.6	6374.1	2.46	1.3	0.35	3.77	0.00016526	0.875546	0.001472	1	2589.57	6374.1	35.6333	34.1667	Flagged	Resolved			-0.0606379	0	0
PY17X_1430400	189.1	298.4	79.8	0.271	-1.9	0.5	-3.77	0.000166156	0.880127	0.001477	1	298.367	79.8333	42.6	31					-0.458585	0	0
PY17X_0700011	20.2	32.8	7.6	0.229	-2.1	0.57	-3.76	0.000166643	0.88254	0.001479	1	32.7667	7.6	53.1667	31.9667					-0.733954	0	0
PY17X_0403500	3487.2	2632.4	4342.1	1.65	0.7	0.19	3.76	0.000168242	0.890839	0.001491	1	2632.37	4342.13	71.0667	69.5					-0.0321601	0	0
PY17X_0520000	157.3	91.9	222.8	2.4	1.3	0.34	3.76	0.000170441	0.902317	0.001508	1	91.9	222.767	87.1667	84.7					-0.0414146	0	0
PY17X_0308100	7051.6	3946.8	10156.4	2.57	1.4	0.36	3.76	0.00017067	0.903356	0.001508	1	3946.8	10156.4	57.9333	56.4333					-0.0378461	0	0
PY17X_1219100	149.3	222.4	76.2	0.343	-1.5	0.41	-3.75	0.000173873	0.920138	0.001534	1	222.4	76.2	36.5333	18.7667	Flagged	Resolved			-0.961041	0	0
PY17X_1400075	7.5	14.3	0.7	0.0302	-5.1	1.35	-3.75	0.000174318	0.922316	0.001536	1	14.2667	0.733333	54.2	3.9					-3.79675	0	0
PY17X_0706700	1236.4	1544.7	928.1	0.601	-0.7	0.2	-3.75	0.000177348	0.938171	0.00156	1	1544.67	928.133	24.1	19.9667	Flagged	Resolved			-0.27144	0	0
PY17X_1022000	20438.9	13822.9	27054.8	1.96	1	0.26	3.74	0.000183936	0.97284	0.001615	1	13822.9	27054.8	64	60.3333					-0.0851166	0	0
PY17X_1422300	138450	89483.7	187417	2.09	1.1	0.29	3.74	0.000184915	0.977829	0.001621	1	89483.7	187417	96.9333	97.3333					0.0059411	0	0
PY17X_0946800	10	18.8	1.1	0.0719	-3.8	1.02	-3.73	0.00018969	0.999749	0.00166	1	18.8333	1.1	57.7	7.4					-2.96297	0	0
PY17X_1435300	1645.1	2262.9	1027.3	0.454	-1.1	0.31	-3.73	0.000189914	0.999749	0.00166	1	2262.87	1027.33	59.2667	60.6333					0.0328902	0	0
PY17X_0514600	60.6	92.2	29.1	0.314	-1.7	0.45	-3.73	0.000192357	0.999749	0.001679	1	92.1667	29.0667	79.4333	67.4333					-0.236283	0	0
PY17X_0837800	11078.2	8430.6	13725.7	1.63	0.7	0.19	3.73	0.000193982	0.999749	0.00169	1	8430.63	13725.7	64.5	65.2667					0.0170472	0	0
PY17X_0925700	5667.2	3943.8	7390.5	1.87	0.9	0.24	3.72	0.000195564	0.999749	0.001702	1	3943.83	7390.5	34.6667	31.5667	Flagged	Resolved			-0.135147	0	0
PY17X_0804000	12886.4	7177.9	18594.8	2.59	1.4	0.37	3.72	0.000197578	0.999749	0.001717	1	7177.87	18594.8	70.3333	70.2					-0.00273756	0	0
PY17X_1369000	20843.1	11579.3	30106.8	2.6	1.4	0.37	3.72	0.00020047	0.999749	0.001739	1	11579.3	30106.8	46.5333	43.8333					-0.0862361	0	0
PY17X_0100029	7.9	15.3	0.6	0.0468	-4.4	1.19	-3.72	0.000202004	0.999749	0.00175	1	15.3	0.566667	0	43.4667					25.3734	0	0
PY17X_1353600	4348.4	3366.1	5330.7	1.58	0.7	0.18	3.71	0.000204559	0.999749	0.001769	1	3366.1	5330.67	31.2	27.6667	Flagged	Resolved			-0.173397	0	0
PY17X_1036100	325.7	459.7	191.8	0.417	-1.3	0.34	-3.71	0.000204982	0.999749	0.00177	1	459.667	191.833	48.0333	41.8					-0.200533	0	0
PY17X_0943500	134.8	232.9	36.7	0.155	-2.7	0.73	-3.71	0.000206804	0.999749	0.001783	1	232.867	36.6667	73.9667	69.6667					-0.0864067	0	0
PY17X_0818500	4431.5	2923.2	5939.8	2.03	1	0.28	3.71	0.000208317	0.999749	0.001793	1	2923.2	5939.77	65.8	66.5					0.0152668	0	0
PY17X_0924600	7642.9	4067.8	11217.9	2.76	1.5	0.39	3.71	0.000211086	0.999749	0.001815	1	4067.8	11217.9	57.6333	57.4333					-0.00501517	0	0
PY17X_0816300	30066.4	20844.3	39288.5	1.88	0.9	0.25	3.7	0.00021491	0.999749	0.001845	1	20844.3	39288.5	72.1333	72.1333					3.20343e-16	0	0
PY17X_0715700	14639.9	8964.8	20315.1	2.27	1.2	0.32	3.7	0.00021534	0.999749	0.001846	1	8964.77	20315.1	73.7667	74.3667					0.0116871	0	0
PY17X_0116400	9.1	17	1.2	0.0844	-3.6	0.96	-3.7	0.000218337	0.999749	0.001868	1	17.0333	1.2	44.9333	3.73333					-3.58925	0	0
PY17X_1108500	8732.7	6310.2	11155.2	1.77	0.8	0.22	3.69	0.000220849	0.999749	0.001887	1	6310.17	11155.2	59.3667	55.5					-0.0971653	0	0
PY17X_0216400	33040.8	17329.1	48752.4	2.81	1.5	0.41	3.68	0.000235891	0.999749	0.002013	1	17329.1	48752.4	57.3	60.5333					0.0791947	0	0
PY17X_0505200	2116.9	1225.3	3008.4	2.46	1.3	0.35	3.67	0.000238432	0.999749	0.00203	1	1225.33	3008.4	79.0667	78.8667					-0.00365394	0	0
PY17X_1448200	2648	4345.4	950.6	0.219	-2.2	0.6	-3.67	0.000238601	0.999749	0.00203	1	4345.37	950.633	57.6333	55.8667					-0.0449157	0	0
PY17X_1334600	10251.7	18548.5	1954.9	0.105	-3.2	0.88	-3.67	0.000241439	0.999749	0.002051	1	18548.5	1954.93	75.6667	70.3333					-0.105449	0	0
PY17X_1433400	8750.2	6029.9	11470.6	1.9	0.9	0.25	3.67	0.000247333	0.999749	0.002098	1	6029.9	11470.6	49.3	48.2					-0.0325545	0	0
PY17X_0400043	60.7	92.5	28.9	0.323	-1.6	0.44	-3.66	0.000249486	0.999749	0.002111	1	92.5	28.9333	62.7333	61.8333					-0.0208474	0	0
PY17X_1034100	5724.3	3178.3	8270.2	2.6	1.4	0.38	3.66	0.000249611	0.999749	0.002111	1	3178.27	8270.2	85.0333	83.7					-0.0228009	0	0
PY17X_1454400	73.3	120.8	25.8	0.207	-2.3	0.62	-3.66	0.000251338	0.999749	0.002122	1	120.767	25.8333	22.5667	22.4333	Flagged	Resolved			-0.00854933	0	0
PY17X_0508300	1321.1	562.2	2080.1	3.7	1.9	0.52	3.66	0.000256334	0.999749	0.002158	1	562.167	2080.07	53.9	55.3667					0.0387324	0	0
PY17X_0820300	10277.8	7388.4	13167.3	1.78	0.8	0.23	3.66	0.000256371	0.999749	0.002158	1	7388.4	13167.3	31.1	26.7	Flagged	Resolved			-0.220075	0	0
PY17X_1000900	532.8	720.2	345.5	0.479	-1.1	0.29	-3.65	0.000261165	0.999749	0.002195	1	720.167	345.467	84	78.4333					-0.0989224	0	0
PY17X_0917100	41099.6	26102.7	56096.5	2.15	1.1	0.3	3.64	0.000276345	0.999749	0.00232	2	26102.7	56096.5	88.9667	91.1333					0.0347139	0	0
PY17X_0703000	2345.2	3933.6	756.9	0.192	-2.4	0.66	-3.63	0.000282637	0.999749	0.002369	2	3933.6	756.867	83.9333	84.6					0.0114138	0	0
PY17X_0220401	15	27.5	2.5	0.0907	-3.5	0.95	-3.63	0.000283829	0.999749	0.002376	2	27.5333	2.5	62.0333	21					-1.56265	0	0
PY17X_0819300	8213.3	6065.2	10361.4	1.71	0.8	0.21	3.63	0.000285152	0.999749	0.002383	2	6065.17	10361.4	44.3	42.5667					-0.0575826	0	0
PY17X_1044600	71.5	116.4	26.6	0.23	-2.1	0.58	-3.63	0.000285977	0.999749	0.002386	2	116.433	26.6333	78.6667	73.1333					-0.105223	0	0
PY17X_1450800	1155.4	591.1	1719.8	2.91	1.5	0.42	3.63	0.000286498	0.999749	0.002387	2	591.1	1719.77	29.7667	29.6667	Flagged	Resolved			-0.00485484	1	0			left
PY17X_1437300	554.3	959.7	148.8	0.155	-2.7	0.74	-3.63	0.000287561	0.999749	0.002393	2	959.733	148.833	90.5333	88.4					-0.0344027	0	0
PY17X_1044000	629.1	1009.9	248.2	0.246	-2	0.56	-3.61	0.000300608	0.999749	0.002498	2	1009.9	248.2	90.5	84.9667					-0.0910208	0	0
PY17X_1041200	1715.8	2838.8	592.8	0.209	-2.3	0.63	-3.61	0.000311518	0.999749	0.002582	2	2838.8	592.767	64.9667	65.2333					0.00590967	0	0
PY17X_0805200	2727.4	1697.5	3757.4	2.21	1.1	0.32	3.61	0.000311623	0.999749	0.002582	2	1697.5	3757.37	34.6333	29.9333	Flagged	Resolved			-0.210408	0	0
PY17X_1368200	3478.2	2424.6	4531.8	1.87	0.9	0.25	3.6	0.000312428	0.999749	0.002585	2	2424.63	4531.8	83.9333	83.6					-0.00574093	0	0
PY17X_1323500	357.5	579	136	0.234	-2.1	0.58	-3.6	0.000313298	0.999749	0.002588	2	579	136.033	35.3667	33.1667	Flagged	Resolved			-0.0926562	0	0
PY17X_1043800	36.2	55	17.4	0.316	-1.7	0.46	-3.6	0.000314081	0.999749	0.002591	2	55	17.4333	67.8333	50.6667					-0.420957	0	0
PY17X_1430200	2881.6	2085.3	3677.9	1.76	0.8	0.23	3.6	0.000315665	0.999749	0.0026	2	2085.27	3677.87	33.8	30.3333	Flagged	Resolved			-0.156119	0	0
PY17X_1107100	4326.5	7191.5	1461.6	0.203	-2.3	0.64	-3.6	0.000318154	0.999749	0.002617	2	7191.5	1461.57	75	72.4667					-0.0495731	0	0
PY17X_1432900	11694.9	9187.9	14202	1.55	0.6	0.18	3.59	0.000334184	0.999749	0.002745	2	9187.87	14202	76.3667	76.8333					0.00878929	0	0
PY17X_1045400	11.5	19.7	3.3	0.177	-2.5	0.7	-3.58	0.000341397	0.999749	0.0028	2	19.7	3.3	41.2333	19.0333					-1.11528	0	0
PY17X_0116000	24.8	39.4	10.1	0.237	-2.1	0.58	-3.58	0.000343252	0.999749	0.002811	2	39.3667	10.1333	69.9667	54.5					-0.360412	0	0
PY17X_1304100	114.6	189.2	40.1	0.211	-2.2	0.63	-3.58	0.000349929	0.999749	0.002862	2	189.2	40.0667	71.2667	53.3					-0.419092	0	0
PY17X_1363900	5741.5	4196.7	7286.3	1.74	0.8	0.22	3.57	0.000350593	0.999749	0.002863	2	4196.73	7286.3	80.2333	81.0333					0.0143138	0	0
PY17X_1043500	37.6	60.2	14.9	0.239	-2.1	0.58	-3.57	0.000352188	0.999749	0.002872	2	60.2333	14.9	70.6	57.0333					-0.307863	0	0
PY17X_1016900	7929.2	13812.6	2045.8	0.148	-2.8	0.77	-3.57	0.000353473	0.999749	0.002878	2	13812.6	2045.77	79.3667	30.1333					-1.39717	0	0
PY17X_0829800	19376.9	15023.9	23730	1.58	0.7	0.18	3.57	0.000354586	0.999749	0.002883	2	15023.9	23730	79.7333	79					-0.0133303	0	0
PY17X_0624700	1389.4	2299.3	479.4	0.208	-2.3	0.63	-3.57	0.00035661	0.999749	0.002895	2	2299.3	479.433	42.3	39.0667					-0.114719	0	1				left
PY17X_1359300	112.7	189.3	36.1	0.193	-2.4	0.67	-3.57	0.000357472	0.999749	0.002895	2	189.267	36.1	31.6667	15.6	Flagged	Resolved			-1.02142	1	1		right			right
PY17X_0221301	6.4	12.6	0.3	0.0346	-4.9	1.36	-3.57	0.000357512	0.999749	0.002895	2	12.5667	0.3	40.1333	3.8					-3.40073	0	0
PY17X_1142800	387.9	609	166.8	0.273	-1.9	0.52	-3.57	0.00035837	0.999749	0.002897	2	608.967	166.833	61.2667	58.9					-0.0568347	0	0
PY17X_1101200	27.8	44.3	11.2	0.249	-2	0.56	-3.56	0.000365029	0.999749	0.002947	2	44.3333	11.1667	57.6	43.2667					-0.412813	0	0
PY17X_0524700	3256.7	2365.3	4148.2	1.75	0.8	0.23	3.56	0.000371489	0.999749	0.002995	2	2365.3	4148.17	72.3333	72.4333					0.00199313	0	0
PY17X_1364200	6577.6	4120	9035.3	2.19	1.1	0.32	3.56	0.000376556	0.999749	0.003032	2	4119.97	9035.27	71.7667	71.2					-0.0114367	0	0
PY17X_0514100	5151.5	3222	7081	2.2	1.1	0.32	3.55	0.000378829	0.999749	0.003046	2	3221.97	7081	74.6667	74.4667					-0.00386955	0	0
PY17X_0906800	4.4	8.7	0	0.0253	-5.3	1.49	-3.55	0.00038118	0.999749	0.00306	2	8.73333	0	46.8667	0					-25.4821	0	0
PY17X_1134000	852.6	1173.7	531.4	0.453	-1.1	0.32	-3.55	0.000383323	0.999749	0.003073	2	1173.7	531.4	86.3667	87.4					0.0171587	0	0
PY17X_0700031	14.1	23.5	4.8	0.201	-2.3	0.65	-3.55	0.000387498	0.999749	0.003102	2	23.5	4.76667	52.7333	25.9333					-1.02391	0	0
PY17X_1246500	931.7	1433	430.4	0.3	-1.7	0.49	-3.55	0.000389079	0.999749	0.00311	2	1433.03	430.4	62.9	61.7667					-0.0262315	0	0
[truncated: 5,543 more rows]

## Sheet: 1 - Pass
Gene ID	Product Description	Gene Name or Symbol	baseMean	baseMeanA (WT)	baseMeanB (pynot1-g- null)	foldChange	log2FoldChange	lfcSE	stat	PValue	PAdj	FDR	falsePos	WT_count_avg	KO_count_avg	WT_TIN_avg	KO_TIN_avg
[truncated: 1,211 more rows]

[truncated: 6 more sheets: 2 - Minus Vars, 3 - Down in KO < log2 -2.5, 4 - Up in KO > log2 2.5, 5 - GO Terms Down in KO, 6 - GO Terms Up in KO, PY17X VLOOKUP Table]
