# Supplementary material for: The Plasmodium NOT1-G paralogue is an essential regulator of sexual stage maturation and parasite transmission
Source: PLoS Biol. 2021 Oct 21;19(10):e3001434. doi: 10.1371/journal.pbio.3001434 (PMC8562791; doi:10.1371/journal.pbio.3001434)
Supplement: S4 Table — (XLSX) [file pbio.3001434.s008.xlsx]

## Sheet: Supp Table 4
Supplementary Table 4 - Transmission data related to overexpression of the PyNOT1-G TTP-binding domain
Parasite Line	Py0489	Py1125 (Clone 1)	Py1125 (Clone 2)
Prevalence of Infection	0.9	0.95	0.65
Average Oocysts/Infected Mosquito	226	33	113
STDEV Oocysts/Infected Mosquito	136	22.5	98.8
