# Supplementary material for: The Plasmodium NOT1-G paralogue is an essential regulator of sexual stage maturation and parasite transmission
Source: PLoS Biol. 2021 Oct 21;19(10):e3001434. doi: 10.1371/journal.pbio.3001434 (PMC8562791; doi:10.1371/journal.pbio.3001434)
Supplement: S3 File — (ZIP) [file pbio.3001434.s013.zip]

Archive with 12 entries (11 files):
- scripts/
- scripts/heatmap.r
- scripts/volcanoplot.r
- scripts/make_gene_tin.py
- scripts/overlap.py
- scripts/transcript_tin.py
- scripts/deseq2.r
- scripts/README.txt
- scripts/merge.py
- scripts/Makefile
- scripts/summary_plots.r
- scripts/cirgo.sh
