# Supplementary material for: The Plasmodium NOT1-G paralogue is an essential regulator of sexual stage maturation and parasite transmission
Source: PLoS Biol. 2021 Oct 21;19(10):e3001434. doi: 10.1371/journal.pbio.3001434 (PMC8562791; doi:10.1371/journal.pbio.3001434)
Supplement: S3 File — (ZIP) [file pbio.3001434.s013.zip › scripts/README.txt]

Scripts used in the analysis.

1. Makefile - Makefile with all commands used in the bioinformatics analysis.
2. transcript_tin.py - Custom python script used to calculaute transcript TIN values.
3. make_gene_tin.py - Custom python script used to compute gene-level TIN from transcript TINs.
4. overlap.py - Custom python script used to flag potential transcript overlaps.
5. merge.py - Custom python script used to merge sample tin files into a single file.
6. deseq2.r - Custom R script used for DESeq2 differential expression analysis and the generation of MA plots.
7. heatmap.r - Custom R script used to generate DEG heatmaps.
8. volcanoplot.r - Custom R script used to generate volcano plots.
9. summary_plots.r - Custom R script used to generate pca plot and sample-to-sample distance heatmap.
10. cirgo.sh - Script used to make CirGO plots. 
