# Supplementary material for: The Plasmodium NOT1-G paralogue is an essential regulator of sexual stage maturation and parasite transmission
Source: PLoS Biol. 2021 Oct 21;19(10):e3001434. doi: 10.1371/journal.pbio.3001434 (PMC8562791; doi:10.1371/journal.pbio.3001434)
Supplement: S3 File — (ZIP) [file pbio.3001434.s013.zip › scripts/cirgo.sh]

set -uex

#
# Input files are obtained from Revigo
#

#sexual_up:
python ~/bin/CirGO.py -inputFile sexual_up_BP_revigo.csv -outputFile sexual_up_BP_cirgo.svg -legend 'Name and Proportion of Biological Process (inner ring)'

python ~/bin/CirGO.py -inputFile sexual_up_MF_revigo.csv -outputFile sexual_up_MF_cirgo.svg -legend 'Name and Proportion of Molecular Function (inner ring)'

python ~/bin/CirGO.py -inputFile sexual_up_CC_revigo.csv -outputFile sexual_up_CC_cirgo.svg -legend 'Name and Proportion of Cellular Component (inner ring)'

#sexual_down:
python ~/bin/CirGO.py -inputFile sexual_down_BP_revigo.csv -outputFile sexual_down_BP_cirgo.svg -legend 'Name and Proportion of Biological Process (inner ring)'

python ~/bin/CirGO.py -inputFile sexual_down_MF_revigo.csv -outputFile sexual_down_MF_cirgo.svg -legend 'Name and Proportion of Molecular Function(inner ring)'

#asexual_down:
python ~/bin/CirGO.py -inputFile asexual_down_BP_revigo.csv -outputFile asexual_down_BP_cirgo.svg -legend 'Name and Proportion of Biological Process (inner ring)'

python ~/bin/CirGO.py -inputFile asexual_down_MF_revigo.csv -outputFile asexual_down_MF_cirgo.svg -legend 'Name and Proportion of Molecular Function (inner ring)'

python ~/bin/CirGO.py -inputFile asexual_down_CC_revigo.csv -outputFile asexual_down_CC_cirgo.svg -legend 'Name and Proportion of Cellular Component (inner ring)'
