# Supplementary material for: The Plasmodium NOT1-G paralogue is an essential regulator of sexual stage maturation and parasite transmission
Source: PLoS Biol. 2021 Oct 21;19(10):e3001434. doi: 10.1371/journal.pbio.3001434 (PMC8562791; doi:10.1371/journal.pbio.3001434)
Supplement: S1 Data — (XLSX) [file pbio.3001434.s014.xlsx]

## Sheet: Figure 3ABC (pynot1-g-)
Raw data for Figure 3A
Parasitemia
	489 Replicate 1			489 Replicate 2			489 Replicate 3			1065 Clone 1 Replicate 1			1065 Clone 1 Replicate 2			1065 Clone 1 Replicate 3			1065 Clone 2 Replicate 1			1065 Clone 2 Replicate 2			1065 Clone 2 Replicate 3					Average Parasitemia										Average Parasitemia					Standard Deviation
Day	1	2	3	1	2	3	1	2	3	1	2	3	1	2	3	1	2	3	1	2	3	1	2	3	1	2	3		Day	Py17XNL WT Replicate 1	Py17XNL WT Replicate 2	Py17XNL WT Replicate 3	not1-g KO Clone 1 Replicate 1	not1-g KO Clone 1 Replicate 2	not1-g KO Clone 1 Replicate 3	not1-g KO Clone 1 Replicate 1	not1-g KO Clone 1 Replicate 2	not1-g KO Clone 1 Replicate 3		Day	Py17XNL WT	not1-g KO Clone 1	not1-g KO Clone 2		Py17XNL WT	not1-g KO Clone 1	not1-g KO Clone 2
1	0	0	0	0	0	0	0	0	0	0	0	0	0	0	0	0	0	0	0	0	0	0	0	0	0	0	0		1	0	0	0	0	0	0	0	0	0		1	0	0	0		0	0	0
2	0	0	0	0	0	0	0	0	0	0	0	0	0	0	0	0	0	0	8.65052e-05	0	0	0.000164474	0	0	0	0.000142045	0		2	0	0	0	0	0	0	2.88351e-05	5.48246e-05	4.73485e-05		2	0	0	0.00436694		0	0	0.00133797
3	0.00111111	0.00215517	0.00154639	0.00208333	0.00176991	0.00261628	0.0027933	0.00174051	0.00259259	0	0.000581395	0	0	0.000290698	0.0005	0.000344828	0.000380711	0.000151515	0	0.001	0.000420168	0	0.000905797	0.00122549	0.000816993	0.00104895	0		3	0.00160423	0.00215651	0.00237547	0.000193798	0.000263566	0.000292351	0.000473389	0.000710429	0.000621982		3	0.20454	0.0249905	0.0601933		0.0397444	0.00506766	0.0119785
4	0.00447368	0.00452128	0.0040146	0.00439394	0.00630435	0.0103261	0.00574163	0.00340136	0.00452756	0.00243902	0.00408497	0.00357143	0.00396825	0.00663717	0.000657895	0.00153061	0.00509259	0.00321101	0.00958333	0.00930657	0.00520833	0.00679348	0.0034	0.00484496	0.00559006	0.00727848	0.00204545		4	0.00433652	0.00700812	0.00455685	0.00336514	0.00375444	0.00327807	0.00803275	0.00501281	0.00497133		4	0.53005	0.346588	0.600563		0.148295	0.025366	0.175566
5	0.00661765	0.00996094	0.00679348	0.00610465	0.00943114	0.0129747	0.00418919	0.00481771	0.0052795	0.00564024	0.00681818	0.00299296	0.00754717	0.0127551	0.00572034	0.00394737	0.00575221	0.00505319	0.00555556	0.00398089	0.0048913	0.00426357	0.00462185	0.00357143	0.00470588	0.00431655	0.00858586		5	0.00779069	0.00950349	0.00476213	0.00515046	0.0086742	0.00491759	0.00480925	0.00415228	0.00586943		5	0.73521	0.624742	0.494365		0.240091	0.210488	0.0866428
6	0.00882353	0.00396825	0.00601504	0.0120968	0.00564024	0.0084	0.00685484	0.00638686	0.00978261	0.00451128	0.00392157	0.00381773	0.00576923	0.0102941	0.00564516	0.00368098	0.00848214	0.00353261	0.0109091	0.00664336	0.00544218	0.003125	0.00262097	0.00309735	0.00504202	0.00833333	0.00568182		6	0.00626894	0.00871234	0.00767477	0.00408353	0.00723617	0.00523191	0.00766487	0.00294777	0.00635239		6	0.755202	0.55172	0.565501		0.122632	0.159557	0.243465
7	0.0118421	0.00769231	0.00752033	0.0115385	0.0149533	0.0075	0.00927835	0.0109375	0.00697279	0.00331633	0.00625	0.0041958	0.00572139	0.00456204	0.00670732	0.00896226	0.00570175	0.00805085	0.00959821	0.00483871	0.00864929	0.00423387	0.00529412	0.00284091	0.00697674	0.00541237	0.00585938		7	0.00901825	0.0113306	0.00906288	0.00458738	0.00566358	0.00757162	0.0076954	0.00412297	0.00608283		7	0.98039	0.594086	0.596707		0.132233	0.151132	0.178903
8	0.00882353	0.0132022	0.0134	0.0166667	0.0134375	0.011828	0.019708	0.0143836	0.0137218	0.00765766	0.0119767	0.0107877	0.0103211	0.00512821	0.0162963	0.0112903	0.0118881	0.00813008	0.0292553	0.019837	0.00741935	0.0170391	0.00758065	0.0151442	0.0124294	0.0200935	0.0161111		8	0.0118086	0.0139774	0.0159378	0.0101407	0.0105819	0.0104362	0.0188372	0.0132547	0.0162113		8	1.39079	1.03862	1.61011		0.206548	0.0224786	0.279291
9	0.01	0.011	0.0104167	0.017623	0.0134211	0.0190678	0.0127778	0.0121212	0.0154762	0.0160417	0.00911458	0.0103395	0.0125	0.0109626	0.00480132	0.00918367	0.00931034	0.017757	0.019213	0.0167391	0.0139381	0.010989	0.0133013	0.00931373	0.0151099	0.0114362	0.0125576		9	0.0104722	0.0167039	0.0134584	0.0118319	0.0094213	0.0120837	0.01663	0.0112013	0.0130346		9	1.35448	1.11123	1.3622		0.311676	0.146985	0.276162
10	0.026087	0.0202096	0.0419643	0.0272917	0.0191919	0.0233696	0.0184028	0.0175	0.0277372	0.0130208	0.0110429	0.0145588	0.0140152	0.0144231	0.0178571	0.0222826	0.0172156	0.011236	0.00359848	0.015625	0.00810185	0.0122368	0.0216146	0.0176174	0.0179412	0.0333333	0.0164179		10	0.0294203	0.0232844	0.0212133	0.0128742	0.0154318	0.0169114	0.00910845	0.0171563	0.0225641		10	2.46393	1.50725	1.62763		0.426795	0.204243	0.677087
11	0.0565574	0.0192308	0.0363924	0.0310811	0.0238636	0.0425403	0.0238938	0.0235294	0.0204545	0.0268229	0.021374	0.00763158	0.0151575	0.0160061	0.0191729	0.0278716	0.0138587	0.0181373	0.015708	0.0139535	0.0107542	0.00975177	0.0206522	0.0112782	0.0144481	0.0153125	0.0286184		11	0.0373935	0.032495	0.0226259	0.0186095	0.0167788	0.0199559	0.0134719	0.013894	0.0194597		11	3.08382	1.84481	1.56085		0.752193	0.159465	0.334185
12	0.0262712	0.0168182	0.025	0.0377717	0.0229021	0.0329341	0.0316558	0.0239209	0.0199495	0.00610465	0.0295635	0.00775316	0.0142857	0.0164063	0.0192857	0.0165909	0.0201389	0.0242718	0.00591716	0.0190945	0.0136029	0.00958904	0.0315789	0.00769231	0.0123512	0.0176316	0.0163043		12	0.0226965	0.0312027	0.0251754	0.0144738	0.0166592	0.0203339	0.0128715	0.0162868	0.015429		12	2.63582	1.71556	1.48624		0.437471	0.296142	0.177672
13	0.0467949	0.0273438	0.0268657	0.0425743	0.0303241	0.0371667	0.0307018	0.019186	0.0256637	0.0170259	0.0152174	0.00461538	0.0198925	0.013	0.0171053	0.0226415	0.0184783	0.018125	0.0321918	0.0335526	0.00909091	0.0116525	0.028481	0.00986842	0.00902062	0.0124	0.0272152		13	0.0336681	0.0366883	0.0251838	0.0122862	0.0166659	0.0197483	0.0249451	0.0166673	0.0162119		13	3.18468	1.62335	1.92748		0.596459	0.374977	0.491592
14	0.0400685	0.028125	0.0440341	0.0332547	0.0228947	0.0572674	0.0109756	0.00584416	0.0198864	0.00163043	0.00510471	0	0.01875	0.0208333	0.0246753	0.0074	0.00416667	0.0121429	0.00216346	0.013	0	0.00208333	0.00403226	0	0	0.00484694	0.0113636		14	0.0374092	0.0378056	0.0122354	0.00224505	0.0214196	0.00790317	0.00505449	0.00203853	0.00540353		14	2.91501	1.05226	0.416551		1.46499	0.985197	0.185027
15	0.116667	0.0417683	0.0469072	0.0339844	0.00666667	0.0328947	0.00375	0.000581395	0.00406504	0.00175439	0	0	0.0102941	0.00324675	0.0391827	0.0142857	0.00394737	0.0020073	0.00972222	0.00808081	0.00125	0	0.00615942	0.000265957	0	0.00102459	0.00075188		15	0.0684474	0.0245153	0.00279881	0.000584795	0.0175745	0.00674679	0.00635101	0.00214179	0.000592157		15	3.19205	0.830204	0.302832		3.34449	0.860098	0.298002
16	0	0.0269531	0.0560484	0.0199324	0.00106383	0.0165888	0.00430108	0	0	0	0	0	0.00138889	0.000290698	0.0188953	0	0	0	0.000318471	0	0	0	0	0	0	0	0		16	0.0276672	0.0125283	0.00143369	0	0.00685831	0	0.000106157	0	0		16	1.38764	0.22861	0.00353857		1.31686	0.395965	0.00612898
17	0	0.00119048	0.00843373	0	0	0.00127737	0	0	0	0	0	0	0	0	0.00154639	0	0	0	0	0	0	0	0	0	0	0	0		17	0.00320807	0.000425791	0	0	0.000515464	0	0	0	0		17	0.121129	0.0171821	0		0.174232	0.0297603	0
18	0	0	0.000203252	0	0	0	0	0	0	0	0	0	0	0	0	0	0	0	0	0	0	0	0	0	0	0	0		18	6.77507e-05	0	0	0	0	0	0	0	0		18	0.00225836	0	0		0.00391159	0	0
19	0	0	0	0	0	0	0	0	0	0	0	0	0	0	0	0	0	0	0	0	0	0	0	0	0	0	0		19	0	0	0	0	0	0	0	0	0		19	0	0	0		0	0	0
Raw data for Figure 3B
	Bio Rep 1				Bio Rep 2
Parasite Line	Tech 1	Tech 2	Tech 3	Average	Tech 1	Tech 2	Tech 3	Average		Bio Rep 1	Bio Rep 2	Average	STDEV		Fold Increase
WT	0.2462	0.1296	0.1966	0.1908	0.1304	0.1998	0.2208	0.183667		0.1908	0.183667	0.187233	0.00504403
pynot1-g- Clone 1	0.1774	0.1894	0.4134	0.260067	0.246	0.241	0.2468	0.2446		0.260067	0.2446	0.252333	0.0109366		1.34769
pynot1-g- Clone 2	0.2238	0.2162	0.2744	0.238133	0.1906	0.278	0.2476	0.238733		0.238133	0.238733	0.238433	0.000424264		1.27346
Raw data for Figure 3C
Centers of Movement
	489 Replicate 1			489 Replicate 2			489 Replicate 3			1065 Clone 1 Replicate 1			1065 Clone 1 Replicate 2			1065 Clone 1 Replicate 3			1065 Clone 2 Replicate 1			1065 Clone 2 Replicate 2			1065 Clone 2 Replicate 3					Average Centers of Movement											Average Centers of Movement				Standard Deviation
Day	1	2	3	1	2	3	1	2	3	1	2	3	1	2	3	1	2	3	1	2	3	1	2	3	1	2	3		Day	Py17XNL WT Replicate 1	Py17XNL WT Replicate 2	Py17XNL WT Replicate 3	not1-g KO Clone 1 Replicate 1	not1-g KO Clone 1 Replicate 2	not1-g KO Clone 1 Replicate 3	not1-g KO Clone 1 Replicate 1	not1-g KO Clone 1 Replicate 2	not1-g KO Clone 1 Replicate 3		Day	Py17XNL WT	not1-g KO Clone 1	not1-g KO Clone 2		Py17XNL WT	not1-g KO Clone 1	not1-g KO Clone 2
1	0	0	0	0	0	0	0	0	0	0	0	0	0	0	0	0	0	0	0	0	0	0	0	0	0	0	0		1	0	0	0	0	0	0	0	0	0		1	0	0	0		0	0	0
2	0	0	0	0	0	0.1	0	0	0	0	0	0	0	0	0	0	0	0	0	0	0	0	0	0	0	0	0		2	0	0.0333333	0	0	0	0	0	0	0		2	0.0111111	0	0		0.019245	0	0
3	0	0	0	0	0.1	0.1	0.1	0	0	0	0	0	0	0	0	0	0	0	0	0	0	0	0	0	0	0	0		3	0	0.0666667	0.0333333	0	0	0	0	0	0		3	0.0333333	0	0		0.0333333	0	0
4	0.3	0.2	0.1	0.4	0.1	0.6	0.1	0	0	0	0	0	0	0	0	0	0	0	0	0	0	0	0	0	0	0	0		4	0.2	0.366667	0.0333333	0	0	0	0	0	0		4	0.2	0	0		0.166667	0	0
5	0.5	0.8	0.4	0	0.8	1	0.6	0.2	0.3	0	0	0	0	0	0	0	0	0	0	0	0	0	0	0	0	0	0		5	0.566667	0.6	0.366667	0	0	0	0	0	0		5	0.511111	0	0		0.126198	0	0
6	0.2	0.3	0.9	0.2	0.4	0.1	0.3	0	0.5	0	0	0	0	0	0	0	0	0	0	0	0	0	0	0	0	0	0		6	0.466667	0.233333	0.266667	0	0	0	0	0	0		6	0.322222	0	0		0.126198	0	0
7	0.7	0.8	0.3	0.1	0.9	0	0	0	0.4	0	0	0	0	0	0	0	0	0	0	0	0	0	0	0	0	0	0		7	0.6	0.333333	0.133333	0	0	0	0	0	0		7	0.355556	0	0		0.234126	0	0
8	0.8	0.8	0.5	1.4	0.6	0.2	0	0.6	1.2	0	0	0	0	0	0	0	0	0	0	0	0	0	0	0	0	0	0		8	0.7	0.733333	0.6	0	0	0	0	0	0		8	0.677778	0	0		0.0693889	0	0
9	1.7	0.8	0.1	1.2	0.2	0	0	0.5	1.1	0	0	0	0	0	0	0	0	0	0	0	0	0	0	0	0	0	0		9	0.866667	0.466667	0.533333	0	0	0	0	0	0		9	0.622222	0	0		0.214303	0	0
10	1.5	1.4	0.8	0.4	1	0.5	0.1	0.5	0.8	0	0	0	0	0	0	0	0	0	0	0	0	0	0	0	0	0	0		10	1.23333	0.633333	0.466667	0	0	0	0	0	0		10	0.777778	0	0		0.403228	0	0
11	2.1	1.3	0.5	0.3	1.3	0.6	0.3	0.6	0.9	0	0	0	0	0	0	0	0	0	0	0	0	0	0	0	0	0	0		11	1.3	0.733333	0.6	0	0	0	0	0	0		11	0.877778	0	0		0.371683	0	0
12	1	1.4	0.8	0.3	0.4	0	0.1	0.5	0.9	0	0	0	0	0	0	0	0	0	0	0	0	0	0	0	0	0	0		12	1.06667	0.233333	0.5	0	0	0	0	0	0		12	0.6	0	0		0.425572	0	0
13	1.5	0.9	0.4	0.2	0.8	0.1	0.1	0.1	0	0	0	0	0	0	0	0	0	0	0	0	0	0	0	0	0	0	0		13	0.933333	0.366667	0.0666667	0	0	0	0	0	0		13	0.455556	0	0		0.440118	0	0
14	1	1.2	0	0.5	0.5	0	0.3	0.1	0.1	0	0	0	0	0	0	0	0	0	0	0	0	0	0	0	0	0	0		14	0.733333	0.333333	0.166667	0	0	0	0	0	0		14	0.411111	0	0		0.29123	0	0
15	0.3	0.2	0.4	0	0	0.1	0	0	0	0	0	0	0	0	0	0	0	0	0	0	0	0	0	0	0	0	0		15	0.3	0.0333333	0	0	0	0	0	0	0		15	0.111111	0	0		0.164429	0	0
16	0	0.2	0.1	0.1	0.1	0.3	0	0	0	0	0	0	0	0	0	0	0	0	0	0	0	0	0	0	0	0	0		16	0.1	0.166667	0	0	0	0	0	0	0		16	0.0888889	0	0		0.083887	0	0
17	0	0.3	0.1	0	0	0	0	0	0	0	0	0	0	0	0	0	0	0	0	0	0	0	0	0	0	0	0		17	0.133333	0	0	0	0	0	0	0	0		17	0.0444444	0	0		0.07698	0	0
18	0	0	0.1	0	0	0	0	0	0	0	0	0	0	0	0	0	0	0	0	0	0	0	0	0	0	0	0		18	0.0333333	0	0	0	0	0	0	0	0		18	0.0111111	0	0		0.019245	0	0
19	0	0	0	0	0	0	0	0	0	0	0	0	0	0	0	0	0	0	0	0	0	0	0	0	0	0	0		19	0	0	0	0	0	0	0	0	0		19	0	0	0		0	0	0

## Sheet: Figure 4A (Genetic Cross)
Raw data for Figure 4A
	Centers of Movement				D7 Oocysts/Infected Mosquito					D7 Prevelance
	PY17XNL-WT x PY17XNL-WT	17X x not1-g-	not1-g-- x not1-g-		Replicate 1	PY17XNL-WT x PY17XNL-WT	17X x not1-g-	not1-g-- x not1-g-		Replicate 1	PY17XNL-WT x PY17XNL-WT	17X x not1-g-	not1-g-- x not1-g-
Rep1	1.1	0.4	0		Colorless	12.1429	2.75	0		Colorless	75	10	0
Rep2	0.75	0.4	0		Red (dozi-)	0	0	0		Red (dozi-)	0	0	0
					Green (not1g-)	0	0	0		Green (not1g-)	0	0	0
Average	0.925	0.4	0
SE	0.247487	0	0		Replicate 2	PY17XNL-WT x PY17XNL-WT	17X x not1-g-	not1-g-- x not1-g-		Replicate 2	PY17XNL-WT x PY17XNL-WT	17X x not1-g-	not1-g-- x not1-g-
					Colorless	10.625	20.88	0		Colorless	96	92	0
					Red (dozi-)	0	0	0		Red (dozi-)	0	0	0
					Green (not1g-)	0	0	0		Green (not1g-)	0	0	0
					Replicate 3	PY17XNL-WT x PY17XNL-WT	17X x not1-g-	not1-g-- x not1-g-		Replicate 3	PY17XNL-WT x PY17XNL-WT	17X x not1-g-	not1-g-- x not1-g-
					Colorless	80.6	3.5	0		Colorless
					Red (dozi-)	0	0	0		Red (dozi-)
					Green (not1g-)	0	0	0		Green (not1g-)
					Averages	PY17XNL-WT x PY17XNL-WT	17X x not1-g-	not1-g-- x not1-g-		Averages	PY17XNL-WT x PY17XNL-WT	17X x not1-g-	not1-g-- x not1-g-
					Colorless	34.456	9.04333	0		Colorless	85.5	51	0
					Red (dozi-)	0	0	0		Red (dozi-)	0	0	0
					Green (not1g-)	0	0	0		Green (not1g-)	0	0	0
					Standard Error	PY17XNL-WT x PY17XNL-WT	17X x not1-g-	not1-g-- x not1-g-		Standard Error	PY17XNL-WT x PY17XNL-WT	17X x not1-g-	not1-g-- x not1-g-
					Colorless	7.70315	5.3146	0		Colorless	6.06218	23.6714	0
					Red (dozi-)	0	0	0		Red (dozi-)	0	0	0
					Green (not1g-)	0	0	0		Green (not1g-)	0	0	0

## Sheet: Figure 6A, 6B (OX TTPbd)
Raw data for Figure 6A
Parasitemia
	489 Replicate 1			489 Replicate 2			489 Replicate 3			1124 Clone 1 Replicate 1			1125 Clone 1 Replicate 2			1125 Clone 1 Replicate 3			1125 Clone 2 Replicate 1			1125 Clone 2 Replicate 2			1125 Clone 2 Replicate 3					Average Parasitemia										Average Parasitemia					Standard Deviation
Day	1	2	3	1	2	3	1	2	3	1	2	3	1	2	3	1	2	3	1	2	3	1	2	3	1	2	3		Day	Py17XNL WT Replicate 1	Py17XNL WT Replicate 2	Py17XNL WT Replicate 3	PyNOT1-G TTPbd::GFP Clone 1 Replicate 1	PyNOT1-G TTPbd::GFP Clone 1 Replicate 2	PyNOT1-G TTPbd::GFP Clone 1 Replicate 3	PyNOT1-G TTPbd::GFP Clone 2 Replicate 1	PyNOT1-G TTPbd::GFP Clone 2 Replicate 2	PyNOT1-G TTPbd::GFP Clone 2 Replicate 3		Day	Py17XNL WT	TTP Binding Domain Overexpression Clone 1	TTP Binding Domain Overexpression Clone 2		Py17XNL WT	TTP Binding Domain Overexpression Clone 1	TTP Binding Domain Overexpression Clone 2
1	0	0	0	0	0	0	0	0	0	0	0	0	0	0	0	0	0	0	0	0	0	0	0	0	0	0	0		1	0	0	0	0	0	0	0	0	0		1	0	0	0		0	0	0
2	0	0	0	0	0.000213675	0	0.000153374	0	0	0	0.000290698	0	0.000367647	0	0	0	0.000840336	0	0	0	0.000806452	0	0	0	0	0.00026455	0		2	0	7.12251e-05	5.11247e-05	9.68992e-05	0.000122549	0.000280112	0.000268817	0	8.81834e-05		2	0.00407833	0.016652	0.0119		0.00367214	0.0099206	0.0137033
3	0.00330189	0.00401786	0.00467626	0.00632184	0.00748299	0.00200893	0.00352564	0.0012931	0.00157895	0.000735294	0.00119048	0.0020073	0.00548387	0.00703125	0.00213068	0.00316901	0.00477099	0.00527523	0.00349462	0.00248092	0.00857143	0.00416667	0.00254854	0.00166667	0.00513393	0.00326087	0.00263158		3	0.00399867	0.00527125	0.00213256	0.00131102	0.00488193	0.00440508	0.00484899	0.00279396	0.00367546		3	0.380083	0.353268	0.37728		0.157867	0.193873	0.103097
4	0.00725309	0.00864486	0.00845865	0.00897887	0.0045082	0.00651042	0.00534591	0.00379747	0.00598291	0.00690184	0.00816993	0.00576923	0.00541958	0.00492788	0.00901163	0.0121094	0.0105392	0.00942029	0.0121324	0.0110197	0.0047619	0.00656566	0.00700758	0.00826087	0.00704698	0.00790816	0.00845865		4	0.00811886	0.00666583	0.0050421	0.006947	0.00645303	0.0106896	0.00930466	0.00727803	0.0078046		4	0.660893	0.802989	0.81291		0.153917	0.231661	0.105156
5	0.00841837	0.00439189	0.00364078	0.00611702	0.00795455	0.00513514	0.00511628	0.00430108	0.00409836	0.00537634	0.00974026	0.00492126	0.00570175	0.00433071	0.00935583	0.00625	0.00475352	0.00859375	0.00929487	0.00382883	0.0048913	0.0046131	0.00677419	0.00565693	0.00611111	0.00825	0.00269608		5	0.00548368	0.00640223	0.00450524	0.00667929	0.00646276	0.00653242	0.006005	0.00568141	0.00568573		5	0.546372	0.655816	0.579071		0.0948655	0.0110532	0.0185592
6	0.0101351	0.0068038	0.00774648	0.00757576	0.0102349	0.00607477	0.00845588	0.0112385	0.00810185	0.0102174	0.00587349	0.0157258	0.00529661	0.00787037	0.00664894	0.00743243	0.00576923	0.0112013	0.00941176	0.00968468	0.00648855	0.00883621	0.00628834	0.00607477	0.00576923	0.0140957	0.00753425		6	0.00822847	0.00796181	0.00926542	0.0106056	0.00660531	0.00813432	0.00852833	0.00706644	0.00913307		6	0.848523	0.84484	0.824262		0.0688693	0.201854	0.106253
7	0.0128505	0.0168675	0.00470085	0.0127976	0.00816832	0.00813253	0.0123457	0.0185185	0.00416667	0.0115385	0.00565217	0.00707965	0.0166	0.0115789	0.00949367	0.00892857	0.0186475	0.00865385	0.00927835	0.0131356	0.00870787	0.0121053	0.0106688	0.0118812	0.00993151	0.0180147	0.0109281		7	0.0114729	0.00969949	0.011677	0.00809009	0.0125575	0.0120767	0.0103739	0.0115517	0.0129581		7	1.09498	1.09081	1.16279		0.108759	0.245228	0.129377
8	0.0105769	0.0105263	0.0103053	0.0240291	0.018299	0.0159341	0.0157328	0.010101	0.0196759	0.013172	0.0149007	0.011828	0.0200521	0.0173729	0.0213235	0.0119048	0.0133721	0.0359223	0.0227273	0.0109756	0.00891304	0.0103535	0.0105769	0.0169643	0.00969388	0.0200658	0.00987395		8	0.0104695	0.0194207	0.0151699	0.0133002	0.0195828	0.0203997	0.0142053	0.0126316	0.0132112		8	1.502	1.77609	1.33494		0.447748	0.388462	0.0795909
9	0.0247845	0.0246988	0.0156542	0.0340278	0.0193333	0.0104167	0.0182432	0.0201087	0.00789474	0.0207447	0.0341837	0.0102011	0.0185484	0.0202055	0.0263889	0.0210106	0.0238426	0.0422018	0.0223776	0.0156593	0.0146396	0.0341216	0.0215164	0.0302326	0.0260135	0.0255263	0.0204762		9	0.0217125	0.0212593	0.0154156	0.0217098	0.0217143	0.0290184	0.0175589	0.0286235	0.0240053		9	1.94624	2.41475	2.33959		0.351202	0.42183	0.555745
10	0.00988372	0.024	0.0326923	0.0271084	0.0157767	0.0171053	0.0341667	0.0185644	0.0259375	0.0277344	0.0209091	0.00791139	0.0173295	0.034322	0.0328704	0.0113861	0.0294118	0.0409722	0.0169231	0.0180921	0.0179012	0.0214286	0.0246479	0.0315068	0.0215986	0.0132812	0.0143382		10	0.022192	0.0199968	0.0262228	0.0188516	0.028174	0.0272567	0.0176388	0.0258611	0.016406		10	2.28039	2.47608	1.99686		0.31578	0.513799	0.51401
11	0.0170455	0.0371429	0.0216518	0.0453883	0.025	0.0158333	0.0375	0.0228723	0.0238938	0.0247283	0.0608696	0.0207364	0.0349206	0.0358824	0.0328125	0.0245146	0.0242647	0.0506757	0.0481343	0.0155844	0.0279167	0.0405	0.03125	0.039881	0.0331461	0.0400735	0.0359223		11	0.02528	0.0287406	0.0280887	0.0354448	0.0345385	0.0331516	0.0305451	0.0372103	0.0363806		11	2.73698	3.43783	3.4712		0.183888	0.115492	0.36324
12	0.025	0.0232143	0.0493333	0.0738806	0.0321429	0.0182065	0.0526316	0.013764	0.0342308	0.0286842	0.0232143	0.0217593	0.0286842	0.0228448	0.0175	0.0263158	0.0166667	0.0222222	0.0161765	0.0305147	0.0184028	0.0402174	0.0229339	0.0489583	0.0385965	0.0152344	0.0195783		12	0.0325159	0.04141	0.0335421	0.0245526	0.0230097	0.0217349	0.021698	0.0373699	0.0244697		12	3.58227	2.30991	2.78459		0.48659	0.141097	0.836365
13	0.0592466	0.0399038	0.0363281	0.0559701	0.021131	0.0113924	0.0415441	0.0169048	0.0269886	0.0297468	0.0117978	0.0117816	0.0339623	0.0246575	0.0208333	0.0207692	0.0396825	0.0192529	0.0214286	0.0266234	0.0233553	0.0405405	0.05625	0.0455645	0.0740506	0.0207143	0.0305556		13	0.0451595	0.0294978	0.0284792	0.0177754	0.0264844	0.0265682	0.0238024	0.0474517	0.0417735		13	3.43788	2.36093	3.76759		0.935022	0.505251	1.23456
14	0.0692935	0.0116228	0.0362245	0.072093	0.0387681	0.00394737	0.008125	0.00561798	0.0458333	0.0221698	0.00524691	0.00535714	0.0457831	0.0198864	0.0280769	0.0418675	0.0339623	0.0290984	0.0126923	0.037234	0.00551471	0.0761194	0.0225	0.0455	0.0759434	0.00841837	0.0147959		14	0.0390469	0.0382695	0.0198588	0.0109246	0.0312488	0.034976	0.0184804	0.0480398	0.0330526		14	3.23917	2.57165	3.31909		1.08608	1.2945	1.47802
15	0.0403226	0.000406504	0.0323077	0.0513636	0.0208333	0.000186567	0	0	0.0139831	0.0114286	0	0	0.0462687	0	0.00850515	0.0173529	0.0103846	0.00963855	0	0.0155797	0	0.105932	0.0150568	0.0216981	0.0485294	0	0.015625		15	0.0243456	0.0241278	0.00466102	0.00380952	0.0182579	0.0124587	0.00519324	0.0475624	0.0213848		15	1.77115	1.15087	2.47135		1.13026	0.72709	2.13798
16	0.0443038	0	0.0233553	0.0700758	0.000688073	0	0	0	0.00381944	0.000568182	0	0	0.0331967	0	0	0	0	0.000166667	0	0.000172414	0		0.037037	0	0.0995192	0	0.00204082		16	0.022553	0.0235879	0.00127315	0.000189394	0.0110656	5.55556e-05	5.74713e-05	0.0185185	0.0338533		16	1.58047	0.377017	1.74764		1.25953	0.631836	1.6922
17	0.003125	0	0.00227273	0.0138889	0.000357143	0	0	0	0	0	0	0	0.0162037	0	0	0	0.000320513	0	0	0	0		0.00714286	0	0.0270408	0	0		17	0.00179924	0.00474868	0	0	0.00540123	0.000106838	0	0.00357143	0.00901361		17	0.218264	0.183602	0.419501		0.239744	0.308802	0.453904
18	0	0	0	0.00436242	0	0	0	0	0	0	0	0	0.000454545	0	0	0	0	0	0	0	0		0	0	0.000416667	0	0		18	0	0.00145414	0	0	0.000151515	0	0	0	0.000138889		18	0.0484713	0.00505051	0.00462963		0.0839547	0.00874773	0.00801875
19	0	0	0	0	0	0	0	0	0	0	0	0	0	0	0	0	0	0	0	0	0		0	0	0	0	0		19	0	0	0	0	0	0	0	0	0		19	0	0	0		0	0	0
20	0	0	0	0	0	0	0	0	0	0	0	0	0	0	0	0	0	0	0	0	0		0	0	0	0	0		20	0	0	0	0	0	0	0	0	0		20
Raw data for Figure 6B
Centers of Movement
	489 Replicate 1			489 Replicate 2			489 Replicate 3			1125 Clone 1 Replicate 1			1125 Clone 1 Replicate 2			1125 Clone 1 Replicate 3			1125 Clone 2 Replicate 1			1125 Clone 2 Replicate 2			1125 Clone 2 Replicate 3					Average Centers of Movement											Average Centers of Movement				Standard Deviation
Day	1	2	3	1	2	3	1	2	3	1	2	3	1	2	3	1	2	3	1	2	3	1	2	3	1	2	3		Day	Py17XNL WT Replicate 1	Py17XNL WT Replicate 2	Py17XNL WT Replicate 3	PyNOT1-G TTPbd::GFP Clone 1 Replicate 1	PyNOT1-G TTPbd::GFP Clone 1 Replicate 2	PyNOT1-G TTPbd::GFP Clone 1 Replicate 3	PyNOT1-G TTPbd::GFP Clone 2 Replicate 1	PyNOT1-G TTPbd::GFP Clone 2 Replicate 2	PyNOT1-G TTPbd::GFP Clone 2 Replicate 3		Day	Py17XNL WT	TTP Binding Domain Overexpression Clone 1	TTP Binding Domain Overexpression Clone 2		Py17XNL WT	TTP Binding Domain Overexpression Clone 1	TTP Binding Domain Overexpression Clone 2
1	0	0	0	0	0	0	0	0	0	0	0	0	0	0	0	0	0	0	0	0	0	0	0	0	0	0	0		1	0	0	0	0	0	0	0	0	0		1	0	0	0		0	0	0
2	0	0	0	0	0	0	0	0	0	0	0	0	0	0	0	0	0	0	0	0	0	0	0	0	0	0	0		2	0	0	0	0	0	0	0	0	0		2	0	0	0		0	0	0
3	0	0	0	0.1	0.1	0	0	0.1	0	0	0	0	0	0.1	0	0	0	0	0.1	0	0	0	0	0	0	0	0		3	0	0.0666667	0.0333333	0	0	0	0.0333333	0	0		3	0.0333333	0	0.0111111		0.0333333	0	0.019245
4	0.3	0.5	0.1	0.6	0.5	0.2	0.1	0.2	0.3	0	0	0.2	0.1	0.4	0.5	0.6	0.7	1.1	0.1	0	0.4	0.5	0	0.1	0.1	0.3	0.2		4	0.3	0.433333	0.2	0.0666667	0.2	0.8	0.166667	0.2	0.2		4	0.311111	0.355556	0.188889		0.117063	0.390631	0.019245
5	0.3	0	0	0.1	0	0.1	0	0	0	0.6	0.3	0.3	0.1	0.2	1	0.4	0.7	0.5	0.3	0.1	0	0.3	0.5	0.6	0	0.7	0.5		5	0.1	0.0666667	0	0.4	0.466667	0.533333	0.133333	0.466667	0.4		5	0.0555556	0.466667	0.333333		0.0509175	0.0666667	0.176383
6	0.1	0	0.1	0	0.1	0	0.2	0.1	0	0.4	0.3	0.1	0.2	0	0.2	0	0.2	0.1	0.4	0	0	0.1	0.1	0.9	0	0	0		6	0.0666667	0.0333333	0.1	0.266667	0.366667	0.1	0.133333	0.366667	0		6	0.0666667	0.244444	0.166667		0.0333333	0.134715	0.185592
7	0.7	0.3	0	0.1	0.1	0.7	0	0.4	0.1	0.2	0	0.1	0.8	0.3	0.2	0	0.3	0	0	0.1	0.1	0	0.4	0.1	0.1	0.1	0.2		7	0.333333	0.3	0.166667	0.1	0.166667	0.1	0.0666667	0.166667	0.133333		7	0.266667	0.122222	0.122222		0.0881917	0.03849	0.0509175
8	0.3	0.2	0.2	0.1	0.4	0	0.4	0.2	0.4	0.4	0.6	0.1	0.3	0.5	0.3	0.7	0.8	0.5	0.3	1	0.6	0.7	0.8	1.6	0.8	0.6	0.2		8	0.233333	0.166667	0.333333	0.366667	1.03333	0.666667	0.633333	1.03333	0.533333		8	0.244444	0.688889	0.733333		0.083887	0.333888	0.264575
9	0.1	0.1	0.3	1.4	0.7	0	0.2	0.2	0.2	0.8	0.2	0.4	0.5	0.9	0.4	0.1	1.1	0.4	1.1	0.4	0.8	0.8	0.2	0.5	1.1	0.8	0.5		9	0.166667	0.7	0.2	0.466667	0.5	0.533333	0.766667	0.5	0.8		9	0.355556	0.5	0.688889		0.298763	0.0333333	0.164429
10	2.6	0.5	0.5	1.6	0.7	0.5	0.5	0.5	0.4	0.7	0.5	0.1	0.7	0.1	0.5	1.1	0.5	0.8	0	0.6	0.8	1	0.5	1.5	0.8	0.8	0.6		10	1.2	0.933333	0.466667	0.433333	1	0.8	0.466667	1	0.733333		10	0.866667	0.744444	0.733333		0.371184	0.287389	0.266667
11	1.9	0	0.1	0.6	0.2	0.6	0.3	0	0.2	0.3	1	0	0.4	0.4	0	0.5	0.1	0	0	1.2	0.1	0.8	0.3	1	0.1	0.3	0.3		11	0.666667	0.466667	0.166667	0.433333	0.7	0.2	0.433333	0.7	0.233333		11	0.433333	0.444444	0.455556		0.251661	0.250185	0.234126
12	0.1	0.3	0.4	0	1.7	0.3	0.4	1.1	1	0	0.1	0.1	0.3	0.4	0	0.8	0.2	0.1	0.8	0.3	0.5	0	0.8	0.3	0.3	0.3	0.8		12	0.266667	0.666667	0.833333	0.0666667	0.366667	0.366667	0.533333	0.366667	0.466667		12	0.588889	0.266667	0.455556		0.29123	0.173205	0.083887
13	0.1	0	0.3	0.1	0.3	0.1	0	0.2	0.5	0	0.2	0.1	0.1	0.2	0	0.7	0.2	0.5	0.6	0.2	0.1	0.1	0.5	0.6	0.3	0.2	0.1		13	0.133333	0.166667	0.233333	0.1	0.4	0.466667	0.3	0.4	0.2		13	0.177778	0.322222	0.3		0.0509175	0.195316	0.1
14	0.5	0	0.4	0	0.3	0.2	0	0	0.1	0	0.1	0	0.5	0.4	0.1	0.5	0.1	0	0	0.1	0	0.5	0.2	1	0.3	0.6	0		14	0.3	0.166667	0.0333333	0.0333333	0.566667	0.2	0.0333333	0.566667	0.3		14	0.166667	0.266667	0.3		0.133333	0.272845	0.266667
15	0.6	0.1	0.3	0.2	0.5	0	0.1	0	0.2	0	0.1	0	0.4	0.2	0	0.1	0.1	0.1	0	0.2	0	0.1	0.3	0.2	0.4	0	0.1		15	0.333333	0.233333	0.1	0.0333333	0.2	0.1	0.0666667	0.2	0.166667		15	0.222222	0.111111	0.144444		0.117063	0.083887	0.0693889
16	0	0	0.1	0	0.1	0	0	0	0	0	0	0	0.3	0.1	0	0	0.3	0.1	0	0.2	0	x	0	0	0.2	0	0		16	0.0333333	0.0333333	0	0	0	0.133333	0.0666667	0	0.0666667		16	0.0222222	0.0444444	0.0444444		0.019245	0.07698	0.03849
17	0	0	0.2	0	0.1	0	0	0	0	0	0	0	0.1	0	0	0	0	0	0	0	0		0	0	0.1	0	0		17	0.0666667	0.0333333	0	0	0	0	0	0	0.0333333		17	0.0333333	0	0.0111111		0.0333333	0	0.019245
18	0	0	0	0.1	0	0	0	0	0	0.1	0	0	0	0	0	0	0	0	0	0	0		0	0	0.3	0	0		18	0	0.0333333	0	0.0333333	0	0	0	0	0.1		18	0.0111111	0.0111111	0.0333333		0.019245	0.019245	0.057735
19	0	0	0	0	0	0	0	0	0	0	0	0	0	0	0	0	0	0	0	0	0		0	0	0	0	0		19	0	0	0	0	0	0	0	0	0		19	0	0	0		0	0	0
20	0	0	0	0	0	0	0	0	0	0	0	0	0	0	0	0	0	0	0	0	0		0	0	0	0	0		20	0	0	0	0	0	0	0	0	0		20

## Sheet: Figure 6C, 6D (delTTPbd)
Raw data for Figure 6C
Days	Py17XNL (WT)			PyNOT1-G delTTPbd Clone 1			PyNOT1-G delTTPbd Clone 2
	Rep 1	Rep 2	Rep 3	Rep 1	Rep 2	Rep 3	Rep 1	Rep 2	Rep 3
1	0	0	0	0	0	0	0	0	0
2	0.34	0.1	0.13	0	0.1	0	0	0	0
3	0.96	0.66	1.39	0	0.0002	0	0	0	0
4	1.35	1.22	1.73	0.0002	0.09	0.1	0	0	0
5	1.27	0.82	0.76	0.05	0.4	0.78	0.33	0.31	0.95
6	1.9	1.37	1.49	0.69	1.03	0.6	0.56	0.74	1.05
7	4.79	1.4	1.82	0.86	0.8	1.63	0.69	0.57	1.15
8	3.54	2.26	3.6	1.12	0.89	1.75	1.24	0.97	2
9	6.1	4.84	6.25	3.8	3.12	3.22	2.52	3.8	3.3
10	9.5	3.53	3.72	2.24	4.54	4.63	3.64	4.19	7.15
11	16	6.22	8.95	9.1	3.54	4.72	4.5	6.79	8.9
12	16.23	5.2	15.65	16.8	8.7	19.3	13	9.5	17
Raw data for Figure 6D
Days	Py17XNL (WT)			PyNOT1-G delTTPbd Clone 1			PyNOT1-G delTTPbd Clone 2
	Rep 1	Rep 2	Rep 3	Rep 1	Rep 2	Rep 3	Rep 1	Rep 2	Rep 3
1	0	0	0	0	0	0	0	0	0
2	0.6	0.1	0	0	0	0	0	0	0
3	0.6	0	1.5	0	0	0	0	0	0
4	7.1	2.7	3.7	0.2	0	0	0	0.1	0
5	1.4	2.8	3.7	0.1	0.3	2.1	0	0	0
6	1.2	0.1	0.1	0.3	1.7	8.4	2.5	3.3	3.3
7	0.7	2.1	2.8	1	0.7	1.4	0.9	2.8	0.9
8	2.6	3.8	2.6	2.5	2.2	1.9	1.8	1.2	0.8
9	1.1	6.3	4.3	3	1.3	1.4	1	2.1	2.1
10	0.2	4.1	2	4.8	5.1	2.5	1.8	2.6	3.1
11	1.5	2.1	5.4	5.9	3	0.8	1.1	3.3	2.2
12	1.5	4.1	6.4	3.5	1.8	2.5	2.7	2.8	4.5

## Sheet: Table S4 (OX TTPbd Transmission
Raw data for Table S4
	PyWT-GFP (489)	1125 Clone 1	1125 Clone 2
	48	15	41
	292	20	232
	183	33	73
	359	41	186
	121	42	23
	69	67	100
	228	33	296
	321	64	84
	140	19	18
	368	63	230
	183	6	2
	124	49	179
	48	6	0
	423	12	0
	450	23	0
	427	30	0
	157	12	0
	118	13	0
	0	79	0
	0	0	0
Avg Oocyst #	225.5	33	122
STDEV	132.829	21.8512	94.5569
Prevalence	0.9	0.95	0.6
